# Supplementary material for: Does LLM translation align with translation universals? A cross-genre simplification study on English-Chinese translation based on dependency grammar
Source: PLoS One. 2025 Jun 2;20(6):e0324830. doi: 10.1371/journal.pone.0324830 (PMC12129206; doi:10.1371/journal.pone.0324830)
Supplement: S1 File — (ZIP) [file pone.0324830.s001.zip]

Archive with 800 entries (799 files):
- yiyan O3-mini 翻译中文语料库/
- yiyan O3-mini 翻译中文语料库/A01A.O3.txt
- yiyan O3-mini 翻译中文语料库/A01B.O3.txt
- yiyan O3-mini 翻译中文语料库/A02A.O3.txt
- yiyan O3-mini 翻译中文语料库/A02B.O3.txt
- yiyan O3-mini 翻译中文语料库/A02C.O3.txt
- yiyan O3-mini 翻译中文语料库/A02D.O3.txt
- yiyan O3-mini 翻译中文语料库/A03A.O3.txt
- yiyan O3-mini 翻译中文语料库/A03B.O3.txt
- yiyan O3-mini 翻译中文语料库/A03C.O3.txt
- yiyan O3-mini 翻译中文语料库/A04A.O3.txt
- yiyan O3-mini 翻译中文语料库/A04B.O3.txt
- yiyan O3-mini 翻译中文语料库/A05A.O3.txt
- yiyan O3-mini 翻译中文语料库/A05B.O3.txt
- yiyan O3-mini 翻译中文语料库/A06.O3.txt
- yiyan O3-mini 翻译中文语料库/A07A.O3.txt
- yiyan O3-mini 翻译中文语料库/A07B.O3.txt
- yiyan O3-mini 翻译中文语料库/A07C.O3.txt
- yiyan O3-mini 翻译中文语料库/A08A.O3.txt
- yiyan O3-mini 翻译中文语料库/A08B.O3.txt
- yiyan O3-mini 翻译中文语料库/A08C.O3.txt
- yiyan O3-mini 翻译中文语料库/A09A.O3.txt
- yiyan O3-mini 翻译中文语料库/A09B.O3.txt
- yiyan O3-mini 翻译中文语料库/A10A.O3.txt
- yiyan O3-mini 翻译中文语料库/A10B.O3.txt
- yiyan O3-mini 翻译中文语料库/A11A.O3.txt
- yiyan O3-mini 翻译中文语料库/A11B.O3.txt
- yiyan O3-mini 翻译中文语料库/A12A.O3.txt
- yiyan O3-mini 翻译中文语料库/A12B.O3.txt
- yiyan O3-mini 翻译中文语料库/A13A.O3.txt
- yiyan O3-mini 翻译中文语料库/A13B.O3.txt
- yiyan O3-mini 翻译中文语料库/A14A.O3.txt
- yiyan O3-mini 翻译中文语料库/A14B.O3.txt
- yiyan O3-mini 翻译中文语料库/A15A.O3.txt
- yiyan O3-mini 翻译中文语料库/A15B.O3.txt
- yiyan O3-mini 翻译中文语料库/A16A.O3.txt
- yiyan O3-mini 翻译中文语料库/A16B.O3.txt
- yiyan O3-mini 翻译中文语料库/A17A.O3.txt
- yiyan O3-mini 翻译中文语料库/A17B.O3.txt
- yiyan O3-mini 翻译中文语料库/A18A.O3.txt
- yiyan O3-mini 翻译中文语料库/A18B.O3.txt
- yiyan O3-mini 翻译中文语料库/A18C.O3.txt
- yiyan O3-mini 翻译中文语料库/A18D.O3.txt
- yiyan O3-mini 翻译中文语料库/A19A.O3.txt
- yiyan O3-mini 翻译中文语料库/A19B.O3.txt
- yiyan O3-mini 翻译中文语料库/A19C.O3.txt
- yiyan O3-mini 翻译中文语料库/A20.O3.txt
- yiyan O3-mini 翻译中文语料库/A21A.O3.txt
- yiyan O3-mini 翻译中文语料库/A21B.O3.txt
- yiyan O3-mini 翻译中文语料库/A21C.O3.txt
- yiyan O3-mini 翻译中文语料库/A22A.O3.txt
- yiyan O3-mini 翻译中文语料库/A22B.O3.txt
- yiyan O3-mini 翻译中文语料库/A23A.O3.txt
- yiyan O3-mini 翻译中文语料库/A23B.O3.txt
- yiyan O3-mini 翻译中文语料库/A23C.O3.txt
- yiyan O3-mini 翻译中文语料库/A23D.O3.txt
- yiyan O3-mini 翻译中文语料库/A24A.O3.txt
- yiyan O3-mini 翻译中文语料库/A24B.O3.txt
- yiyan O3-mini 翻译中文语料库/A24C.O3.txt
- yiyan O3-mini 翻译中文语料库/A24D.O3.txt
- yiyan O3-mini 翻译中文语料库/A25A.O3.txt
- yiyan O3-mini 翻译中文语料库/A25B.O3.txt
- yiyan O3-mini 翻译中文语料库/A25C.O3.txt
- yiyan O3-mini 翻译中文语料库/A25D.O3.txt
- yiyan O3-mini 翻译中文语料库/A26A.O3.txt
- yiyan O3-mini 翻译中文语料库/A26B.O3.txt
- yiyan O3-mini 翻译中文语料库/A27A.O3.txt
- yiyan O3-mini 翻译中文语料库/A27B.O3.txt
- yiyan O3-mini 翻译中文语料库/A28.O3.txt
- yiyan O3-mini 翻译中文语料库/A29.O3.txt
- yiyan O3-mini 翻译中文语料库/A30A.O3.txt
- yiyan O3-mini 翻译中文语料库/A30B.O3.txt
- yiyan O3-mini 翻译中文语料库/A31A.O3.txt
- yiyan O3-mini 翻译中文语料库/A31B.O3.txt
- yiyan O3-mini 翻译中文语料库/A32.O3.txt
- yiyan O3-mini 翻译中文语料库/A33A.O3.txt
- yiyan O3-mini 翻译中文语料库/A33B.O3.txt
- yiyan O3-mini 翻译中文语料库/A33C.O3.txt
- yiyan O3-mini 翻译中文语料库/A33D.O3.txt
- yiyan O3-mini 翻译中文语料库/A34.O3.txt
- yiyan O3-mini 翻译中文语料库/A35A.O3.txt
- yiyan O3-mini 翻译中文语料库/A35B.O3.txt
- yiyan O3-mini 翻译中文语料库/A36A.O3.txt
- yiyan O3-mini 翻译中文语料库/A36B.O3.txt
- yiyan O3-mini 翻译中文语料库/A37A.O3.txt
- yiyan O3-mini 翻译中文语料库/A37B.O3.txt
- yiyan O3-mini 翻译中文语料库/A38.O3.txt
- yiyan O3-mini 翻译中文语料库/A39A.O3.txt
- yiyan O3-mini 翻译中文语料库/A39B.O3.txt
- yiyan O3-mini 翻译中文语料库/A39C.O3.txt
- yiyan O3-mini 翻译中文语料库/A40A.O3.txt
- yiyan O3-mini 翻译中文语料库/A40B.O3.txt
- yiyan O3-mini 翻译中文语料库/A41.O3.txt
- yiyan O3-mini 翻译中文语料库/A42.O3.txt
- yiyan O3-mini 翻译中文语料库/A43A.O3.txt
- yiyan O3-mini 翻译中文语料库/A43B.O3.txt
- yiyan O3-mini 翻译中文语料库/A44A.O3.txt
- yiyan O3-mini 翻译中文语料库/A44B.O3.txt
- yiyan O3-mini 翻译中文语料库/B01A.O3.txt
- yiyan O3-mini 翻译中文语料库/B01B.O3.txt
- yiyan O3-mini 翻译中文语料库/B02A.O3.txt
- yiyan O3-mini 翻译中文语料库/B02B.O3.txt
- yiyan O3-mini 翻译中文语料库/B03A.O3.txt
- yiyan O3-mini 翻译中文语料库/B03B.O3.txt
- yiyan O3-mini 翻译中文语料库/B04A.O3.txt
- yiyan O3-mini 翻译中文语料库/B04B.O3.txt
- yiyan O3-mini 翻译中文语料库/B04C.O3.txt
- yiyan O3-mini 翻译中文语料库/B05A.O3.txt
- yiyan O3-mini 翻译中文语料库/B05B.O3.txt
- yiyan O3-mini 翻译中文语料库/B06A.O3.txt
- yiyan O3-mini 翻译中文语料库/B06B.O3.txt
- yiyan O3-mini 翻译中文语料库/B06C.O3.txt
- yiyan O3-mini 翻译中文语料库/B07A.O3.txt
- yiyan O3-mini 翻译中文语料库/B07B.O3.txt
- yiyan O3-mini 翻译中文语料库/B08A.O3.txt
- yiyan O3-mini 翻译中文语料库/B08B.O3.txt
- yiyan O3-mini 翻译中文语料库/B09.O3.txt
- yiyan O3-mini 翻译中文语料库/B10.O3.txt
- yiyan O3-mini 翻译中文语料库/B11.O3.txt
- yiyan O3-mini 翻译中文语料库/B12A.O3.txt
- yiyan O3-mini 翻译中文语料库/B12B.O3.txt
- yiyan O3-mini 翻译中文语料库/B13A.O3.txt
- yiyan O3-mini 翻译中文语料库/B13B.O3.txt
- yiyan O3-mini 翻译中文语料库/B14.O3.txt
- yiyan O3-mini 翻译中文语料库/B15.O3.txt
- yiyan O3-mini 翻译中文语料库/B16A.O3.txt
- yiyan O3-mini 翻译中文语料库/B16B.O3.txt
- yiyan O3-mini 翻译中文语料库/B17A.O3.txt
- yiyan O3-mini 翻译中文语料库/B17B.O3.txt
- yiyan O3-mini 翻译中文语料库/B18A.O3.txt
- yiyan O3-mini 翻译中文语料库/B18B.O3.txt
- yiyan O3-mini 翻译中文语料库/B18C.O3.txt
- yiyan O3-mini 翻译中文语料库/B19.O3.txt
- yiyan O3-mini 翻译中文语料库/B20A.O3.txt
- yiyan O3-mini 翻译中文语料库/B20B.O3.txt
- yiyan O3-mini 翻译中文语料库/B21A.O3.txt
- yiyan O3-mini 翻译中文语料库/B21B.O3.txt
- yiyan O3-mini 翻译中文语料库/B22A.O3.txt
- yiyan O3-mini 翻译中文语料库/B22B.O3.txt
- yiyan O3-mini 翻译中文语料库/B23.O3.txt
- yiyan O3-mini 翻译中文语料库/B24.O3.txt
- yiyan O3-mini 翻译中文语料库/B25.O3.txt
- yiyan O3-mini 翻译中文语料库/B26.O3.txt
- yiyan O3-mini 翻译中文语料库/B27A.O3.txt
- yiyan O3-mini 翻译中文语料库/B27B.O3.txt
- yiyan O3-mini 翻译中文语料库/B27C.O3.txt
- yiyan O3-mini 翻译中文语料库/C01A.O3.txt
- yiyan O3-mini 翻译中文语料库/C01B.O3.txt
- yiyan O3-mini 翻译中文语料库/C02.O3.txt
- yiyan O3-mini 翻译中文语料库/C03A.O3.txt
- yiyan O3-mini 翻译中文语料库/C03B.O3.txt
- yiyan O3-mini 翻译中文语料库/C04.O3.txt
- yiyan O3-mini 翻译中文语料库/C05.O3.txt
- yiyan O3-mini 翻译中文语料库/C06.O3.txt
- yiyan O3-mini 翻译中文语料库/C07.O3.txt
- yiyan O3-mini 翻译中文语料库/C08A.O3.txt
- yiyan O3-mini 翻译中文语料库/C08B.O3.txt
- yiyan O3-mini 翻译中文语料库/C09A.O3.txt
- yiyan O3-mini 翻译中文语料库/C09B.O3.txt
- yiyan O3-mini 翻译中文语料库/C10A.O3.txt
- yiyan O3-mini 翻译中文语料库/C10B.O3.txt
- yiyan O3-mini 翻译中文语料库/C11A.O3.txt
- yiyan O3-mini 翻译中文语料库/C11B.O3.txt
- yiyan O3-mini 翻译中文语料库/C12.O3.txt
- yiyan O3-mini 翻译中文语料库/C13A.O3.txt
- yiyan O3-mini 翻译中文语料库/C13B.O3.txt
- yiyan O3-mini 翻译中文语料库/C14A.O3.txt
- yiyan O3-mini 翻译中文语料库/C14B.O3.txt
- yiyan O3-mini 翻译中文语料库/C15A.O3.txt
- yiyan O3-mini 翻译中文语料库/C15B.O3.txt
- yiyan O3-mini 翻译中文语料库/C16.O3.txt
- yiyan O3-mini 翻译中文语料库/C17A.O3.txt
- yiyan O3-mini 翻译中文语料库/C17B.O3.txt
- yiyan O3-mini 翻译中文语料库/D01A.O3.txt
- yiyan O3-mini 翻译中文语料库/D01B.O3.txt
- yiyan O3-mini 翻译中文语料库/D02.O3.txt
- yiyan O3-mini 翻译中文语料库/D03.O3.txt
- yiyan O3-mini 翻译中文语料库/D04A.O3.txt
- yiyan O3-mini 翻译中文语料库/D04B.O3.txt
- yiyan O3-mini 翻译中文语料库/D04C.O3.txt
- yiyan O3-mini 翻译中文语料库/D05.O3.txt
- yiyan O3-mini 翻译中文语料库/D06.O3.txt
- yiyan O3-mini 翻译中文语料库/D07.O3.txt
- yiyan O3-mini 翻译中文语料库/D08A.O3.txt
- yiyan O3-mini 翻译中文语料库/D08B.O3.txt
- yiyan O3-mini 翻译中文语料库/D09A.O3.txt
- yiyan O3-mini 翻译中文语料库/D09B.O3.txt
- yiyan O3-mini 翻译中文语料库/D09C.O3.txt
- yiyan O3-mini 翻译中文语料库/D10A.O3.txt
- yiyan O3-mini 翻译中文语料库/D10B.O3.txt
- yiyan O3-mini 翻译中文语料库/D10C.O3.txt
- yiyan O3-mini 翻译中文语料库/D10D.O3.txt
- yiyan O3-mini 翻译中文语料库/D11A.O3.txt
- yiyan O3-mini 翻译中文语料库/D11B.O3.txt
- yiyan O3-mini 翻译中文语料库/D12.O3.txt
- yiyan O3-mini 翻译中文语料库/D13A.O3.txt
- yiyan O3-mini 翻译中文语料库/D13B.O3.txt
- yiyan O3-mini 翻译中文语料库/D13C.O3.txt
- yiyan O3-mini 翻译中文语料库/D14.O3.txt
- yiyan O3-mini 翻译中文语料库/D15A.O3.txt
- yiyan O3-mini 翻译中文语料库/D15B.O3.txt
- yiyan O3-mini 翻译中文语料库/D16.O3.txt
- yiyan O3-mini 翻译中文语料库/D17A.O3.txt
- yiyan O3-mini 翻译中文语料库/D17B.O3.txt
- yiyan O3-mini 翻译中文语料库/E01A.O3.txt
- yiyan O3-mini 翻译中文语料库/E01B.O3.txt
- yiyan O3-mini 翻译中文语料库/E01C.O3.txt
- yiyan O3-mini 翻译中文语料库/E01D.O3.txt
- yiyan O3-mini 翻译中文语料库/E02A.O3.txt
- yiyan O3-mini 翻译中文语料库/E02B.O3.txt
- yiyan O3-mini 翻译中文语料库/E02C.O3.txt
- yiyan O3-mini 翻译中文语料库/E02D.O3.txt
- yiyan O3-mini 翻译中文语料库/E03A.O3.txt
- yiyan O3-mini 翻译中文语料库/E03B.O3.txt
- yiyan O3-mini 翻译中文语料库/E03C.O3.txt
- yiyan O3-mini 翻译中文语料库/E03D.O3.txt
- yiyan O3-mini 翻译中文语料库/E04A.O3.txt
- yiyan O3-mini 翻译中文语料库/E04B.O3.txt
- yiyan O3-mini 翻译中文语料库/E04C.O3.txt
- yiyan O3-mini 翻译中文语料库/E05A.O3.txt
- yiyan O3-mini 翻译中文语料库/E05B.O3.txt
- yiyan O3-mini 翻译中文语料库/E05C.O3.txt
- yiyan O3-mini 翻译中文语料库/E06A.O3.txt
- yiyan O3-mini 翻译中文语料库/E06B.O3.txt
- yiyan O3-mini 翻译中文语料库/E06C.O3.txt
- yiyan O3-mini 翻译中文语料库/E06D.O3.txt
- yiyan O3-mini 翻译中文语料库/E07A.O3.txt
- yiyan O3-mini 翻译中文语料库/E07B.O3.txt
- yiyan O3-mini 翻译中文语料库/E08A.O3.txt
- yiyan O3-mini 翻译中文语料库/E08B.O3.txt
- yiyan O3-mini 翻译中文语料库/E09A.O3.txt
- yiyan O3-mini 翻译中文语料库/E09B.O3.txt
- yiyan O3-mini 翻译中文语料库/E10A.O3.txt
- yiyan O3-mini 翻译中文语料库/E10B.O3.txt
- yiyan O3-mini 翻译中文语料库/E10C.O3.txt
- yiyan O3-mini 翻译中文语料库/E10D.O3.txt
- yiyan O3-mini 翻译中文语料库/E11A.O3.txt
- yiyan O3-mini 翻译中文语料库/E11B.O3.txt
- yiyan O3-mini 翻译中文语料库/E11C.O3.txt
- yiyan O3-mini 翻译中文语料库/E11D.O3.txt
- yiyan O3-mini 翻译中文语料库/E12A.O3.txt
- yiyan O3-mini 翻译中文语料库/E12B.O3.txt
- yiyan O3-mini 翻译中文语料库/E12C.O3.txt
- yiyan O3-mini 翻译中文语料库/E12D.O3.txt
- yiyan O3-mini 翻译中文语料库/E12E.O3.txt
- yiyan O3-mini 翻译中文语料库/E13A.O3.txt
- yiyan O3-mini 翻译中文语料库/E13B.O3.txt
- yiyan O3-mini 翻译中文语料库/E13C.O3.txt
- yiyan O3-mini 翻译中文语料库/E13D.O3.txt
- yiyan O3-mini 翻译中文语料库/E13E.O3.txt
- yiyan O3-mini 翻译中文语料库/E13F.O3.txt
- yiyan O3-mini 翻译中文语料库/E13G.O3.txt
- yiyan O3-mini 翻译中文语料库/E14A.O3.txt
- yiyan O3-mini 翻译中文语料库/E14B.O3.txt
- yiyan O3-mini 翻译中文语料库/E15A.O3.txt
- yiyan O3-mini 翻译中文语料库/E15B.O3.txt
- yiyan O3-mini 翻译中文语料库/E15C.O3.txt
- yiyan O3-mini 翻译中文语料库/E16A.O3.txt
- yiyan O3-mini 翻译中文语料库/E16B.O3.txt
- yiyan O3-mini 翻译中文语料库/E16C.O3.txt
- yiyan O3-mini 翻译中文语料库/E17.O3.txt
- yiyan O3-mini 翻译中文语料库/E18A.O3.txt
- yiyan O3-mini 翻译中文语料库/E18B.O3.txt
- yiyan O3-mini 翻译中文语料库/E18C.O3.txt
- yiyan O3-mini 翻译中文语料库/E18D.O3.txt
- yiyan O3-mini 翻译中文语料库/E19.O3.txt
- yiyan O3-mini 翻译中文语料库/E20A.O3.txt
- yiyan O3-mini 翻译中文语料库/E20B.O3.txt
- yiyan O3-mini 翻译中文语料库/E20C.O3.txt
- yiyan O3-mini 翻译中文语料库/E21A.O3.txt
- yiyan O3-mini 翻译中文语料库/E21B.O3.txt
- yiyan O3-mini 翻译中文语料库/E21C.O3.txt
- yiyan O3-mini 翻译中文语料库/E22.O3.txt
- yiyan O3-mini 翻译中文语料库/E23A.O3.txt
- yiyan O3-mini 翻译中文语料库/E23B.O3.txt
- yiyan O3-mini 翻译中文语料库/E23C.O3.txt
- yiyan O3-mini 翻译中文语料库/E24A.O3.txt
- yiyan O3-mini 翻译中文语料库/E24B.O3.txt
- yiyan O3-mini 翻译中文语料库/E24C.O3.txt
- yiyan O3-mini 翻译中文语料库/E25A.O3.txt
- yiyan O3-mini 翻译中文语料库/E25B.O3.txt
- yiyan O3-mini 翻译中文语料库/E26A.O3.txt
- yiyan O3-mini 翻译中文语料库/E26B.O3.txt
- yiyan O3-mini 翻译中文语料库/E27A.O3.txt
- yiyan O3-mini 翻译中文语料库/E27B.O3.txt
- yiyan O3-mini 翻译中文语料库/E28.O3.txt
- yiyan O3-mini 翻译中文语料库/E29.O3.txt
- yiyan O3-mini 翻译中文语料库/E30A.O3.txt
- yiyan O3-mini 翻译中文语料库/E30B.O3.txt
- yiyan O3-mini 翻译中文语料库/E31A.O3.txt
- yiyan O3-mini 翻译中文语料库/E31B.O3.txt
- yiyan O3-mini 翻译中文语料库/E31C.O3.txt
- yiyan O3-mini 翻译中文语料库/E32A.O3.txt
- yiyan O3-mini 翻译中文语料库/E32B.O3.txt
- yiyan O3-mini 翻译中文语料库/E33A.O3.txt
- yiyan O3-mini 翻译中文语料库/E33B.O3.txt
- yiyan O3-mini 翻译中文语料库/E34.O3.txt
- yiyan O3-mini 翻译中文语料库/E35.O3.txt
- yiyan O3-mini 翻译中文语料库/E36A.O3.txt
- yiyan O3-mini 翻译中文语料库/E36B.O3.txt
[truncated: 500 more entries]
