# Supplementary material for: Does LLM translation align with translation universals? A cross-genre simplification study on English-Chinese translation based on dependency grammar
Source: PLoS One. 2025 Jun 2;20(6):e0324830. doi: 10.1371/journal.pone.0324830 (PMC12129206; doi:10.1371/journal.pone.0324830)
Supplement: S1 File — (ZIP) [file pone.0324830.s001.zip › yiyan O3-mini 翻译中文语料库/A01A.O3.txt]

希拉里·克林顿国务卿的亚洲之行：安抚盟友

这次行程仅是在奥巴马政府上任三周后发动，但虽然它更多是传递信号而非实质性成果，其意义却不可小觑，特别是向日本和韩国这两个至关重要的盟友发出了多重关键信息。

她的此行传达出两个重要信号：一是美国重视亚洲事务；二是华盛顿决心在该区域长期扮演主导角色。克林顿在抵达北京之前先访东京和首尔，正是为了强调盟友的重要性，同时直接安抚人们担心“日本将被边缘化”的疑虑。早在担任参议员时，希拉里·克林顿就在一篇关于外交事务的文章中指出，美中关系是亚洲最重要的关系，这无疑重新激起了日本对克林顿父亲比尔·克林顿总统当年访华却忽略日本时受到的小小冒犯的不满。

在奥巴马政府甚至还未组建好亚洲团队或敲定该地区政策之前就开展访问，克林顿显示出她希望与美国的亚洲盟友之间建立一种公开对话和透明互动的基调。然而，显然，光说不练并不意味着各方都会达成一致，此行期间可能会遇到不少争议问题。克林顿必须向因布什政府为实现朝鲜无核化而在急于求成方面抛弃了若干重要原则而感到不安的盟友给予充分安抚。此外，她还需要更明确地阐述奥巴马政府在六方会谈中的策略以及美国对韩美自由贸易协定的立场。

政治格局的变化

克林顿的此次出访正值全球经济动荡之际，这将使关注点从传统的双边和区域安全问题——如将现有的军事关系转变为战略联盟以及实现朝鲜无核化——转移到别处。而且，美国的盟友将因资源有限而难以应对这些既定目标，包括华盛顿要求首尔和东京在阿富汗承担更大全球安全角色的请求。因此，人们预期克林顿的这次访问将更加强调协调政策以应对经济危机，而非讨论这些传统问题。

一位民意极高的美国总统的当选，改变了美国与东京、首尔的双边关系乃至韩国国内政治的格局。奥巴马在双边关系中将拥有更多筹码，因为他是从零开始。例如，由于奥巴马的出现，韩国的进步派势力在朝鲜问题上的立场将受到削弱，媒体、评论员以及反美团体此前所借以掩盖其政治立场的保护伞将不复存在。反美行动和言论将不再单纯被视为对布什的反对，也无法将美国坚持要求朝鲜无核化的努力归咎于“新保守主义阴谋”。韩国左翼也将较难再把僵局的六方会谈归咎于美国“缺乏灵活性”即让步不足。事实将越来越明显：问题一直归根结底在于朝鲜的顽固立场。

克林顿的出访发生在日本和韩国领导人支持率低迷、并因立法僵局而举步维艰的时刻。日本面临着“扭曲的议会”问题，其国会两院（饮食）在执政党与反对党之间分庭抗礼，而后者常常使用阻挠策略，图谋迫使首相下台。韩国的执政国民党（大国家党）则因派系斗争严重，即便掌握了近三分之二的单院国会议席，其行为也常像少数派那样运作。无论是麻生太郎首相还是李明博总统，在扩大军事联盟方面都未见进展，他们很可能也会对奥巴马政府要求在阿富汗提供军事协助的请求报以抵触态度。

朝鲜日益强硬

克林顿的访问将因朝鲜日益强硬和潜在的远程导弹试射而蒙上阴影。平壤加大了言辞上的攻击力度，并威胁对韩国采取军事行动，试图迫使李明博总统放弃其在朝鲜半岛关系中坚持条件性、互惠性和透明度的原则政策。同时，朝鲜的言辞也向奥巴马政府发出了警告。1月中旬，朝鲜否认了现行的六方协议，声称只有在获得与美国建立正式外交关系、停止华盛顿的“敌对政策”以及撤销对韩国的美国核保护伞后，才会实现无核化。平壤还可能正准备试射一枚“大保东-2”导弹，从理论上讲，该导弹的射程足以携带核弹头抵达美国本土。

朝鲜的种种行动清楚地表明，尽管美国领导层已发生变化，它仍不会采取更为宽容的立场。这种行为是朝鲜典型的谈判策略，旨在抬高赌注，通过指责美国行为转移对其不履约的批评，要求在面对不平等违反时实现条件平等，并促使对现有协议重新谈判。不过，朝鲜海军在西海上发生战术性对峙的风险也在增加，这种情况可能因误判而导致冲突升级。

应对措施

在此行期间，克林顿必须在顾及盟友关切和坚持美国强硬目标之间寻求恰当平衡。尽管首尔和东京均已同意扩大各自双边联盟的范围，但实施进展依然滞后。克林顿应欢迎与韩国关系的改善，以及自卢武铉政府离任后军事预案规划的复苏。美国应继续推动与首尔构建更广泛的联盟结构，但也须认识到韩国国内政治局势的动荡性。任何要求韩国地面部队支持阿富汗联军行动的奥巴马政府请求都将尤其引发争议，需要进行广泛的公共外交努力以缓解可能出现的抗议示威。

与此同时，美日军事关系因日本宪法和法律、财政及社会限制以及东京的拖延而进展缓慢。目前尚不清楚日本愿意在多大程度上改变现有舒适的联盟现状，而日本的消极态度将带来严重后果。日本长期政策停滞不仅不符合华盛顿的战略利益，还有可能增加美国对其盟友的不满。东京在关键决策上缺乏果断，可能使日本在这个日益被崛起的中国主导的地区丧失影响力甚至相关性。克林顿应明确表达美国的担忧，同时探讨日本的目标，为随后与国防部长协调的努力做好准备。

克林顿还需向盟友明确保证，美国仍致力于实现朝鲜完全且可核查的无核化，并毫不含糊地表明，华盛顿绝不接受朝鲜成为拥有核武器的国家。此前美国官员的表态曾被韩国和日本误解为美国政策从追求朝鲜无核化转向仅仅是限制其现有核武库规模、防止核扩散。克林顿同时还应阐明奥巴马政府对于六方会谈的策略以及确保朝鲜履行现有承诺的具体手段。
