# Supplementary material for: Does LLM translation align with translation universals? A cross-genre simplification study on English-Chinese translation based on dependency grammar
Source: PLoS One. 2025 Jun 2;20(6):e0324830. doi: 10.1371/journal.pone.0324830 (PMC12129206; doi:10.1371/journal.pone.0324830)
Supplement: S1 File — (ZIP) [file pone.0324830.s001.zip › yiyan O3-mini 翻译中文语料库/A01B.O3.txt]

希拉里·克林顿警告朝鲜：若不放弃核计划，将失去经济援助

美国国务卿希拉里·克林顿今天警告朝鲜，除非其立即采取措施放弃核武计划，否则可能失去关键的经济援助。

据报道，平壤正准备试射一枚被认为射程足以覆盖美国领土的“大浦洞二型”弹道导弹，此举可能加剧两国间的紧张局势。

在东京进行首次海外访问期间，作为国务卿的克林顿对平壤政权提出警告，要求其不要执行所威胁的导弹试射行动，并表示此举将损害其改善与美国及国际社会关系的前景。

在与日本外相中曾根弘文举行的联合记者会上，克林顿毫无预兆地告诉记者，有关导弹试射的传闻会危及奥巴马政府改善与平壤关系的意愿。

她说：“朝鲜所谈论的可能进行的导弹试射，将在推动我们双方关系进展方面起到非常不利的作用。”

她补充道，如果朝鲜希望结束孤立状态，就必须兑现在布什政府时期作出的无核化承诺。

“朝鲜是否愿意在六方(核)会谈中合作、停止挑衅性言论和行动，其决定权在他们手中，我们正密切关注着这一进程，”克林顿表示。

“如果朝鲜能够遵守其已作出的承诺，并以可核查的方式彻底消除核计划，那么美国肯定会作出相应回应。
 这完全取决于朝鲜方面。”

然而，她拒绝就布什政府未能在核问题上取得进展——尽管已将朝鲜除名为恐怖主义国家资助国——进行评论。

“我不打算对过去做分析，”她说。“事实上，在过去八年里，朝鲜已获得制造核武器的能力。
 如果我们能倒转时钟，我们绝不会允许这种情况发生。
 但我们现在只能接受现实。”

此地区的分析人士和政府官员认为，平壤正借由威胁性导弹试射，将与核有关的要求推到奥巴马政府外交议程的最前沿。

此外，朝鲜还威胁要在两国在西部有争议的海上边界发生海军冲突。

朝鲜国家通讯社KCNA写道：“未来会知道究竟会发射什么。”

克林顿选择此行亚洲之旅，打破了新任国务卿传统上首先访问欧洲或中东的惯例，这一举动被视为承认中国在经济和军事力量上日益崛起的重要地位。

她此次访问日本的一部分目的是为了向东道国保证，奥巴马争取中国在贸易、环保及地区安全问题上合作的过程中，不会在外交上忽视日本。

克林顿原定会见几名在上世纪70、80年代被朝鲜特工绑架的日本民众家属，日本方面对此问题的重视甚至超过了对朝鲜核野心的关注。

克林顿表示：“绑架问题是一个严重关切的问题，
 这真是一场人间悲剧。
 我们确实希望迫使朝鲜方面能够更坦诚地提供信息。”

她还计划会见日本主要反对派领导人小泽一郎，此举凸显了首相麻生太郎日益恶化的处境。

昨日，日本报告称，其经济在上一季度以自1974年石油危机以来最快的速度萎缩，正朝着战后最深的衰退前进。

克林顿呼吁各方协调努力，共同应对全球经济危机。
 她说：“作为全球最大的两个经济体，我们理解这些责任。” 并补充道，各国还应“确保我们的经济惠及本国民众”。

麻生太郎的支持率已位居所有日本领导人中第二低，今天又遭受重击——其财政大臣中川正一在上周末于罗马的一次新闻发布会上，显然因醉酒而宣布辞职。

面对国会对其尴尬表现提出的谴责动议，中川坚持表示，他只是因服用了大量感冒药与“一小口”葡萄酒的混合物而受到了影响。

此前，克林顿与中曾根签署了一项协议，规定将驻扎在冲绳南部岛屿的8,000名美国海军陆战队员于2014年前转移到美国太平洋领土关岛。

这一协议旨在减少驻冲绳的美军兵力，而冲绳是日本境内美军基地的主要所在。

克林顿明日将飞往印尼，随后赴韩国和中国。
