# Supplementary material for: Does LLM translation align with translation universals? A cross-genre simplification study on English-Chinese translation based on dependency grammar
Source: PLoS One. 2025 Jun 2;20(6):e0324830. doi: 10.1371/journal.pone.0324830 (PMC12129206; doi:10.1371/journal.pone.0324830)
Supplement: S1 File — (ZIP) [file pone.0324830.s001.zip › yiyan O3-mini 翻译中文语料库/A02A.O3.txt]

联合国报告称：亚洲正面临前所未有的粮食短缺

根据今天发布的一份联合国报告，如果不投入数千亿美元用于改善灌溉系统来种植以满足不断增长的人口，亚洲将面临一场前所未有的粮食危机及巨大的社会动荡。

报告指出，印度、中国、巴基斯坦等大国在1970至1980年代避免了饥荒，主要得益于它们建造了大型国家支持的灌溉系统，并引进了更优质的种子和化肥。但预计到2050年，亚洲大陆上将增加15亿人口，从而使粮食需求翻倍。这是联合国粮食及农业组织（FAO）和世界银行资助的国际水管理研究所（IWMI）联合发布的报告中的一项数据。

报告称，由于可耕种的新土地非常有限、气候日益不可预测以及水资源供给已接近极限，未来唯一可行的解决方案就是更好地管理现有的水资源。“没有可开发的新土地或水源，我们只能更充分利用现有资源。现有的灌溉系统大多已经使用了50至70年，存在泄漏和水分蒸发的问题。我们迫切需要新一代的灌溉系统，这是养活所有人的唯一途径。”国际水管理研究所总干事科林·查特雷斯（Colin Chartres）表示。

他进一步指出：“如果我们不进行投资，将会一次又一次地出现类似2007年那样的粮食危机。那已经是一个早期预警。如果不采取措施，社会动荡、移民激增以及加剧恐怖主义的温床都将逐步显现。”

自从共产主义瓦解、自由市场崛起后，越来越多的农民选择自己解决灌溉问题，主要依靠价格低廉的中国产水泵。数以千万计的小农户纷纷投资购买自己的水泵，以便在需要时从浅层地下水层抽取水源。然而，各国政府一直无法有效规制这一做法，导致水资源被大规模过度开发。近几年，印度和中国部分地区的地下水位急剧下降。查特雷斯指出：“这种趋势将会越来越普遍，其后果将是更多的农民自杀、生活困苦以及企业倒闭。”

报告还称，由于发展中国家的数百万富裕人群逐渐放弃传统以大米和谷物为主的饮食习惯，转而青睐需要更多水资源的西式奶制品和肉类饮食，使得粮食危机问题更加严峻。“未来的农业将需要更多水。鉴于生产一卡路里的食物需要一升水，全球每年将需要多达6000立方公里的新增水资源，才能为另外25亿人每天提供2500卡路里的食物。这个数字几乎是目前用水量的两倍，而这种状况是不可持续的。”查特雷斯补充道。

报告敦促各国修复并现代化现有灌溉系统，采用更高效的滴灌农业技术。联合国预计，在未来40年内，全球将有额外25亿人口需要供养，其中多数将集中在发展中国家。非洲的人口可能翻倍，亚洲的增长率将接近30%，而巴基斯坦的人口则可能增长85%。
