# Supplementary material for: Does LLM translation align with translation universals? A cross-genre simplification study on English-Chinese translation based on dependency grammar
Source: PLoS One. 2025 Jun 2;20(6):e0324830. doi: 10.1371/journal.pone.0324830 (PMC12129206; doi:10.1371/journal.pone.0324830)
Supplement: S1 File — (ZIP) [file pone.0324830.s001.zip › yiyan O3-mini 翻译中文语料库/A02B.O3.txt]

以色列被敦促重新考虑对巴勒斯坦人采取惩罚措施，以应对联合国运动
美国和欧盟试图安抚以色列，而多位部长则威胁称，鉴于巴勒斯坦权力机构争取联合国地位，美国和欧盟正要求以色列不要在巴勒斯坦继续推进其在联合国争取家园国地位的行动时对其采取报复性措施。

美国与欧洲的谈判代表敦促以色列不要因巴勒斯坦积极推进在联合国获得家园国地位的努力而对其实施惩罚性措施。以色列政府目前正在考虑一系列报复性手段，其中包括根据《奥斯陆协议》的规定，暂扣其代表巴勒斯坦权力机构代收的海关收入。每月约4亿谢克尔（约6900万美元）的这笔资金被转交给巴权。

一些以色列部长，包括极右翼的外交部长阿维格多·利贝曼以及财政部长尤瓦尔·斯泰尼茨，正呼吁暂扣这笔资金。但美国和欧盟外交官担心这可能会严重破坏巴勒斯坦权力机构的稳定，甚至可能导致其垮台。

据信不支持此举的副总理丹·梅里多尔周一在耶路撒冷的一次会议上表示，以色列内阁还未作出任何决定。“我尽量不使用威胁的语言，”他补充说，并指出巴权与以色列在安全及经济领域的合作“对双方都有帮助”。他强调，任何决策都“必须考虑以色列的利益”。因为一旦巴权崩溃，以色列将不得不接管巴勒斯坦地区，而这正是以色列所不愿承担的责任。

巴勒斯坦驻纽约高级官员纳比尔·沙阿特上周末表示，巴勒斯坦权力机构并不对以色列威胁扣留海关收入过于担忧。美国国会也曾威胁称，如果联合国的举措继续推进，将暂停对巴权的美国资助。沙阿特强调：“你不能拿你的权利去换取金钱。”他补充，阿拉伯国家已向巴权保证若出现资金短缺问题将予以弥补，欧洲和日本同样承诺不会削减资金。

以色列部长提出的其他报复性措施还包括将约旦河西岸的定居点并入以色列，以及撕毁《奥斯陆协议》——根据该协议，巴勒斯坦权力机构获得了约旦河西岸和加沙部分地区的控制权。

为避免在联合国引发外交冲突，双方在纽约继续进行谈判，寻找缓解方式。由美国、欧盟、联合国和俄罗斯组成的中东四方会晤原定周一继续进行，此前因未能就声明措辞达成一致而中断。

四方特使托尼·布莱尔周日表示，僵局仍有可能避免。“关键在于……如何找到一种方式，让巴勒斯坦人在向建国迈进的重要一步的同时，又不会陷入联合国取代谈判的局面？”他在接受美国广播公司电视台采访时表示，四方会声明中应当提供“一种时间框架，或者说是一个成功谈判的时间表”。

据信，布莱尔正推动所谓的“基准”谈判，即在规定的日期前就确定的关键问题达成一致。据报道，另一项提议是让巴勒斯坦以独立国家的身份提交联合国全权会员申请，但随后“冻结”申请状态一段限定时期，可能为期六个月，在此期间双方恢复双边谈判，试图就冲突达成协商解决方案。

BBC进行的一项民调显示，在19个国家中，支持承认巴勒斯坦国的人数多于反对者。平均来看，49%的人支持这一举措，而21%的人反对。在美国，尽管政府曾承诺对提交联合国安理会的提案行使否决权，但有45%的人支持该提案，36%的人反对，其中穆斯林国家的支持率最高。在英国，53%的人赞成，26%的人反对。
