# Supplementary material for: Does LLM translation align with translation universals? A cross-genre simplification study on English-Chinese translation based on dependency grammar
Source: PLoS One. 2025 Jun 2;20(6):e0324830. doi: 10.1371/journal.pone.0324830 (PMC12129206; doi:10.1371/journal.pone.0324830)
Supplement: S1 File — (ZIP) [file pone.0324830.s001.zip › yiyan O3-mini 翻译中文语料库/A02C.O3.txt]

APEC呼吁在亚洲自由贸易上迈出“具体”步伐  
亚太地区领导人表示，他们将采取“具体措施”，朝着建立“综合性”区域自由贸易协定迈进，但并未设定实现这一目标的时间表。  
“我们重申对实现在本地区实现自由开放贸易和投资的坚定承诺，”21个成员国组成的亚太经合组织领导人在日本横滨的一份声明中表示。  
“我们将致力于解决贸易中的非关税壁垒，包括通过加强监管合作。”  
此次会议由美国、中国、日本和俄罗斯的领导人出席，标志着持续了四天的峰会谈判的结束，该谈判突显出全球经济失衡问题上的分歧。  
11月12日在首尔举行的20国集团会议上，各方承诺“反对贸易保护主义行为”，但在如何矫正贸易和投资扭曲问题上未能达成共识。  
日本首相菅直人表示，亚太经合组织涵盖了全球经济的50%以上和近45%的全球贸易，“将推动亚太自由贸易区成为现实。”  

分歧依然存在  
尽管如此，成员国之间的分歧依然存在。  
就在美国总统奥巴马上日在首尔称人民币“被低估”之后，中国国家主席胡锦涛表明中国的货币政策没有改变。菅直人昨日还与胡锦涛和俄罗斯总统梅德韦杰夫就各自的领土争议举行会谈，虽然各方均同意改善关系，但并未作出任何让步。  
亚太经合组织领导人表示，本地区“正在从最近的经济和金融危机中恢复过来，但不确定性仍然存在。”  
呼应20国集团的声明，该集团呼吁进一步增加货币的灵活性，并警告外汇市场中可能扰乱经济增长的剧烈波动。  

‘市场决定’  
声明中表示：“我们将朝着更市场化的汇率决定机制迈进”以及“避免对货币进行竞争性贬值。”  
发达国家将保持警惕，“帮助一些新兴市场经济体应对过度资本流动性波动的风险。”  
各方同意通过东盟等区域性集团以及美国主导的跨太平洋伙伴关系谈判来推动贸易发展。  
主张加入跨太平洋伙伴关系谈判的菅直人，还面临来自本党以及受益于关税保护的日本农民的反对。  
上周，其内阁仅同意启动关于谈判的初步讨论，奥巴马对此表示“非常欢迎”。  

奥巴马上述乘机飞返国内，但在他为期10天的亚洲之行中部分目标未能达成。  
他未能就促进全球经济再平衡的具体步骤达成20国集团的协议，并不得不延长商谈，以期达成一项对促进美国出口至关重要的韩国贸易协议。
