# Supplementary material for: Does LLM translation align with translation universals? A cross-genre simplification study on English-Chinese translation based on dependency grammar
Source: PLoS One. 2025 Jun 2;20(6):e0324830. doi: 10.1371/journal.pone.0324830 (PMC12129206; doi:10.1371/journal.pone.0324830)
Supplement: S1 File — (ZIP) [file pone.0324830.s001.zip › yiyan O3-mini 翻译中文语料库/A02D.O3.txt]

中国与美国国防首脑即将会晤，恢复军事往来

中国和美国下周将恢复高层国防会谈，这表明自今年初北京中断军事联系以来，两国关系开始趋于缓和。中国国防部长梁光烈将军与美国国防部长罗伯特·盖茨将在越南河内举行会谈，他们当时正参加东南亚国家联盟的安全论坛。

据中国官方媒体报道，国防部外事办公室副主任管有飞表示：“梁将军计划在会议间隙与盖茨部长会面。”

今年初，为抗议美国向台湾售武（中国视台湾为分裂出去的省份），北京断绝了军事接触。

管有飞在周三的新闻发布会上向《中国日报》表示：“保持健康的军事关系需要相互尊重，并关注彼此的核心利益。”

预计盖茨部长还将通过访问中国进一步展开防务讨论。“坦率地说，我认为我们最快可能要等到明年初才能有机会前往北京，”美国国防部发言人杰夫·莫瑞尔说。“中国方面已表达出希望邀请部长访华的意愿，他们也在我们的日程中寻找机会……我们的预期是能尽快前往中国，与中方接触。”

在越南举行的东盟会议将讨论该地区的安全问题，但管有飞称，这些讨论不会涉及南海的领土争端。“中国始终坚持认为，南海问题并非中国与东盟之间的问题，”他说。

北京方面称，南海大部分海域归属中国，并对邻国的相关主张提出质疑。围绕领土水域和岛屿——以及与之相伴的自然资源——的纷争，正是亚太地区的一个热点。

东盟是一个由文莱、柬埔寨、印尼、老挝、马来西亚、缅甸、菲律宾、新加坡、泰国和越南组成的政治经济组织。而在越南举行的会谈还将汇集澳大利亚、中国、印度、日本、新西兰、俄罗斯、韩国和美国等国家。
