# Supplementary material for: Does LLM translation align with translation universals? A cross-genre simplification study on English-Chinese translation based on dependency grammar
Source: PLoS One. 2025 Jun 2;20(6):e0324830. doi: 10.1371/journal.pone.0324830 (PMC12129206; doi:10.1371/journal.pone.0324830)
Supplement: S1 File — (ZIP) [file pone.0324830.s001.zip › yiyan O3-mini 翻译中文语料库/A03A.O3.txt]

海盗试图劫持另一艘美国船只，地点位于索马里海岸

海盗向一艘载有人道主义援助物资的美国船只发射火箭推进榴弹及自动武器，这是自美国海军营救了一名被劫持货船船长以来，海盗针对商业船只的第五次袭击。

今天，MV Liberty Sun 在美国海军护航下正驶往肯尼亚，此前海盗试图夺取这艘货船及其20名美国船员的行动宣告失败，船员中没有人受到伤害。

船上一名26岁的船员托马斯·尤比克在给母亲的电邮中写道：“我们正遭受海盗袭击，他们向我们发射火箭，还有子弹。我们现在已经封锁在机舱内，到目前为止，没人受伤。[一]枚火箭击穿了舱壁，但洞口很小，小火也被扑灭了。”

美国海军一位发言人表示，这艘昨日在事件中受到一定损伤的船只，在驳斥海盗企图后“进行了机动回避”，直到应急呼叫赶来的驱逐舰USS Bainbridge抵达。海盗船在美国海军舰船到来前便已经逃窜。

USS Bainbridge正是那艘美国海军狙击手在一艘漂流的救生艇上击毙了三名劫持了货船Maersk Alabama船长理查德·菲利普斯的海盗的舰船。此次行动中，星期日还逮捕了第四名海盗。菲利普斯在以身相换以保护船员后被扣押了五天，现在他即将返回美国，当USS Bainbridge赶赴支援Liberty Sun时，菲利普斯正好在舰上。

尽管总统奥巴马已誓言要终结海盗在热闹的亚丁湾中几乎不受制约地随意劫持船只的行为，但自菲利普斯获救以来，该海域海盗已劫持了四艘船以及约60名人质。

在一次罕见的夜间袭击中，海盗于昨晨曦破晓前劫持了一艘由希腊公司管理的货船MV Irene EM。不久之后，他们又登上一艘黎巴嫩拥有的货船MV Sea Horse。而在此前两天，海盗还接管了两艘埃及渔船。

来自索马里海滨小镇Harardhere的一位海盗奥马尔·达希尔·艾德尔对美联社表示：“我们最近的劫持行动就是要表明，没有人能阻止我们保护海域免受敌人侵扰，因为我们信仰为祖国而死。”

从休斯顿出发的Liberty Sun早已向苏丹的一个港口运送了数千吨援助物资，目前正赶往蒙巴萨运送更多援助。

年初因恶劣海况相对平静后，自二月底以来，索马里海域的海盗已袭击至少78艘船，目前扣押了16艘船，超过300名人质。船员通常在缴纳赎金后获释。

虽然有多个国家的海军舰只在该区域巡逻，但亚丁湾周围的商船数量过多，难以形成有效威慑。该海湾连通苏伊士运河、红海与印度洋，是从亚洲到欧洲的最短航线，也是世界上最繁忙的航运通道之一。
