# Supplementary material for: Does LLM translation align with translation universals? A cross-genre simplification study on English-Chinese translation based on dependency grammar
Source: PLoS One. 2025 Jun 2;20(6):e0324830. doi: 10.1371/journal.pone.0324830 (PMC12129206; doi:10.1371/journal.pone.0324830)
Supplement: S1 File — (ZIP) [file pone.0324830.s001.zip › yiyan O3-mini 翻译中文语料库/A03B.O3.txt]

致命爆炸袭击中国天津港

中国天津——周三深夜，在一座存放危险品的仓库中发生的震耳欲聋、熊熊大火般的爆炸惊吓了这座东北港口城市，造成至少17人死亡、400人以上受伤，高层建筑的玻璃被震碎无数，还造成其他大范围破坏。爆炸的威力在地震仪上均有记录，并传遍数英里之外。

天津警方在周四早晨的一份声明中表示，目前仍有不明人数被困在废墟中，其中32名伤者情况危急，包括六名消防员。预计死亡人数还将增加。

新华社及其他国家媒体发布了爆炸时的震撼视频，画面中火光冲天，一道巨大的闪光宛如蘑菇云照亮了天津漆黑的夜空。天津这座拥有1400万人口的城市，是中国最重要的商业贸易中心之一。国家媒体《人民日报》发布的另一段视频中，一人被飞溅的碎玻璃和瓦砾击倒。

住在距爆炸现场一英里多的某大楼13层的卡车司机韩涛（30岁）说：“爆炸产生的气压太大，瞬间就把我震倒了。”另一位55岁的居民王东则表示，爆炸似乎沿着下水道管道传播，“整个天空突然明亮得像白天一样。”

新华社称，最初的一次爆炸于当晚11:30左右在天津滨海区一座仓库发生，30分钟后又引发了一次更猛烈的爆炸——当局称其威力相当于约21吨TNT。天津警方表示，此次爆炸发生在瑞海国际物流公司拥有的一座仓库内，该私营企业持有危险货物处理许可。据《人民日报》报道，该公司一名高层已被扣留接受调查；而公司官员在周四早晨尚无法联系到。

目前至少确认17人死亡，其中包括几名消防员，数百人受伤，而失踪人数尚不清楚。爆炸涉及的具体物质性质还未明确，也没有迹象表明是意外还是蓄意破坏。早前报道称，消防员曾在第一次爆炸约40分钟前赶赴现场扑救大火；据《北京新闻》报道，至少有三名死者为消防员，并有六辆左右的消防车被毁。但周四《人民日报》报道，一共有11名消防员遇难，不过目前尚不清楚这11人是否包括在那17名确认死亡的人中。

中国社交媒体上流传的照片显示，建筑物的骨架暴露在外，以及一排排被烧毁的大众甲壳虫轿车。受伤者中大多是被飞溅的玻璃和碎片割伤，纷纷涌入当地医院；在离现场最近的台达医疗中心，急救人员在停车场搭起帐篷为伤者进行救治，几十名焦急的人在附近等待伤者家属的消息。

一时之间，一名男子在得知儿子刚刚遇难的消息后悲痛欲绝放声哭泣，周围人群也顿时安静下来。“上帝，您为什么这么残酷？”他痛心疾首地喊道，“儿子，我也想和你一起走。” 

当周四黎明来临时，一团巨大的黑烟悬挂在地平线上。离港口不远的一处新建公寓小区里，居民们戴着一次性口罩聚在街上，目送刚刚出院的伤者蹒跚而行，神情茫然。马路上散落着碎玻璃；33层高的公寓大楼中，每一个窗户都被炸破，窗帘在破碎的窗洞中诡异地飘动。街上的车辆轮胎瘪扁，一只货柜车的侧面凹陷得仿佛被巨大力量用拇指按压而成。对面，一排通常用于中国建筑工地的临时预制结构被彻底毁坏。65岁的建筑工人苏兆卿说，他当时正睡在上下铺低层，整个建筑突然坍塌，导致挤满大楼的2000多人中有数十人受伤。“一切都砸在我脸上，但我还是设法爬了出来。”苏先生边说边用血迹斑斑的绷带包裹着头部。

警方已经封锁了爆炸区域的入口，保安人员也阻止居民返回家中。《北京新闻》报道，已有超过400名天津居民在第五中心医院排队献血。一名出租车司机还在后窗上粘贴了信息，为遇难者家属提供顺风车服务。

据中国地震局在微博（类似于Twitter的网络平台）上发布的官方消息，第一次爆炸震级为2.3级，第二次爆炸震级为2.9级。
