# Supplementary material for: Does LLM translation align with translation universals? A cross-genre simplification study on English-Chinese translation based on dependency grammar
Source: PLoS One. 2025 Jun 2;20(6):e0324830. doi: 10.1371/journal.pone.0324830 (PMC12129206; doi:10.1371/journal.pone.0324830)
Supplement: S1 File — (ZIP) [file pone.0324830.s001.zip › yiyan O3-mini 翻译中文语料库/A03C.O3.txt]

阻止芝加哥人口流失

这座城市曾经宽广有力的肩膀正逐渐变窄。去年，芝加哥再次失去了一部分居民——在美国20个最大城市中，只有它的人口在减少。这已经是连续第三年人口下降。

根据美国人口普查局的数据，从2015年到2016年，芝加哥的人口减少了8,638人，而上一年该市人口则减少了4,934人。

整个地区同样在萎缩。普查局将包括芝加哥、其郊区、西北印第安纳州和东南威斯康星州在内的大芝加哥地区，2016年失去了19,570名居民，成为全美大都市区中人口下降最为严重的地区。整个伊利诺伊州的情况也不乐观，州内的人口净减少了37,508人，没有哪个州的损失比这更严重。

虽然这消息令人沮丧，但同时也并非首次听闻。几十年来，芝加哥在1950年达到360万人口的高峰之后便开始萎缩。虽然在上世纪90年代曾出现过人口增长，但到了2010年，又重新走上了下降的轨道。此前的人口减少一直依赖于大量墨西哥移民的稳定涌入，而到了2007年，这种趋势开始放缓。

影响一个城市整体健康状况的因素很多，其中最直观的指标之一就是人口——换句话说，人们是选择在这里投资他们的未来，还是另谋出路？一个人口不断增长的城市拥有更广泛的税基、更多的就业机会、更丰富的劳动力资源、更强的国会代表性以及获得更多基于人口分配的联邦资金。

然而，在芝加哥，潜在的雇主看到的是地方和州政府不断增设新规、提高税率，使得经营成本日益攀升。市议员、库克县委员会成员以及州立法者视企业如金鹅，他们提出：这是你必须支付的最低工资，这是你的病假政策，这是你的下一次销售税上调……

虽然芝加哥的人口问题尚未达到危机程度，但必须现在就引起重视，以免滑坡趋势变得更加严重。改善就业环境不仅有助于减缓人口外流，更有可能带来更低的犯罪率、更少的贫困以及更少的家庭功能失调问题。芝加哥尤其需要说服大大小小的企业在就业机会匮乏的南部和西部社区扎根，因为这些地区非裔美国人口的流失正威胁着社区的健康与未来。

我们已经看到，大企业为困境社区注入的活力和热情。例如，去年秋天在恩格尔伍德开业的Whole Foods就带来了这种变化。开业当天，一位顾客甚至感叹道：“或许在未来10年，恩格尔伍德会成为新的海德公园？”这正是我们所期待的那种积极信号。

诚然，芝加哥市以1070万美元的补贴促成了Whole Foods的开业。但这家店还与当地一所社区大学合作，雇佣了许多本地员工，并展示了由本地企业生产的商品。虽然我们并不赞成常规性地用市税款来吸引雇主进驻贫困社区，但以Whole Foods为例，这种能在恩格尔伍德播下经济增长种子的企业，其通过新建道路和下水道等基础设施补贴，不仅惠及企业，同样也使社区受益。如果就业和经济增长的潜力是真实存在的，我们可以考虑采用类似激励措施来吸引大型雇主进驻困难社区。

不过，这类激励措施并非万能。2014年，芝加哥论坛报举办了一场活动，邀请了工会领袖、该市一位顶级教育工作者以及市长助理，共同探讨包括如何吸引最佳就业岗位到芝加哥在内的多项城市议题。
