# Supplementary material for: Does LLM translation align with translation universals? A cross-genre simplification study on English-Chinese translation based on dependency grammar
Source: PLoS One. 2025 Jun 2;20(6):e0324830. doi: 10.1371/journal.pone.0324830 (PMC12129206; doi:10.1371/journal.pone.0324830)
Supplement: S1 File — (ZIP) [file pone.0324830.s001.zip › yiyan O3-mini 翻译中文语料库/A04A.O3.txt]

严峻的政治现实拖慢了气候研究

科学家们表示，理论上他们完全可以更好地回答“全球变暖是否起了作用？”这一问题——这一问题常在德州干旱、新英格兰洪灾等极端天气事件发生后被提出。然而，由于种种原因，针对极端天气成因的即时报告工作基本上陷入停滞。

科学家们面临的主要困难之一是：新的气候科学倡议所在的政治环境已经变得充满敌意，加之联邦预算危机，资金十分紧张。于是，随着天气每年变得愈发反常，公众只能困惑地疑问：究竟发生了什么？

在美国，一个普通年份通常会出现三到四起单次损失超过10亿美元的天气灾害。但今年，国家海洋和大气管理局已统计出多达十二起类似灾害，其中包括西南部的野火、全国多个地区的洪水以及致命的春季龙卷风季，且统计工作仍在进行中。最终损失额无疑将超过500亿美元。

“我从事气象工作已经有30年，从未见过哪一年能像2011年那样出现如此多惊人且极端的天气事件，”著名气象网站Weather Underground的联合创始人杰弗里·马斯特斯上月表示。“回顾自19世纪末以来的历史记录，我也找不到相匹配的案例。”

2011年的许多个别事件在历史上确实是有前例的，而且美国的气候历史上也出现过其他极端天气密集的时期，比如20世纪初的一次严寒袭击，以及上世纪30年代尘暴时期毁灭性的干旱和热浪。然而，如此多的极端事件在如此短的时间内接连发生，无论是否史无前例，都是十分罕见的。2011年的灾难包括烧焦数百万英亩的野火、上中西部和密西西比河流域的特大洪水，以及在全国多地创造高温纪录的热浪。在海外，大规模洪水淹没了澳大利亚、菲律宾以及东南亚大片地区。

当下的一个重要问题是，某些极端天气事件的频率是否受到了人类引起的气候变化的影响。气候科学已经提供了一些见解。研究人员已经证明地表温度正在上升，而且几乎可以肯定，人类释放温室气体——主要来源于化石燃料的燃烧——是其中的主要原因。几十年来，他们预测这将导致极端天气事件的频率发生变化，而统计数据也显示这一变化已经开始显现。例如，科学家长期预期，气温升高会导致低温极端事件减少而高温极端事件增多。事实上，研究显示在美国大约每创下一个低温纪录，就有约两个高温纪录出现，世界其他地区也呈现出类似趋势。同样，一个被广泛理解的物理定律表明，气温变暖会使大气能容纳更多水分。科学家通过直接测量已经证实，空气中的水分正在上升，这为更猛烈的降雨、降雪及其他类型风暴提供了燃料。

“我们正在改变大气的宏观属性——这一点毫无疑问，”加州劳伦斯利弗莫尔国家实验室的顶尖气候科学家本杰明·D·桑特说道。“你不可能进行这样一个宏大的地球实验——加热地表、加热大气、使大气潮湿——却对极端事件的频率和持续时间毫无影响。”

但即便人类对热量和降水的贡献显而易见，科学家在分析许多其它事件时却处境更为棘手。龙卷风——今年袭击美国最致命的天气灾害，就成为了一个特别难以研究的案例。表面上，气象统计数据显示，随着气候变暖，龙卷风的数量似乎在增加；然而，龙卷风体积小、难以统计，而且科学家对旧数据的准确性并不十分信任，这就使得他们无法确定是否应该相信这种看似增多的趋势。同样，他们用于分析和预测气候的计算机程序在描述像龙卷风这样的小型事件时效果并不理想。一些科学家提出了随着温度和湿度上升，龙卷风爆发可能性增加的理论，但这些理论还未经过严格的检验。其他许多类型的极端天气事件亦处于这一情况，科学家们尚无充分依据将其增多归咎于人类活动或排除人类影响的可能性。此类问题有时可以通过对特定天气事件的专题研究得到答案，但往往要在事后数年才能完成研究。最近，科学家们一直在讨论，是否能在几天或几周内（而非数年后）更好地分析这些事件。“很明显，我们已拥有开始回答此类问题所需的科学工具和统计手段，”桑特博士说。但要经常性地进行这种分析，可能需要在多个研究团队中增添新人员，同时还需联邦政府大力推动，而联邦政府往往是气候和天气研究的主要资助与指导者。

然而，华盛顿在气候变化问题上基本上陷入停顿。今年，当国家海洋和大气管理局试图推行一项重组措施，以便为企业、公民和地方政府提供更精准的气候预测时，众议院的共和党人予以阻拦。这个方案最初源自布什政府，曾获得外部评审委员会的强烈支持，而且并不需要额外花费。但众议院的共和党人，其中许多人拒绝接受有关全球变暖成因的压倒性科学共识，将这一计划贴上了“奥巴马政府建立一个气候‘宣传’部门”的标签。在一次采访中，NOAA主管珍·卢布琴科驳回了这一说法，并表示她的机构已收到大量关于未来气候风险的信息请求。“真遗憾，我们无法更加高效、有效地传递这些信息，”她说。NOAA与国家科学基金会及能源部一样，也资助研究以探明极端天气的成因。但卢布琴科博士表示，由于联邦预算压力，“今后要为我们许多研究项目持续投入资源将变得越来越具有挑战性。”

一些应对措施正在推进。英国知名气候科学家彼得·A·斯托特正敦促大西洋两岸的同僚，共同建立一套稳健的实时分析极端天气的能力。他所在的小组预计将在明年夏天发布首次关于整整一年极端天气的完整分析，重点关注2011年。在一次采访中，斯托特博士表示，他们的目标是达到那种“方法论足够稳健，以至于可以大致像调整旋钮那样轻松进行操作”的水平。但他同时补充道，重要的是要从慢慢起步开始，为这一类工作奠定坚实的科学基础。这或许意味着，早期的一些分析结果可能不会特别令公众满意。“在某些情况下，我们会说我们的结果是令人信服的，”斯托特博士说道。“但在另一些情况下，我们可能不得不指出，依据当前的科学水平，现在还不能做出可靠的归因声明。”
