# Supplementary material for: Does LLM translation align with translation universals? A cross-genre simplification study on English-Chinese translation based on dependency grammar
Source: PLoS One. 2025 Jun 2;20(6):e0324830. doi: 10.1371/journal.pone.0324830 (PMC12129206; doi:10.1371/journal.pone.0324830)
Supplement: S1 File — (ZIP) [file pone.0324830.s001.zip › yiyan O3-mini 翻译中文语料库/A04B.O3.txt]

奥巴马确立世界议程 白宫团队迅速入局

白宫昨天表示，新的奥巴马政府愿意“无先决条件”地与伊朗对话，并将努力实现核武器的全面废除。  
这一系列新的外交政策措施已在白宫网站上公布，显示出新团队正迅速为其议程铺路。  
虽然在某些领域（特别是以巴冲突问题上）保持了一定的延续性，但在其他方面则出现了明显的转变。

伊朗  
出现在白宫网站上的奥巴马外交政策议程声明：“巴拉克·奥巴马支持与伊朗进行无先决条件的强硬而直接的外交对话。”  
而布什政府则将美伊直接对话与伊朗暂停铀浓缩项目挂钩。  
唯一的例外是，在巴格达就伊拉克未来问题进行了一些讨论。  
奥巴马政府的这一举措明显与前政府的政策决裂，体现了外交方式根本性转变的一部分。  
该议程指出，新政府将“与我们的敌人和朋友对话”，而不设先决条件。  
然而，任何与伊朗的对话都将讨论国际社会过去四年来试图让德黑兰接受的同一交易：如果暂停铀浓缩，伊朗将获得广泛的经济和外交援助；反之，则面临更大的经济压力和外交孤立。  
尽管伊朗至今对这种胡萝卜加大棒的办法持抵制态度（尽管已有四轮联合国制裁），西方外交官仍希望，通过华盛顿的直接介入，能够打破僵局，为解决其他地区和国际问题，开启可能的“重大交易”铺路。  
白宫表示：“在实施这一外交政策时，我们将与盟友密切协调，并进行充分准备。寻求与伊朗达成如此全面的和解，是我们取得进展的最佳途径。”

核问题  
昨天宣布的美国外交政策的另一重大转变，是战略性地推动通过双边和多边裁军走向“无核世界”。  
议程中指出，“奥巴马和副总统拜登将确立一个没有核武器的世界的目标，并为之努力。”  
这是一个长期目标。美国将在核武器存在期间保持“强大的威慑力”，但同时将开始迈出“消除核武器漫长道路上的一步”。  
新政府将停止开发新型核武器，这与布什政府推动新一代弹头的做法形成了鲜明对比；同时，新政府还将与莫斯科合作，使美国和俄罗斯的导弹从当前的极度警戒状态中解除出来，并寻求“对美俄核武器及核材料库存进行大幅削减”。  
与此同时，新政府计划在其第一个任期内确保全球所有“散放”的核材料受到控制。  
美国已经启动了一些项目，将来自前苏联集团国家（这些地方的安全通常较为松懈）的裂变材料转移回俄罗斯，将其转换为安全性较低、富集度较低的核燃料。  
这一倡议将加速上述项目的实施。  
新的核政策议程与英国的政策高度契合——自2007年以来，当时的外交大臣玛格丽特·贝克特就宣布支持废除核武器。  
英国声称已将其核武库的总爆炸威力减少了75%。  
一份预定于下月公布的新外交政策文件详细阐述了降低核扩散风险、朝向无核世界迈进的途径，特别是在于提高国际社会对核查技术的信心，使各国能够确信其对手没有在秘密扩充核武库。

能源安全  
华盛顿计划在未来10年内通过1500亿美元的投资发展可再生及替代能源，从而减少美国对石油的依赖，并期望在此过程中“创造数百万个就业岗位”。  
奥巴马还计划使美国成为全球应对气候变化努力的“领导者”，并领导建立一个国际伙伴关系，此举显然是针对联合国寻找继京都议定书之后续协定的进程。

以色列—巴勒斯坦问题  
对于巴勒斯坦人来说，昨日公布的策略并没有带来太多安慰，该策略既主张推动“两国方案”，又坚定支持以色列的安全，称之为“我们在中东的首要而不可动摇的承诺”。  
美国“永远不会与以色列疏远”。  
文件宣称，美国支持以色列在2006年黎巴嫩战争中的“自卫权”，却完全没有提及近期加沙地带的军事行动。  
实现两国解决方案将是“一项从第一天起就被视为关键的外交优先事项”。
