# Supplementary material for: Does LLM translation align with translation universals? A cross-genre simplification study on English-Chinese translation based on dependency grammar
Source: PLoS One. 2025 Jun 2;20(6):e0324830. doi: 10.1371/journal.pone.0324830 (PMC12129206; doi:10.1371/journal.pone.0324830)
Supplement: S1 File — (ZIP) [file pone.0324830.s001.zip › yiyan O3-mini 翻译中文语料库/A05A.O3.txt]

《最长的战争：来自阿富汗的照片》  
——金·巴克访谈

今年三月，阿富汗战争将成为美国历史上持续时间最长的军事冲突。  
随着我国参与程度不断升级，我们邀请了11位新闻摄影师挑选出一张最能代表他们报道这场战争经历的照片。  
以下是他们选出的照片以及背后的故事。

——————————————————————  
科仁加尔山谷，2009

亚当·弗格森首次访问阿富汗是在2008年初，此后他又去了六次。  
“那是我第一次踏足科仁加尔。  
我在一处弹药投放点沿着一条600米长的上坡走到了那里的一个瞭望哨。  
那位士兵正站在俯瞰山谷的峭壁上，静静地伫立了一会儿。  
他置身于一幅壮丽的群山景色前，而他正把头埋在手中。  
那些人真的是处于枪林弹雨之中。  
他们住在警戒网之内，身处偏远之地，与民众隔绝。  
他们每天出外巡逻，几乎天天都有枪击或伏击。  
他们从未真正融入那片风景，那种文化之中。”

——————————————————————  
喀布尔，1996

詹姆斯·纳赫特韦自1981年起就开始报道全球各地的冲突，自1988年以来曾约十次前往阿富汗。  
“阿富汗很迷人。  
除却武器和日本卡车，这地方仿佛停留在600年前。  
这里曾是喀布尔的中心商务区，1989年苏联撤军后被摧毁，当时各派势力相互攻打。  
我拍下这张照片时，塔利班正在攻城。  
人们就住在这些废墟中。  
有些人在废墟中翻找建筑材料和柴火时，被地雷炸伤。  
我觉得这张照片的重要之处，特别是在我们现状的背景下，就是我们对阿富汗的关注曾一度中断。  
我们几乎把它忘掉了。  
在这张照片中，那位女性看起来仿佛是一个漂浮在废墟中的幽灵。  
而如今，这部分城市已重建起来，彻底不是那般月球般的荒凉。”

——————————————————————  
喀布尔，2002

阿什莉·吉尔伯特森在科索沃和伊拉克有过广泛报道，2002年他曾去过阿富汗一次。  
“一个孩子正从一架苏联直升机残骸后面观看一场足球赛。  
在那边，孩子们就在废墟、坦克附近、极其危险的区域里玩耍。  
某个孩子，在某个瞬间，足以深深触动你。  
他，大约十岁吧？他可能来自任何地方的孩子。  
但他被困在这可怕的环境里，这就是他每日的生活。  
事后找回他是根本不可能的。  
我没问出他的名字。  
但我一直在想他。  
我也在想成千上万的孩子——在我的档案中，还有哪些孩子是活着的？”

——————————————————————  
喀布尔，2001

约翰·斯坦迈尔在过去十年中，大部分时间都在记录印度尼西亚政治和社会的变迁。  
2001年他曾前往阿富汗，此后又去了五六次。  
“这张照片拍摄于塔利班逃离喀布尔的第二天。  
我曾从昆都士一路追随北方联盟的步伐南下。  
那感觉仿佛我们正驶过上帝手中的皱褶。  
穿行在那片山中，我感到自己如此微不足道。  
我们抵达喀布尔时，看到一阵清新之气扑面而来。  
突然间，满城鲜艳的色彩闪现，与阿富汗四处皆是的土色以及士兵们统一的米色制服形成了鲜明对比。  
唯一的颜色，是女性罩袍上那抹蓝色。  
在塔利班政权下，没有风筝、气球、音乐或电视。  
这张照片象征着希望、生命以及对人性的颂扬。  
拥有色彩、气球、风筝和音乐，这是一个根本性的转变。  
这男人的氦气从哪里来的呢？”

——————————————————————  
喀布尔，2001

加里·奈特的职业生涯始于报道东南亚军事冲突，自1988年以来他已多次访问阿富汗。  
“到了2001年，我在阿富汗工作已有十几年了。  
这张照片拍摄于塔利班逃离后，数百名阿富汗女性走上街头的场景。  
在塔利班统治期间，女性几乎消失不见。  
如今，数百名女性同时撕下罩袍，公开展示自己的面容。  
我很喜欢这个画面。  
我还和她们合影，把照片寄给了我的孩子们。  
那正是在9/11之后不久，所以能这样快地看到一些积极、充满肯定的事物实在令人振奋。  
回头看时心里又充满了悲伤。  
我常常想：这些女性现在怎么样了？当年她们的梦想是否得到了实现？”

——————————————————————  
喀布尔，2009

本杰明·洛维的职业生涯始于2003年报道伊拉克战争。  
2007年他曾访问阿富汗，此后又去了三次。  
“这张照片是在曾经被彻底轰炸的俄罗斯文化中心拍摄的。  
这里现已成为本市鸦片和海洛因上瘾者的“零地带”。  
那天早上，成百上千的人蜷缩在地下室自己的污秽中睡觉。  
感觉就像是在地狱中游泳。  
这是我见过的最痛苦、最悲惨的景象。  
当我走过去拍照时，鞋子上还粘着刺破的注射针。  
光线透过一个迫击炮弹破洞洒下。  
这位男子刚刚注射了海洛因。  
他昂起头，沐浴在那一刻极致的狂喜之中。  
阿富汗是世界上最大的鸦片和海洛因出口国，这张照片缩影地呈现了一个国家可能发生的一切悲剧。  
这是我报道过的最可怕的故事。”

——————————————————————  
科希·萨菲山脉，2002

西穆斯·墨菲的新书《黑暗可见：阿富汗》记录了塔利班的崛起以及美国入侵的影响。  
自1994年以来，他已去过阿富汗13次。  
“一年后，塔利班垮台，我便随第82空降师进行了为期一段时间的随队采访。  
天哪，2002年那时充满着无限希望。  
那时还没有腐败、还没有伊拉克问题。  
那时一切皆有可能。  
人们开始重建他们的生活。  
塔利班会卷土重来？  
我甚至没人曾想到这一点。  
那是一个更为天真纯真的年代。  
这些士兵沿着直升机的后舱探寻，他们可能在寻找任何东西：奥萨马、塔利班、武器……  
他们满怀希望，在那景色壮丽、凄凉且辽阔的土地上寻找答案。  
当时的气氛是积极向上的；那里完全没有对简易爆炸装置的恐惧。  
而现在，情况真让人沮丧。  
我之所以不断回到这里，是因为阿富汗人民太了不起了。  
他们极其坚韧，能活过这一切，实在令人敬佩。”

——————————————————————  
阿拉赛谷，2009

埃里克·布韦特自1986年起一直在拍摄阿富汗，记录过塔利班、圣战者以及多支外军统治下的生活。  
他大约去过这个国家十几次。  
“我做这个工作已有28年，走遍了世界各地的军队。  
以前从未见过这种场面。  
这是一种沙盘演习，军方用塑料人偶进行作战训练。  
我觉得这真好笑。  
画面中，一名法国士兵正教阿富汗人如何对敌撤退。  
阿富汗人充满勇气。  
他们能奔跑、能射击。  
但他们不会组织、构筑防御工事、占据阵地，也难以生还。  
他们根本不擅长撤退。  
他们握枪时到处都是指向，甚至可能指着自己头部。  
走路的姿态就像是在散步。  
小时候我还玩过这些塑料士兵。  
如今看到它们突然出现在战场上，太不可思议了。  
敌人随时在附近出现，这是真实的战争，不是游戏。”

——————————————————————  
科仁加尔山谷，2007

巴拉兹·加尔迪专注于捕捉那些身处人道危机中的人们的日常生活。  
他首次访问阿富汗是在2001年，此后已回访超过十次。  
“战争是如此残酷。  
作为一名摄影师，我的职责是解释所发生的一切，并激发人们的情感。  
当时我正跟踪一个科仁加尔山谷的排，当美军截获了一段来自一户人家的无线电对话，显示有敌方活动时，  
他们决定用火箭袭击那个房子。  
这儿很难分辨到底打死了谁，因为通常对方会把受伤和阵亡的战士一并带走。  
村民们说，死了五个人，11人受伤，全是妇女和儿童。  
他们把所有人都挤在一间屋子里。  
次日早上美军赶到时，村民们请求允许为死者举行葬礼。  
随后，他们逐个把受伤的孩子带出来，让美军医护人员救治。  
这名男孩身上有弹片伤，虽活下来了，但伤痛难忍。  
尽管没有语言障碍，这张照片依然让人真切感受到战争的恐怖，以及它对阿富汗人造成的伤害。”

——————————————————————  
喀布尔，2008

唐纳德·韦伯自2005年起就开始记录后苏联国家的日常生活。  
2008年他曾去过阿富汗一次。  
“我想展示一些和我过去在阿富汗所见不同的东西——一些积极的面貌。  
我走进这个房间时非常震惊，因为作为一个男人，我以为根本不可能进入阿富汗女性的家中。  
她们给我的是满满的温暖与好客。  
她们与我想象中的阿富汗女性，或我在照片中见到的形象截然不同。  
她们没有罩袍，而且马上就走过来跟我聊天。  
这幅照片是两位女孩正在操作刺绣机。  
年幼的她们需要亲自给机器踩踏力气。  
她们白天上学，回家后就开始“踩车”。  
甚至连鞋子都没有穿。  
她们的母亲是一位女企业家。  
她的丈夫酗酒，她看得出他不会为她做任何事。  
她通过一家非盈利机构运营的小额信贷项目贷款200美元。  
每月只需还5到10美元。  
起初，她买了一台缝纫机，后来又添置了一台刺绣机。  
最终她甚至打算买头牛。”

——————————————————————  
赫拉特，2005

斯蒂芬妮·辛克莱于2003年首次访问阿富汗，此后又去了四次。  
“这张照片展示了生活无论遭遇何种困境，都依然继续。  
那是一个订婚派对，所有孩子都想往屋里瞧一瞧。  
女人们边唱边拍手。  
大多数人都把罩袍脱下来了。  
这是她们释放自我、放松心情的时刻。  
有几个女孩拿着相机走过来。  
我的头巾掉落了，我便赶紧提起。  
她们笑着又把头巾拉下，  
她们想要的只是一个真实的我，平日的样子。  
我们唯一不同的，只是出生地不同和机遇不同。  
我们必须相互扶持、共同努力。  
摄影正是我表达这种情感的方式。”
