# Supplementary material for: Does LLM translation align with translation universals? A cross-genre simplification study on English-Chinese translation based on dependency grammar
Source: PLoS One. 2025 Jun 2;20(6):e0324830. doi: 10.1371/journal.pone.0324830 (PMC12129206; doi:10.1371/journal.pone.0324830)
Supplement: S1 File — (ZIP) [file pone.0324830.s001.zip › yiyan O3-mini 翻译中文语料库/A05B.O3.txt]

来自中国的真正挑战：其人民，而非其货币

我热爱两党合作的理念。仅仅想到民主党和共和党能够联手合作，就让我不禁展颜微笑。“终于，”我心想，“美国政府开始运作了。”然而，当我看到他们实际上达成一致的内容时，我却开始怀念政治瘫痪的状态。

9月29日，众议院以压倒性多数通过了一项法案，得到了民主党和共和党的广泛支持。该法案旨在通过对中国产品征收关税来惩罚中国——原因在于中国长期让人民币保持低估，以便于其制造商能以低价将玩具、毛衣和电子产品销往国外市场，尤其是美国和欧洲。大家似乎都认为现在正是出手的时候，但事实并非如此。

这项法案充其量只是毫无意义的姿态秀，最糟糕则是危险的煽动性政客表演。它无法解决其所企图解决的问题。更令人担忧的是，这法案正是美国日益滋长的反华情绪的一部分，而这种情绪忽视了中国下一阶段发展所面临的真正挑战。

毫无疑问，中国故意让人民币保持低估，以帮助其制造商在海外市场（尤其是美国和欧洲）低价销售产品。但这只是造就中国成为世界制造业中心的一系列因素之一。（其他因素还包括低廉的劳动力成本、卓越的基础设施、对商业的热情款待、顺从的工会以及勤劳的劳动力。）
