# Supplementary material for: Does LLM translation align with translation universals? A cross-genre simplification study on English-Chinese translation based on dependency grammar
Source: PLoS One. 2025 Jun 2;20(6):e0324830. doi: 10.1371/journal.pone.0324830 (PMC12129206; doi:10.1371/journal.pone.0324830)
Supplement: S1 File — (ZIP) [file pone.0324830.s001.zip › yiyan O3-mini 翻译中文语料库/A06.O3.txt]

从悲剧中走向常态

尽管4月10日发生的飞机失事夺去了总统的生命，但波兰的前景仍然光明。不过，波兰人仍有许多工作要做，才能充分利用这些机遇。

在国家悲剧之后的集体哀悼虽深刻却短暂。人们曾以为，1997年戴安娜王妃之死会永远改变英国；然而，几周之后，一切又恢复了常态。2005年波兰最著名的儿子——教皇若望·保罗二世去世后，波兰的情况亦是如此。那时人们感受到了强烈的民族团结与陌生人之间彼此的温情，但这种情感并未持久。

因此，自从波兰总统莱赫·卡钦斯基及另外95人在俄罗斯的一次飞机失事中殒命之后，席卷全国的巨大悲痛也许正预示着同样的结局。4月17日丧礼之后，媒体无疑会恢复起闲话和渲染愤懑；政治又会重现坏脾气，人们会提出严峻的问题来质疑这次坠机事故。

其中一些问题比其他问题更值得回答。举例来说，波兰总统乘坐一架苏联生产的飞机、且刚刚在俄罗斯接受了维护，这本身并无什么丑闻。图波列夫154飞机虽耗油且噪音大，但性能坚固可靠。而那些阴谋论也仅值得极短的关注。确实，波兰二战时期的领导人弗拉迪斯瓦夫·希科尔斯基在1943年于直布罗陀的一次神秘飞机失事中身亡，那时他正要求揭露新近发现的卡廷大屠杀真相；但这场悲剧性的巧合，仅仅是一个巧合。俄罗斯在配合调查方面不容苛责，这甚至可能是两国关系进一步改善的起点。

问题看起来在于乘客名单上的人才集中问题。那起坠机事故夺去了波兰军队中七位主要指挥官中的六位，并且还有数十位其他重要人士遇难。许多国家和大公司通常都有严格规定，不允许将太多关键人物集中在同一架飞机上，这次事故证明了这种做法的智慧。

调查可能还将揭示其他判断失误。例如，卡钦斯基在2008年8月为支持格鲁吉亚领导人进行任务时，曾公开痛斥一名拒绝驾驶他和另外四位国家元首前往第比利斯的飞行员，称其为懦夫（这名飞行员后来因拒绝服从总统鲁莽的命令而获得勋章）。因此，对4月10日那天飞行员是否因受到过分压力而在斯摩棱斯克机场大雾中硬要带总统参加卡廷大屠杀纪念活动的理论，理应进行审查。

还有人怀疑，为已故总统这一充满争议的人物颁发在克拉科夫瓦威尔大教堂地下墓室与波兰伟大领袖同葬的殊荣，是否有些过火。

无论导致这场灾难的究竟是无能、草率还是纯粹的厄运，在波兰整体局面上，前景依然光明。曾被外界视作混乱、落后和偏见代名词的波兰，无疑会让许多外国人大吃一惊。

最明显的成功则是经济。波兰不仅在所谓“前共产主义”地区表现出色（这一分类其实已经过时），其经济去年在欧洲独树一帜，实现了1.7%的增长。虽然预算赤字高达GDP的7%，但外界丝毫不担心。波兰的银行体系十分稳固，几乎没有像在匈牙利和拉脱维亚那样因腐败的外币贷款而背负沉重债务。国际投资者喜欢波兰，去年吸引了超过100亿美元的外国直接投资。与GDP53%的债务相比，这种负债水平也是可控的；甚至连英国这类国家也会为此神往。

波兰的成功部分靠运气，其规模（作为欧盟新成员中迄今为止最大的经济体）意味着国内需求能够弥补出口的下滑。欧盟纳税人资助的新公路、铁路及其他现代化项目，在适当的时刻为波兰经济提供了财政刺激。与此同时，外部投资者对波兰丰富的天然气储备亦日益青睐，这不仅有望带来经济收益，更有助于实现能源独立——对一个担心过度依赖俄罗斯天然气的国家来说，这无疑意义重大。

此外，也离不开明智的判断。在危机时期，波兰妥善运用了货币和财政政策，并尝试改革养老金制度——这一点在所有前共产主义国家中都是薄弱环节。同时，其对欧盟资金的利用比过去更加高效。时任总理唐纳德·图斯克的一大成功便是促使那些争吵不断的地方政客们迅速达成共识，推出公路建设计划。长期以来，交通瓶颈一直让波兰人民烦恼不已，并阻碍了经济增长。

如今，政府信心十足。图斯克领导的联盟稳定，并在议会中拥有空前坚实的多数（这一点在近代波兰历史上极为罕见），这深受商界欢迎。内阁重要成员中，包括财政部长雅采克·罗斯托夫斯基（曾在英国担任经济学教授）及外交部长拉德克·希科尔斯基。后者是一位曾作为反共难民成长的年轻人，拥有牛津大学学位，并嫁给了一位前《经济学人》记者的美国高调女性。这两位官员不仅拥有广泛的人脉资源，还能流利采用英语传达波兰的声音，令其他只能用蹩脚英语或借助翻译的政客相形见绌。

在已故总统的双胞胎兄弟雅罗斯瓦夫领导下的前政府时期，波兰曾一度成为笑柄。那时卡钦斯基兄弟的政策似乎总是与德国、俄罗斯以及欧盟其他国家挑起喧闹的争端，比如他们对受困格鲁吉亚表示的所谓支持。尽管部分批评无疑极为不公，但双胞胎那拙劣的手段还是让波兰处于边缘地位。

自从2007年图斯克政府上台以来，这种状况开始改变。波兰向冰岛、拉脱维亚、摩尔多瓦等受困经济体提供了贷款。有观点认为，这甚至可能延伸到希腊，从而打破欧洲一边富裕、管理良好的西部与另一边贫穷、落后的东部的固有印象。

波兰领导人也与德国结成了友好关系，他们看到安格拉·默克尔的领导能力为强有力的友谊提供了契机。许多人注意到，当德国外长圭多·韦斯特韦勒首次访欧时，他并没有像前任那样先到巴黎，而是选择了华沙。

在欧洲标准下，波兰一直都是军事大国，拥有10万兵力，可以部署部队参与伊拉克和阿富汗的行动。美国对此非常赞赏，这与其他北约盟国的微弱努力形成鲜明对比。作为回报，波兰在美国反导计划中赢得了主要角色。奥巴马政府笨拙地取消了布什政府所承诺的计划，但宣称新的项目将更大更好。美国能源公司对波兰天然气储备的兴趣甚至可能使这种联系更加紧密。过去被忽视的国内防御问题，如今也受到了北约的关注。该联盟制定了防卫波兰的应急计划，并正逐步扩展这些计划（主要由波兰军队执行）以保护易受攻击的波罗的海国家。

然而，自上台以来，图斯克政府在外交上的最大成就莫过于引导波兰与俄罗斯关系回暖。最明显的标志是4月7日俄罗斯总理弗拉基米尔·普京出席纪念卡廷大屠杀周年的仪式。俄罗斯政府对卡钦斯基及其随行人员遇难事件的态度似乎正意在推进这一进程（详见相关文章）。

这种变化意义重大。波兰过去曾是普京政权最直言不讳的批评者，后者曾明确表示波兰在战时将成为核打击的目标。而如今，两国之间的和解仍有很长的路要走。普京曾对卡廷受害者表示同情，但他从未公开谴责那些处决者。此外，在应对由卡廷受害者家属向欧洲人权法院提起的诉讼时，俄罗斯仍坚持表示，尚不清楚究竟是谁实施了那场屠杀。许多波兰人对此极为愤慨：他们认为，这就好像现代德国如果承认大屠杀并非虚构，却仍然犹豫于公开谴责希特勒一样。

正是这种感情促使卡钦斯基与他党内几乎整个外交政策领导层、军队高级指挥官、情报部门资深人士以及顶尖历史学家登上了那架4月10日坠毁的飞机。他们本是在进行一次非官方访问，这是一种与他们眼中（虚伪的）早前由图斯克和普京出席的和解仪式截然不同的选择。

在许多国家，这么大一部分高层领导的突然消失本可能引发国内及外汇市场的危机。而波兰能如此平静地通过宪政和制度的考验，实属不易，这一点极大地彰显了国家制度的韧性。但也正是这场巨大的悲剧，才提醒波兰人民这一成就，因为对他们来说，日常生活中变化甚微。超过一百万人已前往英国和爱尔兰等其他欧盟国家工作。尽管那里的经济低迷，而波兰经济却相对成功，可是大多数人至今仍未返回。

原因相当复杂。波兰长期缺乏内部劳动力流动的传统，以致华沙及西部新兴地区的职位需求旺盛，同时东部却陷入深度失业。对于许多人来说，与其驱车100公里去上班，不如乘坐廉价航空每周往返英国。此外，医疗和教育领域的轻微腐败现象普遍存在。或许最令人担忧的是，社会阶层流动性正停滞不前。共产主义崩溃后，一个充满希望的年轻人曾有无限可能，而如今，许多人认为若没有良好的人脉关系，出国发展才是上策。

外界一直怀疑，波兰旧有的共产主义精英及其子女早已蜕变为新贵族阶层。波兰人用“乌克拉德”（Uklad）一词来形容这一现象，这个词几乎无法找到完全对应的中文词汇，大意是“交易”、“安排”或“体系”。1989年共产主义垮台的代价，就是旧精英得以将其权力转化为财富，借助关系网、贪污公款和特权，在国家向资本主义转型中抢得先机。

卡钦斯基兄弟对此极度反感，他们主张一个全新的开始，并称之为“第四共和国”。然而，在他们注定要失败的2005至2007年政府统治期间，政治气氛更让人联想到罗伯斯庇尔而非本杰明·富兰克林。检察机关通过新闻发布会进行“审判”，在电视直播中以最薄弱的理由当场谴责受害者。过于激进的反腐行动与对军情部门过分集中的改造，几乎形成了痴迷般的对比。正因兄弟俩报复心强、混乱而古怪的臭名，最终导致他们在2007年的垮台，以及图斯克所属的公民平台党上台。

对图斯克政府最大的批评在于，其表现重于内涵。波兰的繁荣建立在一个出奇狭窄的基础之上，亟需结构性改革来应对例如迅速老龄化劳动人口的问题——目前只有略超过一半人活跃于经济中。

卡钦斯基及其亲信的死亡在政治上留下了巨大空缺，同时也创造了机遇。已故总统在原定于十月举行的总统选举中便已面临图斯克党的严峻挑战，而现如今这次选举被提前至六月。现任代理总统、议会下院议长布罗尼斯瓦夫·科莫罗夫斯基同时也是公民平台党的候选人，如果他获胜，图斯克巩固波兰中右政治阵营的努力将显得势不可挡。

执政党中最有可能代表“法律与正义”一方的候选人，便是卡钦斯基的双胞胎雅罗斯瓦夫。他的意图目前尚不明朗；如果他参选，或许会获得大量同情票，但他也可能提醒波兰人为何在他担任总理时把他赶下台。一些波兰人认为，一个跨党派的候选人可能才是正确之举。

图斯克政府采取谨慎改革策略的一个最大借口在于，任何激进举措都有可能遭到总统否决。
