# Supplementary material for: Does LLM translation align with translation universals? A cross-genre simplification study on English-Chinese translation based on dependency grammar
Source: PLoS One. 2025 Jun 2;20(6):e0324830. doi: 10.1371/journal.pone.0324830 (PMC12129206; doi:10.1371/journal.pone.0324830)
Supplement: S1 File — (ZIP) [file pone.0324830.s001.zip › yiyan O3-mini 翻译中文语料库/A07A.O3.txt]

巴拉克·奥巴马关闭中央情报局的“幽灵监狱”网络  
巴拉克·奥巴马开始全面解构乔治·布什的反恐战争，关闭中央情报局秘密监狱网络，禁止酷刑和引渡，并呼吁对被拘留者制定一套全新的规定。  

昨日对布什国家安全思路的彻底否定，也伴随着高层特使前往中东的任命。  
奥巴马永久关闭中央情报局秘密审讯中心的决定，远远超出了普遍预期的在一年内逐步关闭关塔那摩湾拘留中心的举措。  
他把废除布什所设立的法律体系视为美国在打击基地组织时重获道德高地的一种方式。  
“正如我在就职典礼上所说，我们不会继续在安全与理想之间作出虚假的选择，”奥巴马在签署仪式上说，“我们打算赢得这场斗争，而且要按照自己的方式赢得它。”

作为对布什时期法律标准的全面否定，白宫昨日对记者表示，新政府不会受2001年9月11日后司法部出台的关于酷刑和被拘留者意见的指导。  
相反，奥巴马通过三项行政命令，重申了美国在对待被拘留者问题上对《日内瓦公约》的承诺。  
所有被拘留者将由国际红十字会进行登记，这也是与布什政府时期做法的一个重大转变。  

在由“人权第一”组织的会议上，16位退役海军上将和将军组成的小组表示，此举将重塑美国在世界上的道德权威，并加强其国家安全。“奥巴马总统已经拒绝了在国家安全与我们理想之间作出虚假选择的提议，”他们说道。  

正如预期的那样，奥巴马兑现了竞选时关闭关塔那摩湾拘留中心的承诺，发布行政命令规定在一年内关闭该营。  
他还下令成立一个由司法部长以及国防部长、国务卿和国土安全部长领导的工作组，对每位被拘留者的情报与信息进行审查，确定他们是否可以释放或提起诉讼。  
他要求在30天内完成对关塔那摩囚犯待遇的审查。  

另一项命令指示中央情报局遵循美军战场审讯手册，该手册禁止使用诸如水刑等技法。  
奥巴马还指示成立一个工作组，在180天内研究并汇报是否需要为情报官员制定超出军方规定的新指导方针。  
政府官员坚称，此次审查绝不是为了为恢复酷刑开后门。“没有任何秘密附录允许我们重新启用增强型审讯技术，”一位官员表示。  

最后一项命令要求对卡塔尔人阿里·萨利赫·卡拉·阿尔-马里案进行审查，他是最后一名在美国本土被关押的敌对战斗人员，目前被关押在南卡罗来纳州查尔斯顿的一处海军军营中。  

奥巴马在这一系列拘留政策行动之后宣布，其政府将把解决以巴冲突置于议程首位，且“积极而有力地”寻求达成全面和平协议。  
作为这一意图的标志，他确认由资深美国调解员、前参议员乔治·米切尔出任中东特使。  

此前因在以色列轰炸加沙时保持沉默而受到批评的奥巴马，此次提出了一项新立场，虽然仍偏向以色列，但比布什时期更为平衡。他呼吁哈马斯停止向以色列发射火箭，但同时也表示以色列必须“从加沙彻底撤出其部队”。
