# Supplementary material for: Does LLM translation align with translation universals? A cross-genre simplification study on English-Chinese translation based on dependency grammar
Source: PLoS One. 2025 Jun 2;20(6):e0324830. doi: 10.1371/journal.pone.0324830 (PMC12129206; doi:10.1371/journal.pone.0324830)
Supplement: S1 File — (ZIP) [file pone.0324830.s001.zip › yiyan O3-mini 翻译中文语料库/A07B.O3.txt]

在韩国，赖斯为美牛辩护  
牛肉胜过炸弹

美国首席外交官日前为美国产牛肉的纯正背书，她在周六卷入了一场激烈的贸易争端。这场争端对韩国人来说已超过北朝鲜核问题长期以来的戏剧性冲突，并对李明博政府构成了威胁。

就在共产主义北朝鲜摧毁其核计划最直观象征仅一天之后，国务卿康多莉扎·赖斯便面临了关于美国产牛排、牛排骨和汉堡安全性的一连串质询。  
她曾对记者表示，希望这一问题不会分散公众对其他事务的注意力。  

“我想向大家保证，美国牛肉是安全的，”她在与韩国外长柳明桓召开记者会时说。“我们将继续与你们合作，以增强消费者对此问题的信心。我们希望消费者信任美牛。”  

但柳明桓认为，牛肉问题可能不会很快消散。  
“要让这一风险从韩国民众心中抹去，还需要时间，”他说。

对于生活在邻国威胁中的韩国人来说，核问题远不及四月份首尔为缓和与华盛顿的紧张关系而同意解除美牛进口禁令来的令人关注。  
活动人士每天在首都街头举行集会，表达对疯牛病等健康风险的担忧。  

上周五，在官员们对即将上市的美国产牛肉进行检查之前，数百名劳工活动人士堵住了海关仓库。  
一小群大约15人、手举标语、怒声呼喊的抗议者聚集在韩国外交部外——赖斯正是在这里与柳明桓会面的。  

“赖斯，回家去！”他们齐声喊道。  
标语上写着“停止赖斯和疯牛行动”和“我们不需要美军，我们不需要疯牛病”。  
警方估计，最近一场烛光集会上约有13,000人参与。  
抗议者占据了市政府附近的一条主干道，他们挥舞着蜡烛和反政府标语，齐唱团结之歌并高呼口号。  
一排警车构成的路障阻止了抗议者向总统府行进。  
早期的一些集会曾一度吸引80,000人参加，但此后人数已大幅减少。

自2003年末美国首次发现疯牛病病例以来，美牛在过去四年半里一直被禁止进口。  
在公众愤怒反对恢复美牛进口的计划后，韩国内阁提出辞职，总统也对高级顾问进行了调整。  

首尔同意恢复美牛进口，前提是美国生产者承诺将供应限制在30个月龄以下的牛只，因为认为这些牛更不易感染疯牛病。  
这一限制被视为一个过渡措施，条件一旦改善，相关限制将会取消。

在日本与北朝鲜问题占主导的会议结束后，赖斯前往首尔，她表达了希望韩国民众能接受官方保证——美国产牛肉不会引发健康问题的愿景。  
“我们希望随着时间的推移，韩国人民能够听进我们和他们政府所说的话，”她在飞机上对记者表示。“美国坚信自己的产品是安全的。”

在首尔，赖斯曾短暂地谈及北朝鲜的最新进展。  
她表示，上周五摧毁北朝鲜主要核设施冷却塔的行动意义重大，但必须做的远不止此。  
这一拆除行动发生在本周美国取消对北朝鲜因其迟交核计划声明而实施的惩罚之后。  

“我期望北方能够履行其所承担的义务，认真对待这些问题并加以解决，”赖斯说。  
有猜测认为，该声明中遗漏了诸如平壤涉嫌铀浓缩和核扩散等信息。  
“最后，我们必须确保所有项目、武器和材料都被放弃，”她补充道。

在会见柳明桓后，赖斯又与李明博进行会谈，并就核问题的最新进展向他进行了通报。  
李明博表示，两国应紧密合作，以促使北朝鲜放弃一切核武器和项目，韩国总统府蓝厅的声明中如是写道。
