# Supplementary material for: Does LLM translation align with translation universals? A cross-genre simplification study on English-Chinese translation based on dependency grammar
Source: PLoS One. 2025 Jun 2;20(6):e0324830. doi: 10.1371/journal.pone.0324830 (PMC12129206; doi:10.1371/journal.pone.0324830)
Supplement: S1 File — (ZIP) [file pone.0324830.s001.zip › yiyan O3-mini 翻译中文语料库/A07C.O3.txt]

哈马斯领导人在以色列空袭中身亡  
尼扎尔·雷扬及其家人在家中遭袭身亡，以色列拒绝停火呼声

今天，一名哈马斯高级成员在以色列对其住宅发起的空袭中被击毙，此前以色列已拒绝暂时停止轰炸行动的请求。  
尼扎尔·雷扬是重新主张自杀式炸弹袭击的坚定拥护者，并与哈马斯的军事部门保持着密切联系，他与家人一起丧生。

自以色列周六发动攻势以来，航空器首次将目标对准哈马斯的政治领导人。  
医护人员称，今天对雷扬住所的空袭造成7人遇难，大约30人受伤。

以色列还对加沙的政府办公楼进行了打击，并持续在边境集结部队，同时要求国际监控员作为未来任何停火协议的关键条件。  
哈马斯安全官员表示，负责教育和交通部门的办公楼几乎被摧毁，他们称巴勒斯坦议会大厦也受到了轰击。

加沙的武装分子以发射远程火箭的方式进行报复，目标直指以色列南部的贝尔谢巴市。  
随着以色列第六天持续进行空袭，军方表示，地面行动的准备工作已经就绪。

以色列军方女发言人阿维塔尔·莱博维奇少校称：“步兵、炮兵及其他部队已全部待命，他们正环绕加沙地带，等待任何进入的指令。”

以色列军队可能发动的入侵，从有限的地面打击到大规模入侵加沙都有可能，加沙目前居住着150万巴勒斯坦人。  
此外，另一轮召集预备役部队的命令已获得批准，总人数达到9000人。

政府官员指出，除非国际监控员承担起执行责任，时任以色列总理埃胡德·奥尔默特不会同意停火。这一立场也是他在与美国国务卿康多莉扎·赖斯及其他世界领导人会谈时提出的。  
与此同时，由于哈马斯火箭的射程已延伸至贝尔谢巴镇，以色列依据军事授权将加沙周边的缓冲区扩大至半径25英里。

《哈雷茨》报的一项民调显示，多数以色列人中有52%支持在加沙继续发动攻势，20%赞成停火呼声，19%支持对巴勒斯坦领土进行地面进攻。  
哈马斯领导人伊斯梅尔·哈尼耶也表示，以色列必须停止攻击、解除对加沙的经济封锁，并开放边境通道，才能考虑任何停火提议。

自冲突始于周六以来，双方在作战策略上的分歧首次显现：奥尔默特亲自主张继续军事行动，而国防部长埃胡德·巴拉克则在周二晚上提出暂停48小时。  
一位助手引用奥尔默特的话说：“如果条件成熟，我们认为能够通过外交途径获得确保南部更安全的解决方案，我们会考虑停火。但目前而言，还未达到那种程度。”

“我们发动这次行动决不是为了让它以火箭弹不断袭来的方式收场，正如在行动开始前那样。试想一下，如果我们宣布单方面停火，而几天后火箭落在阿什克伦，这对以色列的威慑力将产生什么影响？”  

据报道，奥尔默特于周二晚上与巴拉克、外交部长齐皮·利夫尼以及高级指挥官们进行了一场长达四小时且气氛紧张的会议。紧接着，昨日的一次安全内阁会议决定不暂停轰炸行动。

法国政府曾试图说服以色列接受停火，并允许更多人道援助进入加沙，但以色列领导人坚决不愿重蹈2006年黎巴嫩战争的覆辙。当时，战略分歧引发的相互指责削弱了以色列公众的信心。

昨天，以色列战机还对埃及边境的走私隧道以及加沙市内的一座清真寺发动轰炸，军方表示该清真寺被用于存放武器。
