# Supplementary material for: Does LLM translation align with translation universals? A cross-genre simplification study on English-Chinese translation based on dependency grammar
Source: PLoS One. 2025 Jun 2;20(6):e0324830. doi: 10.1371/journal.pone.0324830 (PMC12129206; doi:10.1371/journal.pone.0324830)
Supplement: S1 File — (ZIP) [file pone.0324830.s001.zip › yiyan O3-mini 翻译中文语料库/A08A.O3.txt]

意想不到的曲折使2008年成为划时代的一年

回到去年一月，世界是这样的：希拉里·罗德姆·克林顿几乎被认为稳操胜券，不仅能拿下民主党总统候选人提名，甚至可能赢得总统大选。  
当时经济状况虽然不算出色，但也并非糟糕，许多专家认为我们可以避免全球经济衰退。  
与此同时，美国入侵伊拉克五年后的局势似乎已成败局。  
而油价呢？哎呀，已经突破每加仑3美元，并以惊人的速度不断攀升，看不到尽头。

这几个月来，发生了太多事情，不是吗？至少2008年证明了传统智慧并非总是那么明智。  
一个原本仅被寄予普通意义的一年，竟变得具有划时代意义：美国选出了第一位非裔总统，而发达国家则纷纷陷入恐怖的金融危机，使中国和其他新兴大国开始质疑美式资本主义的真理。  
伊拉克局势好转；阿富汗却日益恶化。  
油价先涨后跌。  
菲德尔·卡斯特罗逐渐淡出历史舞台。  
迈克尔·菲尔普斯在一届奥运会上赢得了史无前例的最多金牌。

最引人注目的是，这一年见证了国家力量的再度崛起：从东京到华盛顿，各国政府纷纷动用大量纳税人资金注入本国企业。  
正如法国总统尼古拉·萨科齐所言，自由放任政策可能并未彻底结束。  
但在迈向衰退后时代的过程中，世界各国领导人也许会更加认识到经济意识形态的局限性，以及全球贸易与金融流动既蕴含风险又带来利益这一事实。

世界银行行长罗伯特·左利克在今年秋天向理事会发表讲话时指出：“命运为我们提供了一个必要之中蕴含的机遇——那就是现代化多边主义和市场，我们必须抓住这一机会。”

也许年初曝光的那桩金融欺诈本应成为早期预警。  
1月19日，法国兴业银行发现并开始解构一系列后来被称为“巨额欺诈性方向性头寸”的交易。  
一周后，法国警方逮捕了一名叫杰罗姆·克维尔的初级交易员，并指控他通过未经授权的金融操作造成了70亿美元的亏损。  
这一金额不仅超过了该行的总市值，当时也创下了历史上最大规模欺诈案的记录。  
然而到了年底，这一纪录很快就被刷新——12月11日，美国金融家伯纳德·麦道夫被捕，并被控经营一个500亿美元的庞氏骗局，也就是用后来投资者的钱来支付前期投资者的骗局。  
有人认为，这起所谓的麦道夫欺诈案最终可能不仅成为史上最大的银行诈骗案，还会成为迄今为止最昂贵的个别刑事犯罪之一。

但事实上，2008年最大的事件，并非孤立的个案，而是多年趋势累积的必然结果。  
甚至巴拉克·奥巴马的当选，也可以看作是一段漫长过程的高潮。  
美国民众多年来对布什总统执政表现的反感一直居高不下，其中很大一部分原因在于那场持久的伊拉克战争。  
根据盖洛普民调，布什总统的支持率曾在9·11事件后的爱国浪潮中高达90%，但此后稳步下滑，直至大选前夕跌至25%的低谷。

选民们渴望重大变革  
美国人似乎迫切需要白宫换届。  
共和党也不是没有努力过——还记得鲁迪·朱利安尼吗？他曾坚持认为凭借佛罗里达州众多退休的纽约人，他一定会赢得1月29日的共和党初选。结果他遭遇惨败。  
还有米特·罗姆尼，虽然资金充裕且形象颇佳，可最终他依然没能获得足够的支持。  
希拉里·克林顿奋力竞争，但最终未能克服奥巴马在初选州更为强大的组织能力，加上民主党那无情的比例代表分配机制，竞选形势已经无法挽回。

尽管候选人的承诺与选民的期望充斥着政治舞台，那天晚上选举结果仍掀起了罕见的激动局面。  
值得称赞的是，共和党提名人约翰·麦凯恩发表了一篇得体的败选演说，充分肯定了这一历史时刻。  
讽刺的是，到选举时伊拉克的局势竟有所改善。  
布什总统的增兵举措，加上部分前逊尼派叛乱分子转而加入美国支持的“伊拉克之子”民兵组织，使国内暴力事件大幅减少。  
11月，布什政府与伊拉克政府达成一项具有里程碑意义的协议，规定美军必须在2011年前撤离。  
并且，自2009年1月1日起，伊拉克人将接管那个自2003年美国入侵以来一直由美军控制的、布格达的绿区。

对于美国选民而言，对经济的忧虑已经远远超过了对伊拉克局势稳定性的担心。  
12月底的一项盖洛普消费者信心调查显示，有77%的受访者对经济前景持负面看法；而认为经济情况良好的人，仅占3%，低得令人咋舌。

事后看来，当下困境的根源似乎显而易见。  
房价被推得过高，而这一切源于不负责任的贷款与借贷行为；  
泡沫破裂，导致消费者支出锐减，并使全球经济陷入低迷。  
曾经信奉自由市场魔力的人如今正在退却。  
前美联储主席艾伦·格林斯潘在10月向国会坦言，他发现自己的经济理念存在“缺陷”，并对贷款机构未能自我防范崩溃的可能性感到“震惊和难以置信”。

在美国，雷曼兄弟9月的破产似乎成为金融危机的拐点，这一事件冻结了银行的放贷，因为各大机构纷纷因担心下一个倒下者而收缩信贷。  
而在美国之外，有人可能会把责任归咎于冰岛——一个因银行业过度扩张而几近崩溃的国家。  
如今，全球经济增长率似乎肯定会跌至3%以下，而在这一水平下，世界银行技术上会将全球经济界定为衰退。  
然而，一些新兴国家却在发达国家的困境中看到了机遇。

中国跻身超级大国行列  
例如，中国的经济增长无疑会放缓，因为其主要的西方客户正在缩减开支。  
但考虑到当前美式自由市场的负面形象，再加上中国庞大的美元储备，金融危机或许会加速北京跻身超级大国行列的进程。  
与此同时，中国奥运会向世人展示了国家三十年的发展成就——也暴露出中国对异见的无情压制。  
在世界其他地方，2月份纽约爱乐乐团曾在朝鲜献艺；7月份，伊朗试射了远程弹道导弹；8月份，巴基斯坦总统佩尔韦兹·穆沙拉夫辞职；同月，俄罗斯与格鲁吉亚因南奥塞梯问题爆发了一场短暂而激烈的战争。

而在体育领域，世界见证了一位全新冠军的崛起，其风采既充满活力又亲和友好。  
不，不是迈克尔·菲尔普斯——虽然他的金牌数量令人赞叹，更不用说他那丰盛的早餐了。  
2008年，一只名为乌诺的猎兔犬成为同类中首个赢得威斯敏斯特狗展（狗界奥运会）的代表。按所有标准来看，他可能成为史上最受欢迎的“顶级犬”，其公开露面的行程甚至安排到了2009年深处。
