# Supplementary material for: Does LLM translation align with translation universals? A cross-genre simplification study on English-Chinese translation based on dependency grammar
Source: PLoS One. 2025 Jun 2;20(6):e0324830. doi: 10.1371/journal.pone.0324830 (PMC12129206; doi:10.1371/journal.pone.0324830)
Supplement: S1 File — (ZIP) [file pone.0324830.s001.zip › yiyan O3-mini 翻译中文语料库/A08B.O3.txt]

美国向汽车制造商提供134亿美元救助

美国政府周五同意向陷入困境的汽车制造商提供一笔134亿美元的紧急贷款，以防止该行业崩溃，从而避免给经济带来沉重打击。此次宣布的救助计划还可能在获得国会批准后额外提供高达40亿美元的资金。

预计通用汽车和克莱斯勒将立即动用这笔资金，以避免破产，并将被要求采取新的紧缩措施，证明其长期可行性。

“目前的情况并非普通情形，”乔治·W·布什总统在宣布援助时表示，“在危机和经济衰退期间允许美国汽车行业崩溃绝不是负责任的做法。”

这些资金将从美国财政部的7000亿美元问题资产救助计划（TARP）中提取。另有40亿美元将于二月从TARP中拨出，前提是国会批准该计划的第二部分。

汽车制造商须在三月三十一日前采取措施证明自身的可行性。

布什表示：“汽车制造商和工会必须明白所面临的风险，并做出必要的艰难决定以进行改革。我们打算向所有关心美国汽车未来的人发出明确信号。” 他补充说，重组该行业“将要求所有汽车行业参与者作出实质性的让步。”

此次贷款设定的“目标”包括：通过债转股使债务减少三分之二、实施更灵活的劳动规定以及降低工资，以使这些公司在美国本土与外国制造商竞争时具备竞争力。

一位高级政府官员表示：“如果在三月三十一日前未满足某些条件，政府将自动要求贷款立即偿还全部本金。” 这位官员指出，“最重要的条件是企业必须具有可行性。” 他还补充说，“这并不意味着企业必须盈利，但显然……企业必须尽快实现盈利。”

克莱斯勒有限公司董事长兼首席执行官鲍勃·纳德利已签署了一份贷款意向书。纳德利说：“这些要求需要经过各方的慎重考虑，首先在原则上达成承诺，接下来在来年推行落实。克莱斯勒致力于满足这些要求。”

通用汽车对这一行动表示赞赏，并在一份声明中表示：“这一行动有助于保住大量就业，同时支持通用汽车、成千上万依赖我们的供应商、经销商和全国各地的小企业的继续运营。” 通用汽车还补充说：“这将使我们能够加速完成我们为实现长期可持续成功而提出的激进重组计划。”

另一位政府官员表示，这笔贷款将由美国财政部管理，并不会任命“汽车沙皇”，不过当选总统奥巴马上任后，他将被允许指定一位“汽车沙皇”。该官员称：“我们在整个过程中都与奥巴马的过渡团队保持了信息沟通。”

这位官员还指出，该计划不涵盖汽车公司的金融部门，这些部门同样正面临信贷紧缩和经济疲软带来的困境。

深陷巨大亏损和沉重债务中的美国三大汽车制造商曾因国会在工会工资问题上拒绝救助而此前请求政府援助，以帮助他们应对经济危机。各大汽车制造商曾一再警告说，如果没有一揽子贷款计划，可能会导致数百万个工作岗位的丧失，这将对本已举步维艰的国家经济产生毁灭性影响。

克莱斯勒周四宣布，由于通用汽车宣布因“市场状况迅速恶化”而让其北美产能闲置30%，其美国工厂将从周五起关闭一个月。布什此前面临圣诞和新年假期前采取行动的压力，白宫官员也曾警告过破产是正在考虑的选项之一。
