# Supplementary material for: Does LLM translation align with translation universals? A cross-genre simplification study on English-Chinese translation based on dependency grammar
Source: PLoS One. 2025 Jun 2;20(6):e0324830. doi: 10.1371/journal.pone.0324830 (PMC12129206; doi:10.1371/journal.pone.0324830)
Supplement: S1 File — (ZIP) [file pone.0324830.s001.zip › yiyan O3-mini 翻译中文语料库/A08C.O3.txt]

奥巴马勾画太空愿景  
尽管对星座火箭计划的削减不受欢迎，美国总统在国家航空航天局仍寻求支持。

昨天，巴拉克·奥巴马总统降临了具有一定敌意的佛罗里达肯尼迪航天中心，位于卡纳维拉尔角。  
他的任务是推广并深化他在二月2011年预算提案中所宣布的广受批评的太空探索计划，同时说服全国人民相信，他的愿景既明确又可实现，并且能如以往太空成就一般激励人心。  
总统的计划要求在未来五年内使美国国家航空航天局的总体预算增加60亿美元，目前该局预算略低于190亿美元。  
除了扩大地球观测之外，该计划的关键内容还包括终止前总统乔治·W·布什启动的星座计划。该计划原意是开发新的火箭和太空舱，将宇航员再次送上月球，但进展迟缓、且超出预算。  
相反，奥巴马希望美国国家航空航天局能邀请私营公司负责将宇航员往返于国际空间站之间，而总统计划将其使用寿命从2015延长至2020年。
