# Supplementary material for: Does LLM translation align with translation universals? A cross-genre simplification study on English-Chinese translation based on dependency grammar
Source: PLoS One. 2025 Jun 2;20(6):e0324830. doi: 10.1371/journal.pone.0324830 (PMC12129206; doi:10.1371/journal.pone.0324830)
Supplement: S1 File — (ZIP) [file pone.0324830.s001.zip › yiyan O3-mini 翻译中文语料库/A09A.O3.txt]

G20伦敦峰会将缺席一大强国。  
当奥巴马总统下周抵达伦敦时，他会发现世界级峰会的圆桌上少了一位重量级选手：欧洲。  
在G20会议上，20位领导人中有五位来自欧洲，分别代表法国、德国、英国、意大利以及欧盟，但整体远不及各自之和。  
这里充斥着欧洲人，却没有一个统一的欧洲。  

戈登·布朗本周在他的峰会前环球行的第一站——欧洲议会上表示，欧洲“具有独特优势，可以引领世界”应对全球化带来的挑战。  
也许具备这种优势，但此刻欧洲正以极为尴尬的方式未能占据这一位置。  
面对自50多年前欧洲一体化进程开始以来最大的金融和经济危机，欧洲的应对显得既软弱又分裂。  

中国和美国都已推出大规模的财政刺激计划。相比之下，欧洲迄今为止端上来的几乎可以称之为小菜一碟。  
法国经济学家尼古拉斯·巴瓦雷兹最近估计，欧洲的刺激计划总量仅相当于国内生产总值的1.5%，而美国则达到了12%。  
与此同时，欧洲人不仅行动相对谨慎，还忙于彼此争吵着到底该分得哪颗花生，并不断对美国指指点点。  

例如，作为德国政府经济顾问团中五位所谓智者之一的经济学家克里斯托夫·施密特，就十分激烈地抱怨美国不断增大国债、印钞导致未来通胀风险。  
这说得倒是没错——但与此同时，德国依然在等待美国消费者用那些美元支撑起其外贸产业，让它走出困境。  
这不就是咬喂自己手的人吗？

欧洲的团结甚至连欧洲内部也未能形成。  
上周，欧盟各国政府仍在布鲁塞尔为仅有的50亿欧元基建基金的分配争得不可开交。  
不仅仅是法国单独推出了有针对性的国家刺激措施，这些措施实际上也在回滚欧洲单一市场内公平竞争的规则。  
至于欧洲东部的穷困“表亲”，大部分时间他们只能自力更生——尽管富裕的西欧国家会慷慨地向国际货币基金组织施压，要求它提供更多援助。

奥巴马此次欧洲之行，除了要出席北约峰会，还将参加在布拉格举行的欧盟—美国会晤，这次行程也涉及外交和安全政策。  
而在这方面，欧洲更是一盘散沙。  
公平地说，欧洲人在对伊朗采取外交政策上已经协调一致，尽管还难说这种欧洲团结是否能经受住美国要求对德黑兰采取更多经济制裁的考验。  
在奥巴马议程中的其他大问题上——阿富汗、巴基斯坦、与俄罗斯和中国的关系、核扩散等问题——并不存在一个统一的欧洲，只有彼此独立的欧洲国家。  

与乔治·W·布什在其第一个任期初期不同，奥巴马无论在意识形态上还是在务实考量上，都是倾向于与一个更加强大、更加团结的欧洲合作。  
但即便是他，也无法与一个根本不存在的整体携手合作。

回顾过去，人们会发现欧洲花了近十年的时间未能整合自己的步调。  
那段本应充满雄心壮志、为制定欧洲宪法而奋斗的十年，最终却以一份微不足道的《里斯本条约》收场，其通过过程更是充满了对爱尔兰人民“否定”变“肯定”的存疑民主尝试。  
如果我们在那场宪法之争中，能花一半时间仅仅在现行条约框架下更好地协调行动，今天我们的位置可能会更强。  
欧洲说得多，做得却少。

这场混乱中，每个欧盟成员国都有责任，布鲁塞尔的制度领导层也难辞其咎。但其中责任最大的无疑是三个大国。  
法国的一声“否决”扼杀了原本的宪法条约。  
1997年颁政的英国新工党政府曾承诺与欧洲开启一个新时代。  
但事实是，英国复归老路，更愿意在华盛顿掌控下扮演配角，而不是在欧洲的交响乐团中坐前排。  

英国首相曾对欧洲议会表示，英国“不认为自己是漂浮在欧洲之外的孤岛，而是处于欧洲中心的国家”。  
这话只不过代表他个人的说法。我怀疑大多数英国人是否真是如此看待自己。  
实际上，受戈登·布朗激励，我恳请一位民意调查专家向伟大的英国公众提出这样的问题：“您是否认为英国是处于欧洲中心的国家？”  
即便英国“看自己”如此，这也并非欧洲乃至世界其他地方对英国的认知。  
如果保守党赢得下次选举，英国与欧洲的联系只会进一步减弱。  
没有了英国，就不可能有一个严肃的欧洲外交政策。

然而，最大的变化在德国。  
十年前，赫尔穆特·科尔刚刚卸任总理时，德国仍是欧洲中最为致力于欧洲一体化的大国。  
尽管左右两派都有声音主张德国该走出阴影，成为一个“正常”国家——也就是说，更像法国和英国。  
十年后的今天，这种声音已经占了上风。如今的柏林共和国毫不犹豫地将短期的国家利益置于首位。  

这也许并非安格拉·默克尔个人的偏好。  
但在选举年中，为争夺选票，各党派之间的竞争异常激烈；这种竞争绝不会被那些建议为了更宏大的欧洲或西方利益而牺牲哪怕一个德国人的工作、欧元或士兵的政治家所赢得。  
“我们要为救他们买单吗？”——这是默克尔在基督教社会联盟盟友中激起的民粹主义呐喊，他们在巴伐利亚为自己的政治前途而苦战。  
而面临自称左派挑战的社会民主党，也好不到哪去。

法国和英国一向表现得像法国和英国，这并不是什么新鲜事。  
新鲜的是，德国如今也开始像法国和英国一样行事。  

在这种局面下，无论是美国人还是中国人，都不认为欧洲是一个单一、连贯的合作伙伴。  
G20似乎正逐步被接受为一个全球集体行动的新制度框架，至少在金融和经济政策领域如此。但它仅仅是一个框架。  
要让这样的框架发挥作用，总需要在幕后有一支主要力量的战略联盟。  
如今，无论在北京还是华盛顿，人们越来越多地谈论起“G20中的G2”。G2指的是美国和中国。  
然而，经济规模可与美国相媲美的正是欧盟，而非中国。  
尤其在经济政策方面，战略联盟更应是三方——即G3。  
但欧洲在哪里？  

如果欧洲放弃了其本可扮演的重要角色，而这种角色美国和中国整体上依然希望欧洲参与进来，那么，这并非出于有意识的选择。  
但不做选择，本身也是一种选择。  
如果我们继续这样下去，终究会发现，我们欧洲人已经选择了各自为政，到头来只会各自为战。
