# Supplementary material for: Does LLM translation align with translation universals? A cross-genre simplification study on English-Chinese translation based on dependency grammar
Source: PLoS One. 2025 Jun 2;20(6):e0324830. doi: 10.1371/journal.pone.0324830 (PMC12129206; doi:10.1371/journal.pone.0324830)
Supplement: S1 File — (ZIP) [file pone.0324830.s001.zip › yiyan O3-mini 翻译中文语料库/A09B.O3.txt]

国有化问题重新受到严肃关注

就在奥巴马上任仅五天后，新政府成员以及国会中的民主党领导人就开始谨慎讨论金融救助过程中最棘手的政治问题之一：总统是否准备将全国大部分银行系统国有化？

据内部人士透露，奥巴马经济团队中的大多数成员都承认，由于国内最大银行——尤其是美国银行和花旗集团——状况迅速恶化，势必需要投入远超目前已经向这两家及数百家其他金融机构注入的3000多亿美元纳税人资金的更多资金。

但如果需要新的数百亿美元投资来支持这些银行，甚至可能包括它们的竞争对手，纳税人到底能获得什么回报？而随着政府角色从仅仅进行几次救助扩展到对世界最大经济体金融领域的大规模掌控，其风险又将如何升级？

迄今为止，奥巴马政府只是略微提及这些问题。在ABC电视台周日的“This Week”节目中，当被问及是否应该对最大银行进行全面或部分国有化的好坏问题时，加州民主党籍的众议院议长南希·佩洛西暗示说，这在内部其实存在着辩论。

“无论你怎样称呼，只要我们在增强它们的实力，美国人民就应该能分享到增强带来的好处。有人称之为国有化，”佩洛西说道。“我说的并非完全收归国有——你们难道会想到有一天会用‘银行国有化’这样的词汇吗？”

到目前为止，奥巴马总统的主要助手们完全避开了“国有化”这一表述，仍在积极探讨其他替代方案，其中包括设立“问题银行”——通过剥离那些最糟糕的不良贷款，从金融机构手中接管它们，但并不是真正接管整个银行。

还有人提到事实上的国有化，即政府持有银行相当大的一部分股份，但未达到控股地位，其含义也不言自明。这种情况已经出现：如今，纳税人成为美国银行最大的股东，约占6%的股份；在花旗集团中则占7.8%。然而，政府的影响远不止这些数字所显示，因为它已担保承担这两家银行中一些最具毒性的资产损失，这笔金额可能高达数百亿美元。

许多人认为这种混合所有权——既有政府又有私人参与、所有权责任不明确的模式——最终难以奏效。“如今全面国有化的理由比几个月前更为充分，”彼得森国际经济研究所副主任亚当·S·波森表示，“如果你不拥有控股权，就无法撤换管理层、剔除其他股东，或宣布‘我们就承受亏损，从头再来’。这正是日本在90年代所犯下的错误。”

他还说：“我猜想在接下来的几周内，奥巴马总统和财政部长提名人蒂姆·盖特纳将不得不站出来承认：‘局势远比我们想象的更糟’，然后硬着头皮做出决定。”

目前，奥巴马政府已表明力图避免走到那一步；其经济团队成员——包括盖特纳先生和总统的首席经济顾问劳伦斯·H·萨默斯——曾在90年代亚洲金融危机期间论证，政府并非擅长管理银行。实际上，他们当时警告的国有化风险，如今同样适用于美国。

首先，国有化往往具有传染效应。如果政府接管了美国两家最大银行——美国银行和花旗集团，私人投资者可能会担心摩根大通、富国银行或其他主要银行成为下一个目标，从而纷纷撤出资金。

此外，奥巴马的顾问们非常清楚，如果政府被看作是在经营银行，行政部门就会面临巨大的政治压力，要求停止房屋止赎或向那些有强大选区支撑的城市或州中的濒危项目提供贷款，这都可能严重干扰政府帮助银行摆脱困境的努力。“各种噩梦般的情景简直令人无法想象，”一位政府高级官员表示。

支持国有化的理由，即使只是短暂的几个月或几年，也十分简单直接：这或许是将美国最大金融机构从不断下滑、极难筹集继续运营所需资金的怪圈中救出来的唯一办法。
