# Supplementary material for: Does LLM translation align with translation universals? A cross-genre simplification study on English-Chinese translation based on dependency grammar
Source: PLoS One. 2025 Jun 2;20(6):e0324830. doi: 10.1371/journal.pone.0324830 (PMC12129206; doi:10.1371/journal.pone.0324830)
Supplement: S1 File — (ZIP) [file pone.0324830.s001.zip › yiyan O3-mini 翻译中文语料库/A10A.O3.txt]

巴拉克·奥巴马谴责伊朗镇压抗议活动“极不公正”

巴拉克·奥巴马首次谴责伊朗的暴力行为，他今天表示，对于德黑兰对示威者的镇压，他感到震惊和愤慨。经过一周的沉默，这位美国总统此番言辞已远远超出他过去对示威者同情的表态。

他说：“美国和国际社会对于最近几天所发生的威胁、毒打和监禁行为感到震惊和愤怒。我强烈谴责这些不公正的行动，并与美国人民一同为每一条无辜逝去的生命哀悼。”

奥巴马谈到了那“刻骨铭心的画面”——年轻的女性示威者涅达?索尔坦在生命的最后时刻被狙击手射杀，如今她已成为这场抗争的象征。奥巴马表示，历史终将证明这些示威者站在“历史正确的一边”。而该政权针对外国人的指责“明显是试图分散人们对伊朗境内真正发生之事的注意力。”

他补充说：“这种利用陈旧矛盾来将其他国家作为替罪羊的疲软策略，在伊朗已经行不通了。”

不过，奥巴马也承认，自选举以来伊朗的事态已经破坏了他旨在打破国际社会围绕伊朗核计划僵局的缓和策略。他说：“近几周所见，并不令人鼓舞。”

就在这时，一场间谍风波爆发，英国与伊朗的关系急剧恶化，此前德黑兰以涉嫌间谍活动为由驱逐了两名英国外交官；而戈登·布朗则下令驱逐两名伊朗外交官作为报复。布朗在下议院宣布了这一以牙还牙的驱逐行动，此时两国关系因伊朗境内持续11天关于有争议的选举结果而爆发的反政府抗议活动而跌至危险低谷。

外交部表示，伊朗政府单独指责英国对动乱负责是“荒谬的”，而这一政策也使其外交官面临风险。由于数百名支持政府的活动人士在德黑兰市中心的使馆区外集会示威，燃烧英国、以色列和美国国旗，并用鸡蛋和西红柿向使馆投掷，使馆工作人员的亲属正在被疏散。

处境艰难的德黑兰政府愈发猛烈地抨击国外批评者，包括美国、西欧国家以及联合国秘书长潘基文，但他们特别针对英国发泄愤怒。过去几天，伊朗国家媒体反英言论不断升级，最终以德黑兰号令驱逐两名英国外交官，理由是“行为与其外交身份不相符”——这是官方对“间谍”一词的委婉说法。伊朗外交部长马努切赫·莫塔基甚至宣称，英国间谍已被派往操控选举。

布朗表示，这些指控“完全没有依据”。他称：“对此，我们今天已通知伊朗大使，我们将驱逐两名在伦敦使馆工作的伊朗外交官。我对伊朗把我们置于如此境地感到失望。”下议院的一位官员表示，德黑兰在周一就已通知英国，打算驱逐这两名未被公开姓名的英国外交官。

今天，伊朗驻伦敦大使拉苏尔·莫瓦赫迪安被召见，与外交部常任副国务卿彼得·里基茨爵士会面，并被告知英国的报复性措施。据英国政府消息来源透露，两名未透露姓名的伊朗外交官被选为驱逐对象，是因为他们与被驱逐的两名英国外交官职位对应，并不一定是因为涉嫌间谍活动。双方的这些外交官均被给予一周时间离开岗位。

这波驱逐行动正值伊朗政府对抗议者展开猛烈镇压之际，抗议者声称6月12日的总统选举被操纵，使总统 Mahmoud Ahmadinejad 获得压倒性胜利。数千名防暴警察和巴西基层武装力量在德黑兰街头巡逻，殴打示威者，甚至在一些情况下开枪射击。据官方数据，已有17名反对派支持者被杀。

当局昨日对是否将选举结果定案仍在犹豫。最高领袖阿亚图拉·阿里·哈梅内伊宣布将监护委员会——这一高级神职人员机构——完成对选举调查并确认选举结果的最后期限延长五天。然而，监护委员会昨日表示，其调查并未发现会影响选举结果的任何瑕疵。

严格的报道限制使得外界难以准确评估伊朗各地的动荡程度，但今日的零星报道表明，大量安全部队的存在已成功驱散了反对派候选人米尔·侯赛因·穆萨维的支持者，他们转而采取更为被动的抗议方式。据悉，穆萨维及其妻子扎赫拉·拉赫纳瓦德计划明日在议会外举行一次和平示威，恰逢监护委员会正式公布选举报告之时。

反英运动始于上周五，当时哈梅内伊痛斥外国“敌人”，并宣称英国政府是“这些敌人中最邪恶的”。英国广播公司（BBC）也成为目标，其驻伊记者约翰·莱恩于周日被驱逐出境。

今天，伊朗国家电视台播放了一段“抗议者”接受采访的视频，他们“承认”受到了BBC和美国之音的影响。一位外交部女发言人昨日表示：“对英国的反复指控荒谬且站不住脚。我们明确表示，伊朗选举的结果应由伊朗人民决定。”她进一步补充：“伊朗政府试图把本该是伊朗内部问题归咎于英国和其他外部势力。这将对我们工作人员的安全产生潜在影响，这是不可接受的。因此，我们已经决定采取报复性措施。”

伊朗对英国动机的不信任可追溯至殖民时代，当时英国控制着伊朗石油产业。英国情报机构也曾在1953年参与推翻民选政府穆罕默德·摩萨台的行动。

上周，财政部宣布冻结了价值10亿英镑的伊朗资产，理由是联合国和欧盟的制裁，这一消息在伊朗议会引起轩然大波，议会宣称这些措施是非法的。一位外交部官员称：“我们始终明确表示，希望与伊朗建立基于相互尊重的建设性双边关系。伊朗试图把本属伊朗内部的问题上升为与英国——以及其他国家——的冲突，这不仅令人非常遗憾，而且毫无事实依据。至于是否可能建立建设性关系，则取决于伊朗自身。”
