# Supplementary material for: Does LLM translation align with translation universals? A cross-genre simplification study on English-Chinese translation based on dependency grammar
Source: PLoS One. 2025 Jun 2;20(6):e0324830. doi: 10.1371/journal.pone.0324830 (PMC12129206; doi:10.1371/journal.pone.0324830)
Supplement: S1 File — (ZIP) [file pone.0324830.s001.zip › yiyan O3-mini 翻译中文语料库/A10B.O3.txt]

内塔尼亚胡：“到底他们想从我这里得到什么？”  
就在昨晚，美国国务卿希拉里·克林顿向记者表示，奥巴马政府“希望看到停止定居点的建设——不是说停止某些定居点，不是说停止前哨基地，也不是停止所谓的自然增长例外”不久，以色列总理内塔尼亚胡打电话给一位知己。  
据这位同僚透露，内塔尼亚胡在谈到克林顿要求冻结定居点的言论时抱怨道：“到底他们想从我这里得到什么？” 同事还补充说：“我了解他在本周与美国国会代表团会晤时感受到了一些负面气氛。”  

在内塔尼亚胡与奥巴马总统在白宫举行会晤后的十天内，奥巴马政府在与以色列官员的公开和私下会谈中，都明确表示将严格执行奥巴马关于停止以色列定居点建设的呼吁。  
据华盛顿和以色列的众多观察家称，这位以色列总理一直试图寻找过往华盛顿曾与其达成过的一些漏洞或隐性协议，但这次他却被一种异常统一的立场弄得无所适从，这个立场不仅来自奥巴马白宫和国务卿，而且还来自一批在阵亡将士纪念日假期期间与他举行会谈的亲以色列国会议员。  

令内塔尼亚胡沮丧的是，奥巴马似乎并没有所谓的隐秘政策，而是直截了当地说出了他的想法。  
“这对内塔尼亚胡来说是一次重大转变，”一位曾在克林顿政府负责中东事务的高级官员表示。该官员称，奥巴马白宫坚定立场的根基在于，相信结束以巴冲突符合美国和以色列的共同利益。“以色列正面临来自伊朗的重大生存性威胁，美国也面临来自该地区的重大威胁。  
结束这场冲突，并开始建立新的地区联盟，符合我们的共同利益。”  

这位前官员还表示，内塔尼亚胡需要直接与奥巴马进行接触。“现在他已经这么做了，并且还派了一支顾问团队去会见了中东特使乔治·米切尔，他已经非常明确地收到一个信息：‘我说的关于定居点的事，我是认真的。不允许自然增长，不允许弹性调节。必须严格冻结定居点建设。’”  
（内塔尼亚胡已派出包括情报部长丹·梅里多尔在内的一个顾问团队，于周一在伦敦与米切尔会面。）  

“在过去15年里，定居点问题由华盛顿一度被视为一件小事，慢慢演变成了主要问题，”乔治城大学中东问题专家丹尼尔·拜曼说道。  
他指出，奥巴马政府中的一些关键人物——米切尔，他曾领导过建议停止定居点建设的米切尔委员会，以及国家安全顾问吉姆·琼斯将约29万人居住的约旦河西岸犹太定居点视为达成和平协议的关键障碍。  
拜曼说：“我不认为这个逻辑有什么隐瞒的地方。”  

然而，传达这一信息的不仅仅是政府内部的声音。  
过去，以色列领导人有时会通过与国会议员接触来缓解华盛顿在定居点问题上的压力，但这一次，华盛顿和以色列的观察家都表示，亲以色列的关键国会议员在很大程度上是在不断强化奥巴马团队传达给内塔尼亚胡的信息。  
有什么变化呢？前克林顿政府高级官员表示：“国会议员现在更愿意追随政府的领导……因为他们认为，朝着结束冲突的方向迈进符合我们的国家安全利益，而且这并非对以色列零和的打击。”  

“内塔尼亚胡和以色列外长利贝尔曼正在探查，想找出从美国那边获得免费空间的可能性，”美国巴勒斯坦问题特别工作组高级研究员侯赛因·伊比什说。“而他们并没有找到。”  

“我们一直在关注国会内部的动态，特别是在一些知名的美国犹太国会议员中——比如国会议员加里·阿克曼、罗伯特·韦克斯勒和霍华德·伯曼，”伊比什说。  
“现在的情况——这在奥巴马当选后得到了极大的强化：越来越多深谙外交政策的国会议员开始认识到，和平对美国和以色列的国家利益至关重要。同时也越来越认为，两国方案的可能性是有时间限制的，而像定居点这样的现象与实现两国目标是背道而驰的。”  

华盛顿局势的这种变化也给巴勒斯坦民众留下了深刻印象。  
昨日早晨，在五角城附近的一场与巴勒斯坦裔美国政策制定者的早餐会上，巴勒斯坦权力机构主席马哈茂德·阿巴斯表示，他对奥巴马政府在那些被视为摆脱当前僵局（历经多年漂浮，使得犹太定居点扩展至近30万人居住在巴勒斯坦人设想的未来国土上）的政策上所展现出的决心印象深刻。  

阿巴斯今天下午在白宫与奥巴马进行了私下会晤，随后在椭圆形办公室与奥巴马、白宫幕僚长拉姆·伊曼纽尔、克林顿以及其他美国官员进行了扩大的会谈。  
会谈结束后的联合新闻发布会上，奥巴马与阿巴斯一同说道：“我们是以色列坚定的盟友，确保以色列安全对我们来说也至关重要。我们相信，达成这一目标的最佳方式是创造有利的地面条件，同时为巴勒斯坦国的建立打下基础。”
