# Supplementary material for: Does LLM translation align with translation universals? A cross-genre simplification study on English-Chinese translation based on dependency grammar
Source: PLoS One. 2025 Jun 2;20(6):e0324830. doi: 10.1371/journal.pone.0324830 (PMC12129206; doi:10.1371/journal.pone.0324830)
Supplement: S1 File — (ZIP) [file pone.0324830.s001.zip › yiyan O3-mini 翻译中文语料库/A11A.O3.txt]

为何伊朗如此痛恨英国

不久之前，英国在伊朗的声望低得可以忽略不计，甚至被简单地称作“祸害小撒旦”。在大阿亚图拉们看来，真正的敌人是美国——那个“大撒旦”，他们认为美国对自由和自由市场资本主义的热衷构成了对伊斯兰革命生存的最大威胁。

正因为如此，1979年霍梅尼大阿亚图拉上台后不久，伊朗革命卫队占领了美使馆（而非英使馆），并扣押了其66名工作人员为人质。英国外交使团那片广阔的场地曾在1943年的德黑兰会议上接待过温斯顿·丘吉尔，但在伊朗的革命动荡期间，革命卫队曾短暂占领过那里，随后又将其清空，因为神职人员认为英国的重要性不足以值得拿来勒索。

然而30年后，局势似乎发生了变化，如今受阿亚图拉愤怒冲击的，不再是美国，而是英国。上周，伊朗当局展开了针锋相对的外交驱逐行动，两名中级英国外交官因被指煽动反政府示威而被驱逐出德黑兰，此后又逮捕了另外九名英国使馆的工作人员。尽管部分人员随后获释，但该政权反英的言辞丝毫没有减弱。

在伊朗最高领袖阿亚图拉·阿里·哈梅内伊最初发起反英抨击、斥责英国为“政权敌人中最为奸诈的一个”之后，不乏许多知名伊朗人纷纷站出来谴责那些“狡诈”的英国人。争端的核心在于，德黑兰坚持认为英国间谍正是煽动自1979年以来伊朗所经历过的最激烈街头抗议的幕后黑手。伊朗外交部长马努切赫·莫塔基甚至进一步指控英国派遣载满特工的飞机前往伊朗，称其背后怀有特殊的情报与安全目的。

过去，伊朗的清洗和处决多针对被指控为美国或以色列间谍的人；但如今英国成为神职人员最新的眼中钉，这预示着英伊关系正迎来又一段激烈紧张的时期。

在一定程度上，伊朗政权将怒火发泄到英国身上，是受到奥巴马总统在国际舞台上影响的结果。布什政府时期，华盛顿将伊朗视为“邪恶轴心”中流氓国家的一部分，德黑兰对美国破坏伊斯兰革命的企图从不含糊；但奥巴马上任白宫后，华盛顿对伊朗的态度出现了全新转变，这位美国总统甚至建议，若伊朗政权肯“松开紧握的拳头”，则愿与德黑兰展开面对面会谈。与此同时，奥巴马本月初在开罗发表的讲话提到美穆关系迈入全新起点，这在中东已引起深远影响。黎巴嫩大选中，温和的亲西方政党战胜了激进、由伊朗支持的真主党，被认为正是所谓的“奥巴马效应”的体现。

虽然主导伊朗的强硬保守派不愿承认，德黑兰也开始感受到来自奥巴马政府的压力，特别是在核计划问题上。不久之后，华盛顿将寻求与伊朗对话以解决核危机，而伊朗政府也清楚，对奥巴马说“不”将比对布什说“不”更加艰难。

美国不再是伊朗反西方言论的唯一焦点，英国，作为美国在欧洲最亲密的盟友，自然而然成为了新的替罪羊。此外，虽然伊朗与美国间的敌对情绪仅可追溯到三十年前的霍梅尼革命，但实际上，伦敦与德黑兰之间那种相互猜忌、指责与仇恨的氛围，早在数个世纪以前就已根深蒂固。

英国与波斯王国的贸易关系始于17世纪初，但伦敦与德黑兰的第一次严重摩擦发生在19世纪初，当时在英国外交家戈尔·乌斯利爵士谈判的《古里斯坦条约》下，波斯被迫将部分领土让与俄罗斯。对于许多伊朗人来说，这是一种耻辱，英国作为“狡猾狐狸”的形象迅速扎根于伊朗政治阶层之中。到了1860年代，英国又擅自划定了伊朗与印度之间的边界，关系进一步恶化；而1872年局势达到高潮，当时的国王将伊朗几乎所有的经济和金融资源的垄断权授予了路透社创始人保罗·朱利叶斯·冯·路透男爵。当时的英国外交大臣柯曾勋爵将这一“路透让步”形容为“历史上可能曾梦想过、更不用说实现的，将一个王国全部工业资源完全且非凡地交于外国之手的最彻底让步”。

公众对这一交易的愤怒最终引发了20世纪初的宪政革命，使伊朗开始采纳民主制度原则。然而，到了1950年代，英国情报人员协助驻德黑兰CIA站长克米特·罗斯福推翻民选的穆罕默德·摩萨台政府，更让英国的狡诈名声大噪。与许多伊朗人一样，摩萨台主张更公平地分配伊朗新得的石油财富，而这一切当时仍由受英国控制的英伊石油公司管理；但当摩萨台试图将石油产业国有化并废黜国王时，英美政府便联手发动政变，协助恢复国王的统治。

在英国一系列帝国主义的不忠行为中，推翻摩萨台政府这一事件最深地烙印在伊朗国民心中，以至于伊朗政权在指责英国煽动近期选举骚乱时，能轻松说服民众相信英国深为其祸。英国并非全无责任，它还被指控积极支持推翻伊朗政府的企图。最近扩建的BBC波斯语服务台，由英国外交部资助，并新增了电视台以补充其无线广播，这使德黑兰更加怀疑英国政府正图谋破坏伊斯兰共和国。BBC坚称自己不过是为国际观众提供公共服务广播，但其曾被指控30年前通过播放暗号信息间接导致国王被推翻的事实，并未能消除这些猜疑。

此外，驻伦敦的人民圣战组织——这一经常对伊朗发动袭击的主要伊朗异见团体——的存在也进一步加剧了德黑兰的疑虑。曾有一度，英国试图通过将这些异见分子列入禁恐名单来安抚伊朗，但因在布鲁塞尔成功上诉而告失败。再加上英国在执行联合国对伊朗经济制裁中扮演了主导角色——据说在伦敦已查封了数十亿美元的伊朗资产——不难理解为何神职人员急于将英国作为替罪羊，为伊朗当前困境寻找替罪对象。

而随着伊朗新连任总统马哈茂德·艾哈迈迪内贾德坚持称其在核问题上的立场不会改变，未来几个月内，英伊关系很可能进一步恶化。
