# Supplementary material for: Does LLM translation align with translation universals? A cross-genre simplification study on English-Chinese translation based on dependency grammar
Source: PLoS One. 2025 Jun 2;20(6):e0324830. doi: 10.1371/journal.pone.0324830 (PMC12129206; doi:10.1371/journal.pone.0324830)
Supplement: S1 File — (ZIP) [file pone.0324830.s001.zip › yiyan O3-mini 翻译中文语料库/A11B.O3.txt]

美国正谋求与中国和印度达成双边气候变化协议  
新的承诺或将为哥本哈根协议注入活力，同时印度正准备宣布其碳排放总量与交易计划。

据《卫报》获悉，奥巴马政府希望在下月接连举行的峰会上，从中国和印度两国赢得抗击全球变暖的新承诺，其中包括印度推出的首个排放交易机制。美国期望，通过明确各国将采取的具体措施，这些新承诺能为原本陷入停滞状态、力图在12月于哥本哈根敲定的全球气候变化条约带来转机。

不过，许多观察人士指出，这种双边协议也可能严重削弱哥本哈根协议的整体效果，因为它有可能使对温室气体排放设定全球上限的构想被放弃。

美国的这一外交攻势安排了两大行程：奥巴马总统将于11月16日至17日在北京会见中国国家主席胡锦涛，随后于11月24日在白宫接待印度总理曼莫汉·辛格。这些访问的时机似乎旨在为美国目前正提交参议院审议的一项旨在减少国内排放的法案，以及为即将进行的哥本哈根谈判提供急需的推动。

在本月早些时候于曼谷举行的联合国筹备会谈中，一群由131个国家组成的代表指责美国及其他富裕国家试图“从根本上破坏”京都议定书，而该集团强调，京都议定书必须成为新协议的基础。京都议定书既没有对发展中国家提出要求，又因为美国拒绝批准而在华盛顿成为一根政治软肋。

美国希望抛弃那种具有法律约束力的全球协议，转而推动各国各自承诺削减国内排放。美国国务院特使托德·斯特恩坚信，与中国、印度、俄罗斯和巴西等国家分别达成双边协议，可成为最终促成哥本哈根协议的基础。然而，也有人指出，采用各国独立行动计划存在风险，因为很难清楚地判断各项计划合在一起是否能有效避免全球变暖达到危险水平。

美国官员对与印度和中国取得突破性进展仍抱有希望，认为这有望为至少达成一项有限范围的协议在哥本哈根奠定基础。马里兰州民主党参议员、本·卡丁在接受采访时表示：“中国和印度对于实现我们在国际上减少碳排放的目标至关重要，我们需要它们成为体系的一部分。美中之间已经开展了大量合作，而下月奥巴马总统前往中国时，双方还将展开更多工作。”

与此同时，印度官员希望借由总理对华盛顿的访问复制美国与中国今年7月签署的能源协议。印度寻求在加速采纳新型环保技术和扩大太阳能利用方面获得帮助，同时也对在碳捕集技术领域开展研究合作表现出浓厚兴趣——这种技术旨在从发电厂中捕获温室气体并将其封存。印度环境部长贾伊拉姆·拉梅什表示，“这将类似于与中国达成的谅解备忘录。”

作为回应，印度正准备推出一系列新措施，以遏制温室气体排放量的急剧上升：包括一项本国版的碳排放总量与交易方案——允许排污者之间买卖排放许可证——以及一项新的太阳能项目。拉梅什解释说：“我们将启动一项国内的碳排放交易计划，不过限额将针对能源强度，而非直接对碳排放设限。”这种安排将限制每产生一个单位的能源所允许排放的碳量，从而减缓排放增长，而非直接大幅削减排放，同时也能保障印度经济的持续增长和减贫目标的实现。他补充道，有关建立这一机制的立法将在辛格访问华盛顿前提出，并力争在今年年底前在印度议会获得通过，“到十二月就会完成。”

此外，印度还在推动放宽国际上对绿色技术专利的限制。印度气候变化特使希亚姆·萨兰指出：“除非调整知识产权，否则如何实现技术的迅速普及呢？”

美国官员则表示，他们希望奥巴马访华期间能迫使中国就如何削减其迅速增长的庞大排放量作出具体承诺。上个月，在联合国峰会上，胡锦涛宣布中国将以“显著幅度”降低能源强度。
