# Supplementary material for: Does LLM translation align with translation universals? A cross-genre simplification study on English-Chinese translation based on dependency grammar
Source: PLoS One. 2025 Jun 2;20(6):e0324830. doi: 10.1371/journal.pone.0324830 (PMC12129206; doi:10.1371/journal.pone.0324830)
Supplement: S1 File — (ZIP) [file pone.0324830.s001.zip › yiyan O3-mini 翻译中文语料库/A12A.O3.txt]

举世闻名的啤酒

四个男子围坐在一张桌子边喝着世界上最常被拍摄的啤酒。几乎不必再多说些什么——正如奥巴马总统希望的那样。

在玫瑰园草坪对面、椭圆形办公室外一个小平台上，白宫发言人罗伯特·吉布斯和彩带副总统发言人杰伊·卡尼站在那里，笑颜满面，就像窗台上晒太阳的猫一样满足，看着数十位摄影师和记者争分夺秒地记录这场精心设计的造势。

历史会记住，这是一场公关上的大胜利，一次胜过所有摄影机会的拍照良机。

在那场搅动国家、引发种族、阶级和警察权力问题悬而未决争议的对峙中，人们看到政治领袖们和谐同坐。哈佛教授亨利·路易斯·盖茨 Jr.、剑桥警察中士詹姆斯·克劳利、副总统乔·拜登、奥巴马以及四杯啤酒——除此之外，仅有几包花生小吃。

复杂的问题暂且放一边，问题的解决途径也不提，更无需在意他们说了些什么。媒体早已被告知别指望有什么实质内容，他们早已学会默默咽下那份自尊。

一度，媒体被要求保持40英尺距离，持续40秒观看这一场面；之后又改为50英尺、30秒，这距离既太远，根本无法喊出问题，也听不见那些装作没有被像动物园里的企鹅般观看的男子之间的闲聊。

盖茨和克劳利究竟会不会讨论起有关他们被逮捕时事实记载中的争议？克劳利是否会按照盖茨的要求道个歉？总统是否会借此做点什么，把这所谓的“寓教于乐时刻”变成一次真正有教育意义的经历？

不会。盖茨和克劳利用接下来几周的时间再会面，一起讨论那真正存在的争执。

与此同时，这张照片全然是一种政治操作，一个四男子在桌边喝啤酒的画面，一个象征，代替了真实的东西。啤酒之所以重要，正因为它代表了那不可言说的实质。

“到底发生什么？”你在喝水间旁边的同事会问。“他们只是喝了杯啤酒，”你会这么回答。

正如喜剧演员斯蒂芬·科尔伯特在前任总统最黑暗的日子后所感叹的：“无论美国经历什么，她总是能东山再起——伴随着世界上最精心安排的拍照机会。”结果，又一次如此。

拍照机会对一个健康的民主来说，往往是一种格外险恶的怪物——本该通过辩论与透明来解决的问题，却被这种手法所取代。它必然诉说一个虚构的故事——不全是假造的（他们确实坐在那里喝着桌边的啤酒），但却完全是为制造一种看似随意的效果而人为安排的。

试想一下，近几十位记者在几英尺之内闲逛，助手们把他们像牲畜一样赶来。而那四个男士装作什么都没有发生。奥巴马悄悄拿了些花生，拜登露出一丝微笑，克劳利整理了一下领带，盖茨开口讲话。没人愿意承认假装不被关注的荒谬性，也没有人打破那种第四面墙的假象。

再看看他们所饮用的啤酒，其选择本身就满载象征意义。奥巴马品尝的是百威淡啤——根据行业数据，这种啤酒在美国各大杂货店、药店与便利店的销量占比高达22%，是美国最畅销的啤酒。它的口感如此平淡，以至于厂商自诩其“易饮性”，换句话说，喝起来就像水一样普通。这无疑是总统可能选择的最安全的啤酒，是民调和焦点小组最乐意检验的产品。

克劳利则喝起了蓝月亮小麦啤酒，这种啤酒温和无害，正适合一位拥有小嗜好、常伴柠檬片共同享用的警察。而盖茨，在大肆谈论过红条啤酒和百威之后，最终选择了以本州骄傲的本地酿造——塞缪尔·亚当斯淡啤来表达对马萨诸塞的眷恋。至于那位不碰酒的副总统，他则端起一瓶无酒精的巴克勒，借此向年轻人传递了一种信息。

但这正是拍照活动的常态：空洞取代了实质，啤酒便成了那所谓“实质”的象征。

在媒体被带到草坪之前，他们这些所谓的精英在新闻简报室里窃窃私语，惊叹于自己竟如此容易被操弄，以及对自己专业灵魂的命运唏嘘不已。MSNBC和CNN甚至为那张啤酒照片（或更确切地说，为拍摄啤酒照片预定的时间）设定了倒计时，好像这是个值得倒数等待的盛事。几日来，白宫每日简报全被啤酒问题占据，早已闹得尴尬至极，以至媒体也拿它开了玩笑——哈哈，真是一出闹剧。

渐渐地，人们几乎忘记了这次拍照活动本该替代的真正事件。盖茨的被捕原本是一桩因误会而引发的争执，源于剑桥一处优雅住宅中的一场误会与对峙。之后，作为白宫首位黑人总统的奥巴马在这次争议中选边站，直指克劳利“行为愚蠢”，这明显违背了他一贯超然于国内分裂问题的精心塑造形象。奥巴马总是习惯于超脱争执、充当调停者、找寻共同立场，展示一种超越部落主义的美国愿景——毕竟他的母亲是白人，父亲是黑人。

然而就在上周的记者招待会上，他却公开站队，称那位哈佛黑子为“朋友”，并半开玩笑地说“也许我在这里略带偏见。”他甚至把这件事描述为可能的“种族定性”案例，谈及警察无缘无故拦下黑人与拉美裔。总统在涉及种族问题时似乎违反了自己一向的首要原则，用旧有的范畴去框定问题，而没有超脱出来。

为弥补这一失误，加上事后几近道歉的一刻，奥巴马团队选择安排了一次拍照活动，再次将总统塑造成一位调解者，超然于种族与阶级之外，搭起桥梁。啤酒被收走后，奥巴马的工作人员以总统名义发表了一份声明：“我一直相信，把我们团结起来的力量远胜于将我们撕裂的分歧，我深信今晚这一点得到了体现，并希望我们都能从这一事件中汲取积极的教训。”总统似乎暗示那两位男士已经找到了共同点。

但实际上证据寥寥。（在事后的新闻发布会上，克劳利表示他们“各持己见”，也未作任何道歉。）四个男子席间饮啤所传递出的更明显的讯息，其实充满了讽刺意味。当真正的对话变得艰难，当调停争端的辛勤努力几乎看不到政治好处时，对所有人来说，摆个pose、喝上一杯也就成了最合适的“解药”。
