# Supplementary material for: Does LLM translation align with translation universals? A cross-genre simplification study on English-Chinese translation based on dependency grammar
Source: PLoS One. 2025 Jun 2;20(6):e0324830. doi: 10.1371/journal.pone.0324830 (PMC12129206; doi:10.1371/journal.pone.0324830)
Supplement: S1 File — (ZIP) [file pone.0324830.s001.zip › yiyan O3-mini 翻译中文语料库/A12B.O3.txt]

气候变化被视为对美国安全的威胁

军事和情报分析师指出，未来几十年全球气候的变化将给美国带来深远的战略挑战，预示着可能需要出动军队来应对暴风雨、干旱、大规模迁徙和流行病等引发的后果。这些由气候变化引发的危机可能推翻现有政府、助长恐怖主义势力或使整个地区陷入动荡，这些军事及情报机构的专家首次严肃审视了气候变化对国家安全的影响。

近期的战争演习和情报研究得出结论称，在未来20至30年内，特别容易受到影响的地区——撒哈拉以南非洲、中东以及南亚和东南亚——将面临粮食短缺、水资源危机和由气候变化引发的灾难性洪水，可能迫使美国应对人道主义救援或采取军事行动。

去年12月，在由军方监管的国防大学举办的一次演习中，探讨了孟加拉国一场毁灭性洪水的潜在影响，此次洪水使数十万难民涌入邻国印度，触发宗教冲突、传染病蔓延以及对基础设施造成了巨大破坏。

“情况很快就会变得非常复杂，”美国国防部战略事务副助理部长阿曼达·J·多里说道。她正与五角大楼的一个小组合作，将气候变化纳入国家安全战略规划。

大多数公众和政治辩论集中在寻找化石燃料替代品、减少温室气体排放以及推动国际气候条约谈判等议题上，而未关注潜在的安全挑战。但越来越多的政策制定者认为，全球气温上升、海平面上涨以及冰川融化，正直接威胁着国家利益。

他们认为，如果美国不能引领全球减少化石燃料消耗，从而减少温室气体排放，一系列全球性的环境、社会、政治甚至可能的军事危机将接踵而至，届时美国将不得不紧急应对这些危机。这一论点可能成为参议院下月就众议院6月份通过的气候与能源立法展开辩论的关键焦点。

如今，国会辩论的主导议员才刚刚开始用国家安全的论调为批准该法案辩护。马萨诸塞州民主党参议员、外交关系委员会主席以及气候立法的主要倡导者约翰·克里表示，他希望通过强调这一议题来说服参议院中的怀疑派议员，以便通过一项有实质意义的法案。克里说，他不知道自己是否能成功，但他已经和30位意见尚未确定的参议员就此问题进行了交谈。他没有点名这些参议员，但未决定立场的人中包括许多来自煤炭和制造业州以及来自南部和东南部的议员，而这些地区将面临任何控制碳排放项目所带来的能源价格急剧上涨。“多年来我一直在提出这一论点，”克里说，“只不过此前很多人并未把这些点联系起来。”他说，他也曾敦促奥巴马总统提出这种论据。

克里表示，南苏丹持续不断的冲突已导致成千上万的人死亡和流离失所，而这一局面正是由北部干旱和沙漠扩张所引发的。“这种情况将会反复出现，而且规模会更大，”他说。

国防部对这一安全问题的评估源于国会的推动，要求在其战略规划中纳入气候问题——具体来说，是在2008年由当时的参议员希拉里·罗德姆·克林顿和约翰·W·华纳通过的预算授权中提出的。该部的气候模型基于先进的海军和空军气象程序以及美国国家航空航天局和国家海洋与大气管理局等其他政府气候研究项目。

五角大楼和国务院多年来一直在研究依赖国外能源来源所引发的问题，但直到最近，他们在长期规划文件中才开始考虑全球变暖的影响。五角大楼将在二月份出炉的《四年防务评审》中包含一节关于气候的内容；国务院也将在其新的《四年外交与发展评审》中关注这一问题。“气候变化带来的安全和地缘政治挑战的认识已经成为国务院及其气候办公室思考的核心，”国务院首席气候谈判代表托德·斯特恩的幕僚长彼得·奥格登表示。

尽管军事和情报规划人员多年来已意识到气候变化所带来的挑战，但奥巴马政府已将其作为核心政策关注点。气候变化给军事带来了一系列挑战，其中许多关键设施都易受海平面上升和风暴潮的影响。例如，1992年飓风安德鲁几乎摧毁了佛罗里达州的霍姆斯特德空军基地，而2004年飓风伊万严重损毁了彭萨科拉海军航空站。军事规划人员正在研究如何保护位于弗吉尼亚州诺福克和加利福尼亚州圣地亚哥的重要海军基地，使其免受气候变化引发的海平面上升和恶劣风暴的侵袭。
