# Supplementary material for: Does LLM translation align with translation universals? A cross-genre simplification study on English-Chinese translation based on dependency grammar
Source: PLoS One. 2025 Jun 2;20(6):e0324830. doi: 10.1371/journal.pone.0324830 (PMC12129206; doi:10.1371/journal.pone.0324830)
Supplement: S1 File — (ZIP) [file pone.0324830.s001.zip › yiyan O3-mini 翻译中文语料库/A13A.O3.txt]

欧洲逐渐衰落有利于中美关系  
美国与中国之间建立的新关系实际上正在边缘化这个连自己都未察觉、更遑论作出反应的旧大陆。

就在中美战略对话启动前一天，也就是7月27日，北京公布消息，称胡锦涛主席向台湾方面的代表马英九发去电报，称赞他当选为国民党党主席。这是这两位对峙领导人之间首次直接沟通。

中国的战略家认为，总的来说，中美之间的争议可以归结为一个问题——台湾。当然，中美之间既有也将会有许多摩擦点，包括在贸易、经济和人权等方面的冲突，但没有哪一个问题比台湾更为关键和紧迫。凭借美国的支持，台湾多年来实际上保持着独立状态。

如果美国不支持北京所说的“分裂主义”活动，而是倾向于以和平方式解决台湾问题，那么与中国之间就不会出现其他重大战略分歧。相反，中国将会感激美国在推动台湾和平解决中的作用。

当然，解决台湾问题目前还远未成熟——还有许多细节需要敲定。然而，近几个月来，在马英九上台之后，已经迈出了不少步伐，进展如此之多，以至于连曾经主张独立的民主进步党也开始直接与北京接触，这标志着它对大陆以往的敌对态度已经结束。

在华盛顿，与中国的第一轮对话取得了成功。双方一致认为，虽然在具体的双边贸易和经济议题上进展有限，但经济对话总体上已取得了积极成果。最重要的是，美国总统巴拉克·奥巴马盛赞这次对话为本世纪构建和平与发展主要框架的良好开端。

事实上，中国作为美国最大的债权国，拥有近2.2万亿美元的外汇储备，使其在美元命运问题上比任何其他外国拥有更大的话语权。在美国，许多经济学家认为，美元贬值有助于改善银行和信贷机构的整体资产负债状况，并能帮助美国走出当前的金融危机。而中国则担心美元贬值，因为那会使它以美元计价的资产大幅缩水。

然而，即使是这一潜在的重大摩擦点也可以避免。在几近破产的加州，共和党参议员候选人比尔·芒德尔表示，如果该州通过将公共资产私有化以充实国库，美元贬值的幅度可能会受到限制。芒德尔认为，这一计划可以在全国范围内推广，并有助于扭转当前的危机——这无疑会受到中国的欢迎，并可能使中美两国关系更加紧密。

无论如何，这次对话毕竟是美国和中国之间的互动，日本——全球第二大债权国——也在其中扮演着角色。欧洲则被排除在外，因为它并没有大量的美元资产。

从战略上讲，中国在朝鲜和伊朗这两个全球政治热点问题上具有一定的杠杆作用，而且对邻国阿富汗的稳定同样抱有重大利益。相较之下，整个欧洲乃至个别欧洲国家在伊朗和朝鲜问题上影响力有限，尽管它们在阿富汗有驻军，但中亚离它们的核心利益实在太远。

再者，未来几十年内中国的经济极大可能继续增长，其政治影响力也会随之提升。因此，欧洲在全球事务及涉及美国利益的问题上的相对分量和影响力将相应下降。

欧元是一种非常重要的货币，并且在未来很多年内都将保持这一地位；然而，由于缺乏政治支柱，欧元终究只是一个贸易工具而已。另外，欧盟目前并没有统一的外交或防务政策，因此在军事行动上的合作只能依靠美国与各国逐一协商的模式，而欧盟整体的实力也不会大幅提升。换言之，未来几十年中，欧洲各国的参与可能会显得更繁琐、作用也不再那么关键。

当然，许多国家仍将坚守各自的特色。德国和北欧国家会在机械制造领域保持优势；英国仍将成为金融和高等教育中心之一；法国会定义优雅生活和美酒的标准；意大利依然是一座充满美食和宜人气候的“露天游乐场”；而伊比利亚半岛则会继续作为欧洲向拉丁美洲展示的一张风景明信片。所有这些优势固然令人瞩目，但实际上，它们已经不再是大国博弈的核心（尽管出于礼貌以及对昔日辉煌的怀念，很少有人会承认这一点）。

这些趋势固然并非板上钉钉，依然可以通过推动其他趋势而被扭转和改变。但是，要做到这一点，欧洲需要制定一个统一的亚洲政策，明确自身优先事项，并学会就欧元及欧洲防务战略发出统一声音。然而，从目前来看，无论是整体的欧洲还是各个欧洲国家，都没有意识到自己正被日益边缘化，更别提采取任何应对措施了。

Euroblocks的展览将一直在卡通博物馆展出至1月20日。如果情况因此发生变化，那么整个地缘政治的格局都将截然不同。毕竟，欧洲依然是世界上最大的贸易大国，但它更像是一只没有脚却有25个脑袋的庞然大物。

欧洲各国政府是否能从美中对话中领会到暗示，意识到必须立即采取行动，否则五年或十年后就会为时已晚？这似乎不大可能。没有哪个政府愿意将权力拱手让给布鲁塞尔或其他欧洲政府；甚至连欧洲或欧洲公民也没有统一的官方语言。布鲁塞尔仿佛是一团混杂着25种语言的巴别塔，各种口译人员大多也只是为某种凯恩斯式的“无用岗位”而存在。如果真有一个代表全欧洲统一意志的政党出现，它也将无从选择使用哪种语言开始表达。

颇为讽刺的是，对于这个本身并不宗教化的欧盟来说，那些受过良好教育、精通十几种语言的天主教教廷神父，恐怕才是唯一能与几乎所有欧洲人顺畅交流的“官员”。

实际上，追求统一的理由并不充分，但现有的体制至少也有其积极的一面：它们能够制衡和约束各国单独开展政治运动和议程。这样一来，欧洲各国反而陷入两难境地：既没有足够的团结形成统一行动，又因过于紧密而难以单独采取有效措施。如果各自为政，每个国家或许至少可以充分发挥自己的优势；但很难想象它们会甩开欧盟的枷锁。

这种缺席已经存在了很长时间——长到我们几乎觉得它已经无关紧要了。然而，正是这种缺席，会为美中关系提供额外的推动力。对于中美双方来说，在未来50年内，彼此都将是最具政治吸引力和趣味性的对象。即使欧洲仅仅需要十年的时间才能觉醒，到那时，美中在本十年内所建立的牢固关系可能就会难以拆解。

归根结底，欧洲的缺席或许正是跨太平洋关系中的“发酵剂”——就像缺少空气一样，成为美中之间的粘合因素。
