# Supplementary material for: Does LLM translation align with translation universals? A cross-genre simplification study on English-Chinese translation based on dependency grammar
Source: PLoS One. 2025 Jun 2;20(6):e0324830. doi: 10.1371/journal.pone.0324830 (PMC12129206; doi:10.1371/journal.pone.0324830)
Supplement: S1 File — (ZIP) [file pone.0324830.s001.zip › yiyan O3-mini 翻译中文语料库/A13B.O3.txt]

揭秘：BBC如何利用军情五处审查数千名员工

这是一段充满间谍与监控的故事，仿佛直接摘自BBC经典间谍剧《告密者》。但不同的是，这次牵扯到的是真正的间谍，他们在广播大厦幕后执行任务，而非在小屏幕上表演。

《星期日电讯报》获得的机密文件披露，BBC曾允许军情五处调查包括新闻播报员、记者和插播员在内的数千名员工的背景和政治倾向。这些文件揭露了BBC与安全部门至今鲜为人知的秘密联系，并显示，在某一时期，BBC负责审查多达6,300个职位，几乎占整个员工总数的三分之一。

BBC对军情五处的依赖在上世纪70年代末至80年代初达到顶峰，正值数百万观众收看《告密者》系列剧中乔治·斯迈利的虚构冒险之时。文件显示，为了应对工会和媒体提出的种种尴尬问题，BBC高层刻意掩饰了这些联系，文件中提到了基于“全面否认”的“防御策略”。1985年3月1日的一份文件上写道：“低调行事，强硬回绝所有提问。”

不过，BBC始终拒绝就其与情报机构合作的具体范围作出说明。直到本报依据《信息自由法》提出请求后，BBC才终于愿意公开审查行动的详细情况。

另一份1983年的BBC内部文件证实：“我们会向情报机构提供个人详细资料。如果有任何负面信息，我们也会接收到这些信息，并在必要时对该个体参与情况进行评估。这些评估以建议的形式呈现给我们，由直线管理层决定采取何种行动。”

文件中未透露接受审查的具体个人姓名，但不排除BBC一些重量级人物也曾受到调查。不同职位接受审查的原因各不相同。高级官员，包括总干事及其助理人员，因其工作涉及机密政府信息而被审查；而成千上万的员工则因为参与直播，BBC担心他们可能在播出中表现出偏见或制造干扰，而接受了调查。1983年，共有5,728个BBC职位接受了这项被称为“反颠覆审查”的第二类调查。

这一审查制度一直延续到80年代末才逐步废止，还适用于包括电视制片人、导演、音响工程师、秘书和研究员在内的几十名其他员工。自由职业的电视和广播工作人员的资料也常被转交给情报机构，甚至《第四台》“女性一小时”的主编和副主编等职位也需要接受军情五处的背景调查。在许多情况下，申请者的配偶也会被纳入调查范围。

BBC曾多次试图对这一制度提高透明度，但均遭情报部门阻挠。1985年3月7日的一份备忘录写道：“我们对整个审查行动保持保密，是情报机构强加给我们的——这并非我们主动为之。”

反过来，情报机构也越来越担心BBC向其推荐审查的人员数量。1983年前四个月，他们共被要求调查619人。

在80年代初，BBC拥有一份“主要颠覆性组织”名单，其中包括共产党、社会党工人党、工人革命党、激进倾向组织、民族阵线和英国民族党。而当时非常受欢迎的核裁军运动组织（CND）则并未被视为“颠覆性组织”。年轻人对极端主义事业的热情，也不必然意味着他们会被自动禁止就业。

文件还显示，1968年时任BBC总干事的休·格林爵士和行政主管约翰·阿克尔，在接受记者采访时成功闪避了有关此问题的提问。阿克尔于1968年3月1日致另一位高层同事的一份备忘录中写道：“下次你与军情五处交流时，可以稍微为BBC争得些面子，告诉他们，尽管面对尖锐而直击要害的问题，我依然坚决遵循你为我制定的工作摘要。我依然否认我们有任何审查程序。”

BBC对此拒绝置评。
