# Supplementary material for: Does LLM translation align with translation universals? A cross-genre simplification study on English-Chinese translation based on dependency grammar
Source: PLoS One. 2025 Jun 2;20(6):e0324830. doi: 10.1371/journal.pone.0324830 (PMC12129206; doi:10.1371/journal.pone.0324830)
Supplement: S1 File — (ZIP) [file pone.0324830.s001.zip › yiyan O3-mini 翻译中文语料库/A14A.O3.txt]

中国对美国轮胎关税采取报复措施

香港 — 在不断扩大的贸易争端中，中国于周日意外加大了对美国的施压，迈出了对美国汽车产品和鸡肉出口征收关税的第一步，以此来报复奥巴马总统上周五晚对来自中国的轮胎征收关税的决定。

两国政府均面临国内要求在经济问题上对对方采取更加强硬立场的压力。然而，这场贸易战在加剧两国政治紧张局势的同时，两国又正试图携手合作振兴全球经济，并共同应对相互存在的安全威胁，比如伊朗和朝鲜的核野心。

奥巴马总统决定对中国轮胎征收最高达35%的关税，这一举措向外界传递出一个信号，即他打算兑现对工会的承诺，更严格地执行贸易法规，尤其是针对中国这一“世界工厂”的行为，同时应对美国制造业大量就业岗位流失的问题。

中国政府的强硬反制紧随中国互联网上一系列针对美国的民族主义抨击而来，这些抨击是对轮胎关税措施的回应。“美国真是无耻！”一则帖子如是谴责，而另一则帖子则呼吁中国政府抛售其持有的大量美国国债。

中国最初于周六就轮胎争议发表了一份相当程式化的批评声明，但日益高涨的民族主义情绪使得中国官员越来越难以对美国的批评轻描淡写。西北大学经济政策制定专家Victor Shih表示，“包括贸易政策在内的各项决策越来越受到网络舆论的影响。”

国际货币基金组织前中国事务部门负责人Eswar Prasad指出，中美之间日益加剧的贸易紧张局势或将难以控制。“这可能会给9月24日至25日在匹兹堡召开的二十国集团会议蒙上阴影，甚至可能影响奥巴马总统11月对北京的访问。”Prasad进一步警告说，“这场关于轮胎和鸡肉的争执可能很快就会变得异常激烈。”

中国商务部周日宣布，将对“某些来自美国的进口汽车产品和进口鸡肉产品”进行调查，以确定这些产品在中国市场是否存在补贴或低于成本价格的“倾销”现象。如果调查结果显示存在补贴或倾销，中国将有权对这些进口产品征收关税。公告中并未提及轮胎争议，而是将此次调查描述为“基于我国法律和世界贸易组织规则”进行。不过，公告发布的时机——在周末且紧接着华盛顿宣布轮胎关税之后——无疑传递出强烈的报复信号。新华社官网上也显著地将有关轮胎争议的报道与中国开展调查的消息相互链接。

商务部在其网站上发布的声明还略带暗示地指出，一场贸易战可能造成的危害，尤其是当西方国家和日本正艰难走出严重经济低迷之时。声明称，“中国愿意与各国继续努力，确保世界经济尽快恢复。”

中国政府有时会组织博客文章以为自己的政策辩护，但针对轮胎关税的部分帖子却隐含批评中国政府的意味，因此它们不太可能属于有组织的官方行动。“我们的政府为何购买了如此大量的美国国债？”一则署名为“愤怒青年团”的帖子写道，并接着呼吁，“我们应当甩掉所有这类美国投资。”

中国目前已积累了2万亿美元的外汇储备，主要以美国国债和其他以美元计价的资产形式存在，同时通过压低本币价值，使得中国商品在国际市场上价格十分低廉。中国的出口飙升——今年上半年，中国已超过德国，成为全球最大的出口国——而中国的进口则相对滞后，除了那些中国所缺乏的商品，如铁矿石和石油。

美国前后政府一直担忧，中国或许会变卖美国国债，或者放缓其购买步伐，这让布什和奥巴马政府在应对中国贸易和货币政策问题时颇感棘手。

与此同时，中国经济在很大程度上依赖于对美出口，而美国经济则较少依赖来自中国的出口。对美国的出口仅占中国整个经济产出的6%，但这一比例是美国对中国出口在美国经济中所占比例的13倍。

实际上，中美贸易争端涉及的产品只占两国总贸易关系中的极小部分。经济学家和企业高管曾一再警告，对中国来说更大的风险在于，贸易摩擦可能迫使跨国公司重新评估它们对中国工厂的高度依赖，从而调整全球供应链布局。

中国此次针对汽车及鸡肉的措施涉及两个在美国具有显著政治影响力的产业，这可能促使美国政府不愿过于激进地挑战中国的相关政策。通用汽车认为，其相当一部分增长来自其在中国的子公司——这家子公司是仅次于大众汽车的中国第二大汽车企业；同时，美国农场游说团体长期以来一直在争取尽可能多地打开这个拥有13亿人口的市场。

不过，将焦点放在汽车贸易上对中国而言同样存在风险。通用汽车和福特汽车均主要依靠在地生产来满足中国市场的需求，而中国却在迅速增加对美国的汽车零部件出口。
