# Supplementary material for: Does LLM translation align with translation universals? A cross-genre simplification study on English-Chinese translation based on dependency grammar
Source: PLoS One. 2025 Jun 2;20(6):e0324830. doi: 10.1371/journal.pone.0324830 (PMC12129206; doi:10.1371/journal.pone.0324830)
Supplement: S1 File — (ZIP) [file pone.0324830.s001.zip › yiyan O3-mini 翻译中文语料库/A14B.O3.txt]

巴拉克·奥巴马因私下会谈而冷落戈登·布朗  
戈登·布朗原本被誉为全球政治家，今晚却突然陷入尴尬境地，此前有消息称，美国总统奥巴马已经拒绝了唐宁街不少于五次在纽约联合国总部或今天在匹兹堡举行的G20峰会上举行双方会谈的请求。

这位总理急于在本周美国国际舞台上展示自己的领导地位，但同时也不得不淡化来自本党内部关于他可能因健康不佳或视力衰退而提前卸任的传闻。

数周来，白宫与唐宁街10号之间因布朗处理苏格兰政府释放洛克比爆炸案定罪者阿卜杜尔巴塞特·米格拉希一事而产生了紧张关系。

布朗为争取在纽约大会上黄金时段发表主旨演讲的努力也被阻挠，因为利比亚领导人卡扎菲上校在联合国发表了长达100分钟的演讲，远远超出了布朗那15分钟的时段。

布朗不仅寻求与奥巴马进行单独会谈，还试探性地提出召开联合新闻发布会，这一举动本可以增强他将自己塑造为国际外交关键人物的努力。

政府消息人士透露，为了修复关系，上周英国甚至改变了在非洲接种猪流感疫苗的政策，以匹配奥巴马政府的做法。

唐宁街10号否认曾有任何冷落的迹象，并指出奥巴马和布朗在峰会期间坐在一起，有足够的机会交谈。他们坚称双方正就未来经济监管、银行家奖金、核不扩散以及气候变化等问题进行着密切合作。

布朗本人坚持表示：“我认为特殊关系依然牢固，而且在不断加强。”

然而，奥巴马在纽约已经与中国国家主席胡锦涛、俄罗斯总统德米特里·梅德韦杰夫以及新任日本首相鸠山由纪夫举行了双边会晤。

五次会晤请求被拒的消息，更让布朗在国内度过了糟糕的一天：一名国会议员助理因总理拒绝解雇检察总长苏格兰女士（她因雇佣非法移民被罚5,000英镑）而辞职，同时前内政大臣查尔斯·克拉克也对他进行了猛烈抨击。

工党维拉尔西区议员斯蒂芬·赫斯福德在辞职信中写道：“在我看来，案件的事实并不重要，关键在于原则，尤其是在公众对白厅信任大打折扣的时候。我们必须让人看到，我们是在承担责任。”

查尔斯·克拉克也痛斥布朗，他对《晚期标准报》表示，在他看来，布朗的领导可能会使“整个工党舰队在2010年五月（预期大选时间）撞向礁石并长时间搁浅。”他表示希望布朗辞职的传闻成真，并称：“我认为出于尊严考虑，他应该走向那样的解决之道。”

在两次采访中，布朗首次被迫回答有关健康的问题。他在接受NBC采访时表示：“我的视力一点也没有退化。”在BBC Radio 5 Live节目中被问及是否可能因健康原因辞职时，布朗回答：“我健康而且体格非常好。我经常跑步保持身材，也会继续这样做。我会坚持下去，我有工作要做，我们必须共同迎接这一挑战。”

在他向联合国发表的讲话中，奥巴马承诺终结前布什政府那种标榜单边主义的作法，该作法曾让美国和英国密切合作。在暗示他将致力于拓宽美国的全球联盟时，奥巴马表示：“世界已经到了走向全新方向的时候——一个基于共同利益与相互尊重的新交往时代。”

上周，白宫出人意料地透露，奥巴马在一次电话交谈中曾对布朗说，他反对出于人道主义理由释放洛克比爆炸案的罪犯，这一点唐宁街并未提及。米格拉希获释的理由是因为医生诊断他只剩下三个月寿命，而他回到的黎波里时还受到了英雄般的欢迎。布朗表示，他尊重这次释放，但坚称利比亚人此前承诺低调处理他归国一事的承诺已被打破。

为了与利比亚方面保持距离，布朗在利比亚领导人卡扎菲在演讲中戏剧性撕毁联合国宪章后，采取了更加强硬的立场反对卡扎菲上校。卡扎菲曾表示，安理会应该更名为“恐怖委员会”。布朗随后在纽约演讲中反击道：“我在这里是为了重申联合国宪章，不是去撕毁它。我呼吁每个人都支持其普遍原则。”

他敦促世界各国领导人认识到，未来六个月将面临与银行业危机同样严峻的气候变化和恐怖主义考验。谈及气候变化时，他说：“如果我们错失了保护地球的机会，未来就不会再有第二次机会。全球不可能事后签署任何协议撤销我们所造成的损害。现在正是限制并扭转我们对后代造成的气候变化影响的时刻。”

他补充道：“如果最贫穷、最脆弱的群体能够适应，如果新兴经济体能走上低碳发展之路，如果那些拥有大片森林的国家能够减缓乃至停止滥伐森林，那么富裕国家必须在财政上作出贡献。”

唐宁街10号再次否认昨晚总理遭到冷落。一位发言人表示，这些报道“毫无根据。正如我们这周一直所说，总理和奥巴马总统这周有多次会晤，其中包括昨晚气候变化晚宴后的广泛讨论。他们还将于周四共同主持一次关于巴基斯坦和反恐斗争的重要会议。正如总理此前所说，在匹兹堡举行的G20峰会上还将有进一步的会晤。”
