# Supplementary material for: Does LLM translation align with translation universals? A cross-genre simplification study on English-Chinese translation based on dependency grammar
Source: PLoS One. 2025 Jun 2;20(6):e0324830. doi: 10.1371/journal.pone.0324830 (PMC12129206; doi:10.1371/journal.pone.0324830)
Supplement: S1 File — (ZIP) [file pone.0324830.s001.zip › yiyan O3-mini 翻译中文语料库/A15A.O3.txt]

重新构想福利国家：亚洲的下一场革命

英国于1948年推出国民健康服务体系被视为高潮，而欧洲福利国家的创建却经历了半个多世纪的演进。一些亚洲国家将在十年内建成自己的福利体系。如果他们的做法出错，尤其是做出无法承受的承诺，可能会破坏世界上最具活力的经济体；但如果他们能建立起负担得起的安全网，不仅将改善本国民众的生活，还可能成为其他国家的榜样。在富裕国家政府正苦于重构应对老龄化和巨大预算赤字的国家体系之际，亚洲有望在这一领域实现对西方的跨越式发展。

超越俾斯麦和贝弗里奇

历史为亚洲国家提供了许多教训，提醒他们应避免的误区。欧洲的福利国家起初只是提供基本安全保障，但随着时间推移，这些保障逐步演变成一种宽裕的缓冲措施。这部分缘于战后和大萧条时期欧洲社会将财富再分配作为政策优先，同时福利资金的受益者也逐渐形成了强大的利益集团，其最终结果常常是经济僵化，加上国家规模不断膨胀。美国虽然保持了较为克制的安全网，但在构建其社会权利体系时也犯下错误——包括做出无法承担的养老金和医疗承诺，以及将健康保险与就业紧密捆绑。

在新兴世界其他地区，特别是拉丁美洲，情况更为糟糕。各国政府往往征收到的税收不足以支持其开支承诺；而社会保障措施反而加剧了不平等，因为养老金和医疗资源主要流向富裕的城市工人，而真正贫困的人群却难以受益。巴西的例子尤其著名：其政府开支达到一流国家的水平，但提供的公共服务却媲美第三世界国家。

亚洲各国政府对此十分清楚。他们并不希望用松散的福利依赖来取代勤劳和节俭的传统。区域内的大国更愿意从新加坡这样的小国中获得启示——新加坡政府支出仅占GDP的五分之一，但其学校和医院却名列世界前茅。目前，亚洲大国的安全网普遍较为简约，仅提供基本的健康保险和替代工人少部分收入的养老金。即使如此，该地区的社会支出相对于经济总量也仅约为富裕国家平均水平的30%，而且除了撒哈拉以南非洲以外，还低于新兴世界中的其他地区。

这为扩展福利体系留下了相当发展空间，但亚洲也面临着一些特殊且棘手的问题。其中之一是人口结构问题。虽然像印度这样的国家相对年轻，但该地区也拥有全球老龄化最快的国家。如今，中国每五个劳动者中就有一位老人，到2035年这一比例将降至两比一。相比之下，美国在社会保障系统推行初期（1960年）就因为婴儿潮一代呈现出每位受益者背后有五名贡献者的局面，而如今也维持着每位退休者对应三名劳动者的情况。

另一个问题是国家规模，这使得建立福利国家尤为艰难。中国、印度和印度尼西亚这三大巨头地域辽阔，内部经济发展存在巨大的区域差距。在这其中任何一个国家构建统一的福利国家，就像在整个欧盟范围内构建单一的福利国家一样困难。最后，亚洲许多工人（在印度这一比例约为90%）处于“非正规”经济状态，导致核查收入或通过转移支付进行保障变得更加困难。

温顺的老虎，而非懒散的猫

如何应对这些挑战呢？没有一种单一的解决方案适用于从印度到韩国的所有国家。各国将并应当探索并试验不同的福利模式，但有三个基本原则值得亚洲各国政府借鉴。

首先，要更加关注任何承诺在长期内是否真正负担得起。虽然大多数亚洲国家的养老金水平可能较为有限，但领取养老金的年龄却相对较低。比如在中国，女性55岁就可退休；在泰国，许多雇员被迫在60岁前结束工作，甚至可在55岁时提取养老金。这种做法显然不可持续。整个亚洲地区都需要提高退休年龄，并使其与预期寿命挂钩。

其次，亚洲各国政府需要更精准地配置社会开支。简单来说，社会保障应着眼于保护穷人，而不是对富人进行补贴。尤其在快速老龄化的社会中，对老年人的无差别拨款不应挤压对年轻人的投资。许多亚洲政府仍在大量浪费公共资金于普惠性质的补贴上。例如，印尼去年在燃油补贴上的支出是医疗保健支出的九倍，而这些补贴的大部分最终流向了国内最富裕的人群。随着承诺构建更广泛的福利国家，亚洲政界既有政治机遇，也必须承担起经济责任，刹住这类浪费性开支。

第三，亚洲的改革者应注重灵活性与创新。不应通过僵化的解雇补偿规则或过高的最低工资限制来扼杀劳动力市场活力；同时应确保养老金具备跨工作和地区转移的流动性。不要将公共资助的安全网等同于政府直接提供所有服务（例如，单一的公共付款方可能是提供基础医疗服务最经济的方式，但这并不意味着每一位护士都必须成为政府雇员）。还应利用新技术来避免那些使富裕国家公共部门效率低下的问题：从普及电子健康记录到利用手机组织转移支付，亚洲各国完全可以借助现代科技打造全新的高效服务体系。
