# Supplementary material for: Does LLM translation align with translation universals? A cross-genre simplification study on English-Chinese translation based on dependency grammar
Source: PLoS One. 2025 Jun 2;20(6):e0324830. doi: 10.1371/journal.pone.0324830 (PMC12129206; doi:10.1371/journal.pone.0324830)
Supplement: S1 File — (ZIP) [file pone.0324830.s001.zip › yiyan O3-mini 翻译中文语料库/A15B.O3.txt]

亚洲婚姻的衰退：亚洲孤独的心灵

在亚洲，女性正在拒绝婚姻，这种现象所带来的社会影响非常严重。

二十年前，一场关于是否存在“亚洲价值观”的辩论爆发。大多数关注点集中在独裁者那些可疑的主张上，他们声称民主并不适用于亚洲。但还有一个更引人注目的观点——虽然受到关注较少——认为传统家庭价值观在亚洲比在美洲和欧洲更为强大，这在一定程度上解释了亚洲经济的成功。正如新加坡前总理、亚洲价值观积极倡导者李光耀所说，中华家庭提倡“好学、勤奋、节俭以及为了未来收益而推迟眼前的享乐”。乍一看，他的论点似乎依然颇具说服力。

在亚洲大部分地区，婚姻普遍存在，婚外生子几乎闻所未闻。与此形成鲜明对比的是，在某些西方国家中，一半的婚姻最终以离婚收场，而且有一半的孩子出生于婚外。最近在英国爆发的骚乱，其根源被许多人认为是缺乏父母的引导或子女的孝顺，这似乎进一步突显了东西方之间的深刻差异。

然而，在东亚、东南亚和南亚，婚姻正在迅速变化，尽管各地区有着不同的传统。这些变化不同于20世纪下半叶西方经历的变革。尽管某些国家的离婚率有所上升，但离婚在亚洲依然较为罕见。实际上，亚洲正在经历的是一种逃离婚姻的现象（详见相关文章）。

结婚率下降，部分原因在于人们推迟结婚。全球范围内婚龄都有所上升，但在亚洲这一趋势尤为明显。那里的婚龄甚至比西方更晚。在经济最发达的地区——日本、台湾、韩国和香港——过去几十年中，女性的平均婚龄已大幅上升至29至30岁，而男性则上升到31至33岁。

许多亚洲人不仅选择晚婚，甚至根本不结婚。近三分之一的日本三十出头女性未婚，其中很可能有一半会终身单身；而台湾近五分之一的三十多岁女性依然单身，绝大多数人终生不会步入婚姻。在一些地方，不婚率尤为惊人：在曼谷，40至44岁女性中有20%未婚；在东京这一比例为21%；而在新加坡，同年龄段的大学毕业生中未婚率更达27%。

到目前为止，这一趋势尚未影响亚洲的两大巨头——中国和印度。但随着推动这一现象的经济因素逐渐波及这两个国家，这种情况极有可能发生，而长期实行的性别选择性堕胎更将加剧这一后果。预计到2050年，中国和印度适婚年龄的男性将比女性多出6000万。

随着越来越多女性投身职场，她们正逐渐远离婚姻生活。这部分原因在于，在亚洲，对女性来说同时兼顾就业和婚姻十分不易。在那里，女性通常是照顾丈夫、孩子，而且常常还要承担照顾年迈父母的主要责任；即便全职工作，她们仍被期望承担这些家庭责任。虽然在世界其他地区情况亦然，但亚洲女性所承担的压力尤其沉重。以日本为例，女性通常每周在办公室工作40小时，而平均还需另外承担30小时的家务劳动，而她们的丈夫平均只有3小时。而那些因抚养孩子而放弃工作的亚洲女性，在孩子长大后往往难以重返职场。

不足为奇的是，亚洲女性对婚姻持有异常悲观的态度。根据今年进行的一项调查，感受到婚姻正面影响的日本女性远少于日本男性，以及美国的男女。

与此同时，就业虽然使得婚姻对女性而言更为艰辛，但也为她们提供了其他选择。越来越多女性实现了经济独立，因此更多人能够追求单身生活，这种生活对她们来说可能比传统婚姻中的种种繁琐更具吸引力。再加上教育水平的提高，许多受过高等教育的亚洲女性一直以来都是最不愿结婚的群体，而如今这类女性的人数大幅增加，进一步促成了婚姻率的下降。

由此可见，亚洲逃离婚姻现象的背后，是女性如今享有更多自由的结果，这本应得到赞赏。但这一现象也在引发一系列社会问题。与西方相比，亚洲国家在养老金以及其他社会保障形式上的投入较少，多寄希望于家庭照顾年迈或病弱的亲人，而这一点已不再理所当然。婚姻率的下降同样导致生育率急剧下滑。东亚地区的生育率已从上世纪60年代末每位女性平均生育5.3个孩子降至如今的1.6；而在那些婚姻率最低的国家，生育率甚至接近1.0。这一趋势正引发严重的人口老龄化问题，老龄化进程惊人且迅速。同时，还有一些不太明显的问题需要关注：婚姻有助于男性的社会化，通常与较低的睾酮水平和较少的犯罪行为相关联，因此，婚姻的减少可能意味着犯罪率的上升。

那么，亚洲能否恢复婚姻的繁荣？也许可以，只要男女双方对各自角色的期待发生改变；但要转变根深蒂固的传统观念绝非易事。政府无法通过立法彻底消除民间偏见，不过可以采取措施以鼓励变革。比如，放宽离婚法律规定，反而可能促进婚姻的发展。如今回避婚姻的女性，如果知道婚姻可以解除——不仅因为在婚姻不适合时能够脱身，更因为这种退出的自由可能让丈夫时刻保持警觉——她们或许会更愿意走入婚姻。家庭法也应给予离婚女性更加慷慨的夫妻共同财产分配。政府还应通过立法要求雇主提供产假和陪产假，同时提供或补贴托儿服务。如果相关支出能够促进家庭生活的发展，则或许能减轻国家在养老方面的负担。

长期以来，亚洲各国政府一直认为本国家庭生活的优越性是他们相对于西方的一大优势。但这种自信已不再站得住脚。他们需要认清国内正在发生的巨大社会变革，并思考如何应对由此带来的各种后果。
