# Supplementary material for: Does LLM translation align with translation universals? A cross-genre simplification study on English-Chinese translation based on dependency grammar
Source: PLoS One. 2025 Jun 2;20(6):e0324830. doi: 10.1371/journal.pone.0324830 (PMC12129206; doi:10.1371/journal.pone.0324830)
Supplement: S1 File — (ZIP) [file pone.0324830.s001.zip › yiyan O3-mini 翻译中文语料库/A16A.O3.txt]

对于许多中国人来说，文学梦想正走向网络。  
如果不是互联网的出现，慕容雪村或许现在仍在中国南方城市成都一家汽车公司的销售部门任经理。  
正是在2001年，他还在办公室的在线公告板上写下第一部小说时，还是这么一位普通职员。  
每个星期下班回到家后，慕容都会更新故事的新篇章，描绘出一幅既凄凉又真实的都市生活画卷——那正是他所生活的城市的写照。  
小说里涉及到性、爱情、赌博与毒品的故事，很快便在其他许多网络论坛上传开，引发了广泛关注。  
如今，这位35岁的作家已被认为是当代中国最著名的作家之一。  
他的出道之作《别惹我：成都小说》已为数以百万的中国“网民”阅读，这部作品还被改编成电影和电视剧，并翻译成德语、法语、英语等多种语言。  
他也被视为中国网络文学复兴的先驱，尤其是在众多年轻作家中具有代表性。  
这群作家曾长期难以在被视为保守且常受国家审查的出版界中找到发表作品的平台。  
他们没有选择沉默，而是在网络上找到了自己的声音。  
  
“这是一场巨大的革命，”政治间谍小说家杨恒君说道，他的首部作品也正是在网上发表的。“当你在网络上写出那些现实中无法表达的东西，并引起了变革，那真的是革命性的。”  
  
过去十年里，无数文学网站和在线论坛如雨后春笋般出现，吸引了成千上万怀揣梦想的作者发布作品。  
他们的作品被数以百万计的网民阅读，有人甚至断言，未来中国所有的写作乃至阅读都将在网络空间中完成。  
  
“随着互联网的迅速发展以及人们观念的转变，这是一个不可避免的趋势，”以上海盛大互动娱乐有限公司旗下的盛大文学部门负责人侯小强说，这家公司是中国最大的网络娱乐平台。  
侯小强接着说：“普通人开始意识到，世界应当由他们来主宰，而不是某些媒体或精英。网络作家正打破旧有规则，运用全新的概念。”  
盛大文学运营着中国最大的三个文学门户网站，其中奇点网尤为受欢迎。  
根据盛大文学提供的数据，这些网站每日累计页面浏览量超过两亿，同时发布的汉字总数约达300亿。  
  
盛大主要依靠在线广告盈利，同时对受欢迎的小说或者签约名家创作的作品收取少量阅读费用。  
然而，该公司正逐步尝试通过向电影制片厂、音乐制作人、游戏开发商以及图书出版商等授权在线小说来实现盈利，同时保护作者的知识产权。  
盛大掌握着超过20万部作品的版权，并已向其他娱乐公司出售了不少授权，其中就包括一部正在由香港导演杜琪峰改编成电影的热门“古墓丽影”小说。  
  
“文学是一切娱乐形式的起点，”侯小强对CNN说道。“它能为游戏、音乐、电影和电视剧提供无数蓝图。缺乏好故事正是中国娱乐业发展受限的主要原因。”  
  
许多通常年轻且多为女性的中国网络作家纷纷选择在网上发布作品，期望像慕容雪村的小说那样，被数以百万计的人阅读，最终被改编成书籍或电影，使作者一夜成名。  
在某种程度上，中国的网络文学界就像一档真人秀节目。  
如今，各大书店都有专门用于出售网络小说的纸质书专区，多年来还涌现出一批颇具影响力的网络作家，其中就包括安妮宝贝——她那描述中国城市中爱情与孤独的作品销量已超过一百万册。  
  
“在美国，人们拥有美国梦；在中国，人们拥有网络梦，”大学三年级学生戴应鸟说道。她表示，几乎所有朋友都喜欢读那种关于时空旅行、浪漫爱情，或者两者混合的网络奇幻小说。  
戴应鸟补充说，这些题材大多吸引那些觉得生活单调乏味的普通女孩。她提到，她的室友尤其钟爱奇点网上的一部小说《小美传》。  
“我更喜欢真正的文学，而非虚构作品，”这位20岁的姑娘说道。  
她还透露，正计划创作一部讲述清朝公主的网络小说：故事讲述了一位公主在离开北京的家乡后，回到家中却发现自己已认不出昔日的家人和社会。  
“我只是想表达对当今生活的看法，”戴应鸟说，“有时候，委婉的表达反而更有力量。”  
  
如今，越来越多的中国出版商愿意冒险尝试接纳网络上涌现的新声音，许多出版机构纷纷印制那些在十年前绝不可能面世的网络小说。  
出版社们往往浏览各大网站，发掘那些有潜力、能打动非网络读者的作家。  
企鹅中国的经理乔·卢斯比表示：“出版社能够介入，发现这类作品有着明确的读者群体和目标市场，如果我们想抓住年轻人，那这绝对是个极佳的声音。如今，[网络文学网站]已自然地成为中国出版界的一部分，它实际上是印刷出版与网络写作的融合。”  
  
尽管近年来中国出版业逐步走向商业化和开放，但许多原本在网上能够自由发布作品的作家，却发现当作品改编为线下出版时，仍会面临严厉的审查。  
“线下出版依然受到严格控制，难以改变，”专写间谍小说而在国内被禁的杨恒君说，“任何网络小说在出版时都会经过大量编辑。”  
  
不过，杨恒君认为，从长远来看，网络上文学表达的自由必将进一步推动中国出版业的自由化。  
“这是件好事，也充满前景，”杨恒君总结道，“如今，越来越多的人只要想表达自己，就可以选择上网。”
