# Supplementary material for: Does LLM translation align with translation universals? A cross-genre simplification study on English-Chinese translation based on dependency grammar
Source: PLoS One. 2025 Jun 2;20(6):e0324830. doi: 10.1371/journal.pone.0324830 (PMC12129206; doi:10.1371/journal.pone.0324830)
Supplement: S1 File — (ZIP) [file pone.0324830.s001.zip › yiyan O3-mini 翻译中文语料库/A16B.O3.txt]

为什么 Windows 8 平板电脑会让所有人惊喜

基于 Windows 的平板电脑一直未能经受住时间的考验。  
在 Windows XP 时代推出的平板依赖那套不稳定、需要手写笔的数据输入方式，而即使是运行 Windows 7 的现代触控平板，其表现依然不尽如人意。  
的确，微软在平板电脑领域的糟糕历史让公众记忆犹新。  
今年十一月，Forrester 发布的一项研究显示，消费者对基于 Windows 的平板电脑的兴趣显著下降。  
2011 年初，有 46% 的潜在买家倾向于选择 Windows 设备，到第三季度这一比例下降到了 25%。  
Forrester 的报告中写道：“平板购买者对 Windows 8 甚至还未产生任何印象。”  
这实在遗憾，因为 Gadget Lab 曾亲眼见识过 Windows 8 平板的实机表现，而那次体验让我们大开眼界，发现 Windows 8 平板不仅实用，甚至充满乐趣。  
当然，微软当时仅展示了一款参考设计，但我们所见之处实在令人心动，因此我们真切期待最终上市的产品。  

Windows 8 是从零开始开发的，目标是让该系统既能优雅地运行于传统电脑（台式机和笔记本电脑）上，也能在触控平板上流畅运行。  
这个操作系统既能在 ARM 处理器上运行，也支持 x86 平台，不过专为 x86 桌面环境编写的应用无法在基于 ARM 的移动设备上运行。  
这会不会成为一大缺陷呢？根据我们迄今为止的观察，答案是否定的。  
Windows 8 平板将运行经过更新的 Metro 用户界面——正是 Windows Phone 上采用的那种界面，而且这种界面在较大的触控屏上同样表现出色。  
你将看到与 Windows Phone 上那种有趣、友好且充满动画效果的“动态磁贴”主屏类似的体验，只不过（理论上）拥有更强的处理能力以驱动更强大的应用程序。  

Windows 8 将于二月份进入测试版阶段，全面发布预计在 2012 年六月左右。  
到目前为止，我们所见的一切都表明，微软确实花足了功夫开发一个既能在平板上获得成功，又不抛弃其 PC 根基的平台。

你是否依然持怀疑态度？这种谨慎其实也无可厚非。  
曾经那些试图推出 Windows 平板的产品早已让人失望。  
但请考虑以下四个理由，这些理由表明微软即将进军平板市场的努力可能会让所有人吃惊，最终取得成功。

────────────────────────────  
微软有机会“与众不同”

Forrester 报告中，分析师 J.P. Gownder 和 Sarah Rotman-Epps 表示：“如果 Windows 还有一线生机，其产品战略不仅需要为平台引入新功能，更必须从根本上重塑用户体验。”  
目前，很多新兴的平板产品不过是 iPad 的翻版：它们拥有几乎相同的用户界面（多页尺寸一致的主屏图标）、采用近乎雷同的触控手势，长相也大同小异。  
然而，作为较晚进入现代平板领域的参与者，微软正有机会审视市场上尚未做到的、能做得更好以及能以不同方式实现的功能。  
所有这些观察都为打造更出色的 Windows 8 平板提供了宝贵参考。  
举个例子，Windows 8 能够在平板模式与桌面模式之间切换，这很可能是一项制胜的创新。  
正如移动开发者 Kelly Sommers 在接受 Wired.com 采访时所说：“我们正处于这样一个阶段——ARM 平台已经可以在移动设备上提供桌面级体验。”  
如果这一点属实，并且 Windows 8 平板在桌面模式下能克服 Windows 7 平板所面临的性能问题，那么微软就有可能一举两得，为用户提供两个操作环境，仅需花费一个产品的价格。  
Sommers 补充道：“在我看来，理想的用户体验应当既具备桌面界面，也具备触屏界面，但不能同时展现。试想，当你把平板停靠后，它能在显示器上以键盘和鼠标配合显示桌面体验，以处理非计算密集型任务；当你解除对接，平板又立即切换回触控体验。”  
事实上，谁不希望拥有这样一款既能满足日常休闲娱乐，又能兼顾生产力需求的双系统设备呢？苹果和 Android 系统迄今为止都未能解决这一实际存在的消费者问题。

────────────────────────────  
Windows Phone Mango 展示了微软在移动领域的实力

微软进军移动领域最初举步维艰，但如今凭借 Windows Phone 7（特别是其 Mango 版本，即 Windows Phone 7.5）终于找到了自己的定位。  
虽然消费者不像热衷 iOS 或 Android 那样涌向微软的新移动操作系统，但如果你还没试用过，不妨一试——它做得非常出色。  
想要亲自体验的话，只需在移动浏览器中打开 http://aka.ms/wpdemo 即可。  
Display Search 分析师 Richard Shim 表示：“我认为，微软从 Windows Phone 中学到的经验肯定会延续并对 Windows 8 产生影响。”  
为填补应用数量不足的短板，微软正积极接触开发者，并通过 BizSpark 和 Mobile Acceleration Week 等项目，提供支持、营销指导以及应用推广。  
从各方面的反馈来看，这些项目都非常成功，因此我们可以期待微软在 Windows 8 上继续推行类似的举措。  
的确，如果 Windows 8 能像 Windows Phone Mango 那样执行到位，用户将获得极佳的体验——而这是大多数 Android 平板无法比拟的。  
这正是微软的一大优势：尽管 Windows Phone 平台上的应用数量可能不多，用户数也不及其它平台，但大多数实际使用 Windows Phone 的用户都非常认可其核心操作系统体验。  
因此，如果 Windows 8 平板能在意见领袖中站稳脚跟，消费者的采用就可能通过用户口碑自然而然地推广开来，为微软赢得更多市场支持。
