# Supplementary material for: Does LLM translation align with translation universals? A cross-genre simplification study on English-Chinese translation based on dependency grammar
Source: PLoS One. 2025 Jun 2;20(6):e0324830. doi: 10.1371/journal.pone.0324830 (PMC12129206; doi:10.1371/journal.pone.0324830)
Supplement: S1 File — (ZIP) [file pone.0324830.s001.zip › yiyan O3-mini 翻译中文语料库/A17A.O3.txt]

遗传改变可能决定急性髓性白血病的发展方向  
研究结果或将帮助确定哪些治疗方法对某些患者最有效

2023年4月30日星期三 —— 在理解急性髓性白血病极其细微的遗传基础方面取得的突破，可能使医生能够迅速确定哪种现有疗法对个体患者最为有益。  
“这现在能帮助临床医生在手头已有的药物中选择行动方案，”白血病与淋巴瘤协会首席医疗官巴顿·卡门博士表示。  
“这告诉我们，在现有手段下，哪些病人需要更多的治疗，而哪些情况下风险是值得承担的。”  
卡门补充道，最终制药公司可能能够开发出专门针对这些遗传突变的药物。  

急性髓性白血病（AML）是一种骨髓癌症，每年在美国约有13,000人被诊断出患有此病。  
这种疾病的发病率随着年龄增长而上升，而生存率则随之下降。  
卡门指出，60岁以上的AML患者中，只有10%的人能存活两年以上。  

过去，科学家在显微镜下只能观察到八种AML类型，但随着遗传知识的进步，他们如今意识到该疾病的类型远比想象中多。  
在约一半的AML患者中，染色体变化可以帮助医生选择特定的治疗方案。  
然而，对于另外一半没有染色体异常的患者，如何决定采用何种治疗仍然是一个挑战。  

俄亥俄州立大学综合癌症中心医学院副教授、研究论文第一作者圭多·马尔库奇博士表示：“我们并不知道他们是否会对目前的治疗反应良好。”  
“这就是为什么我们以及其他科研团队开始关注基因突变或基因表达变化，来预测那些没有染色体异常患者的临床结局。”

马尔库奇及其团队分析了64名年龄小于60岁、白血病细胞染色体结构正常的AML患者的骨髓和血液样本。  
研究目标是：探讨微RNA（microRNA）的表达谱是否能够帮助确定哪种治疗方案最适合某些患者，以及哪些患者更容易复发。  

马尔库奇解释道，微RNA是一类不翻译成蛋白质的RNA（与编码RNA不同），而是通过与编码RNA结合，关闭其调控蛋白质生产的能力。  
他说：“我们假设微RNA的异常表达，无论过低还是过高，都可能损害造血细胞（即能产生不同血细胞的干细胞）的功能。”  

事实上，俄亥俄州立大学团队确定了七个“家族”（或簇）的微RNA表达情况与预后相关，其中一个家族的表达与更好的预后相关，而另外六个家族则与较差的预后有关。  
随后，研究人员在另一组患者中验证了这些发现。  

研究者还发现，这些相关微RNA参与了调控那些在免疫系统中起作用的基因。  
马尔库奇表示：“这些微RNA可能影响先天免疫功能。”  
这就引出了一个非常有趣且相关的问题，即某些针对免疫系统的药物可能对AML细胞产生影响。  

另一项研究由德奥急性髓性白血病研究小组进行，这是一项涵盖872名60岁以下、具有不同遗传特征的AML成人患者的大规模研究。  
参与者被招募参加了四项不同的试验中的一项，每项试验均涉及干细胞移植。  
总体缓解率达到77%，但这一数据会根据癌症的遗传构成而有所不同。  

两个不同的亚型有着四年生存率分别为60%和62%；在这两组中，干细胞移植并没有带来额外的益处。  
而对于另外两种基因型的患者，他们的预后明显较差，四年无复发生存率仅为24%或25%，总体生存率分别为24%和33%。  
干细胞移植对部分这些患者确实有所帮助。
