# Supplementary material for: Does LLM translation align with translation universals? A cross-genre simplification study on English-Chinese translation based on dependency grammar
Source: PLoS One. 2025 Jun 2;20(6):e0324830. doi: 10.1371/journal.pone.0324830 (PMC12129206; doi:10.1371/journal.pone.0324830)
Supplement: S1 File — (ZIP) [file pone.0324830.s001.zip › yiyan O3-mini 翻译中文语料库/A17B.O3.txt]

差分机：游戏开始

苹果公司想出了全新的方法来改进美国小学和中学中科学、数学及其他课程的教学方式，功劳实至名归。

苹果上周举办的“重塑教科书”活动展示了其广受欢迎的iPad平板电脑如何有效替代孩子们如今不得不携带的那一大堆既枯燥又总是过时的教科书。

苹果提供了一款名为iBooks Author的免费Macintosh应用程序，使出版商、教师和作家可以制作包含视频、音频甚至触碰即可激活的旋转3D图形的互动教科书。

总的来说，互动多媒体能提供更吸引人的解释方式，让学生更容易理解并加深记忆。

要在iPad上阅读此类教科书，首先需要从苹果的App Store免费下载一款名为iBooks 2的应用程序。

随后，学生可以从苹果在线商店iTunes购买这些互动教科书，每本售价15美元或更低。这相当于当前学校使用的普通教科书价格的七分之一。

毫无疑问，互动教科书确实能带来成效。

一家总部位于波士顿的教科书发行商霍顿·米夫林·哈考特（Houghton Mifflin Harcourt）进行的一项试点研究，对加利福尼亚州里弗赛德市阿梅利亚·埃尔哈特中学内两组学生在一年的表现进行了比较。  
控制组使用传统的霍尔特·麦克杜格尔代数一教科书，而实验组则使用预装了相同课程互动版的iPad。  
结果显示，一年结束时，78%的使用互动教材的学生在加州代数考试中获得“熟练”或“高级”成绩，而使用传统教材的学生只有59%达到这一水平。

如果操作得当，互动教科书不仅能提供视频教程、更个性化的指导、及时的提示和作业帮助，还能立即接入评估工具、教学资源，并有能力与其他地方的学生进行社交网络互动。  
利用高亮和虚拟抽认卡批注工具，学生可以在文本中选择信息并将其存储以供以后复习。  
直接在教科书内部搜索公共数据库也是可能的。  
在学校中，学生还可以与教师的电脑进行同步，将小测成绩和作业提交给老师批改。

霍顿在里弗赛德进行的试点项目，并不是在教育领域首次尝试使用电子书。  
事实上，数字教科书已经存在十多年，但迄今为止对教育的影响微乎其微。  
据位于马萨诸塞州剑桥市的市场研究公司Forrester Research报道，2010年电子书在美国80亿美元教科书市场中的份额仅为2.8%。

问题在于缺乏合适的电子书阅读设备。  
笔记本和个人电脑在这方面太过笨重。  
而专用的电子阅读器又缺乏足够的屏幕尺寸、彩色图形以及处理丰富多媒体内容所需的计算能力。  
最新款的平板电脑终于符合这个要求。

不过有一个麻烦：目前像iPad 2这类平板电脑，价格约为500美元一台，对于大部分学校来说仍然昂贵得令人望而却步。  
与安装在教室内供学生共用的电脑不同，平板电脑的核心优势在于它可以由个人携带，并在任何地方使用，包括在家中。  
这就意味着每个孩子都需要一台平板电脑。  
即使享有最高10%的批量采购折扣，对于那些资金紧张的学区来说——毕竟美国5800万学童中有九成接受公立教育——也无法承担起基于平板的教学所需的前期成本。

换个角度说。平均而言，美国高中使用的教科书每本价格稍逾100美元。  
考虑到日常磨损，它们大约可使用五年，因为会继续传递给后来的学生。  
通常，每个年级的学生会使用五本不同的教科书。  
这意味着，每个中学生每年对学区来说的教科书成本约为100美元。  
对于小学学生，这个数字也只略低一些。

再加上损坏、丢失和被窃的风险，500美元的iPad在学校环境中五年内不经过昂贵的维护、修理和更换几乎是不可能存活的。  
如果再加上每个年级每位学生从iTunes下载五本各15美元原版教材的费用，以及每年对每个学生进行升级的成本，换句话说，转向虚拟教材的教学方式可能会让教育部门的教材开支变得不可想象地高昂。

为什么不允许那些买得起自己iPad的孩子在课堂上使用呢？  
在公立学校之外，这种情况永远不会发生。  
没有哪位公立学校学监能允许在课堂上出现这种数字鸿沟。  
撇开伦理问题不谈，一旦少数学生独占高分和奖学金，诉讼就会纷至沓来（“集体诉讼”这一术语也将获得全新的意义）。

正因为处理这类问题（更别提公立学校体系的繁文缛节）如此棘手，旧金山一家率先为iPad开发互动3D教科书的公司Inkling，便有意避开学校市场，而转而专注于满足大学生的需求。  
就在一年前，本报记者在采访Inkling创始人马特·麦金尼斯时，见识到了苹果在会上展示的一切，甚至更多。  
当时，Inkling已经为学术界打造了60多本多媒体教科书。  
如今，其产品数量已从苹果的4本跃升至113本。  
安装了Inkling应用程序的iPad可以从iTunes上以1.99美元一章的价格下载章节内容。

可以预见，苹果强大的市场推广能力必将刺激出更优质的互动内容需求，不仅是在小学和中学，在高等教育领域亦是如此。  
“这是一个扶摇直上之势，能让所有人都从中受益，”麦金尼斯先生指出。  
“数字化学习内容的未来不再是屏幕上一页页的书籍，而是一个引人入胜的多媒体体验。”  
换句话说，平板上的平面电子书已经走向终结。抱歉了，亚马逊。

然而，尽管这些互动教材拥有惊艳的图形和引人入胜的视频，本报记者还是忍不住觉得这里似乎缺少了些什么。  
尽管内容引人注目，目前所见的互动教科书仍延续了传统学习的“线性和墨守成规”，从幼儿园到高中一切都在为大学入学考试做准备；而在这个过程中，错误经常以牺牲创造力为代价被抹去。

这正是教育改革权威肯·罗宾逊爵士所称的“工业模式”教育。  
作为华威大学的教育学教授，罗宾逊博士曾主持英国政府的一个关于创造力、教育和经济的全国委员会，并在过去十年间力图阻止教育当局扼杀学生内在热情。  
他认为，创造力在教育中的重要性不亚于识字能力——两者应受到同等重视。

这似乎是一个合理的起点。  
因此，如果软件被用作教学辅助工具（在教育学术语中称为“融合式学习”），那么它就应该在追求正确答案和鼓励冒险试错之间取得平衡。  
罗宾逊博士宣讲道：“如果你不甘于犯错，你永远无法创造出独具一格的东西。”

毫无疑问，业界迫切需要那些敢于进行智力冒险的创新型年轻人。  
一个常见的抱怨是，尤其在美国学校中，科学教育总是以所谓“容易消化的片段”呈现，学生习惯于得到正确答案，却很少深入理解其中的原因。  
去年，华盛顿特区的国家研究委员会在一份报告中确定了许多横贯性概念（如“因果关系”和“稳定与变化”），认为这些正是构成科学思维脉络的经纬线。  
报告主张，学生如果能彻底掌握这些概念，就能为真正的创新提供坚实的基础，勇于冒险尝试。

沿着这一思路，一种颇具前景的方法已被非营利组织CK-12基金会采纳。该组织致力于通过开源方法降低教学材料的成本。  
它的FlexBook平台，主要面向科学和数学，允许高中教师根据个别需求自由混编和修改内容，同时仍旧符合课程标准。

今年，CK-12基金会将开始提供工具，帮助高中生实现自我教学。
