# Supplementary material for: Does LLM translation align with translation universals? A cross-genre simplification study on English-Chinese translation based on dependency grammar
Source: PLoS One. 2025 Jun 2;20(6):e0324830. doi: 10.1371/journal.pone.0324830 (PMC12129206; doi:10.1371/journal.pone.0324830)
Supplement: S1 File — (ZIP) [file pone.0324830.s001.zip › yiyan O3-mini 翻译中文语料库/A18A.O3.txt]

NASA 发现太阳系外最小的类地行星  
一位天文学家表示，这颗体积为地球1.4倍的岩质世界就是“缺失的行星中间环节”。  

天文学家今天宣布，他们发现了迄今为止在太阳系外发现的最小行星，该行星绕着一颗类似太阳的恒星运行，距离大约560光年。  
这颗名为开普勒-10b的行星仅有地球的1.4倍大小，质量为地球的4.6倍。  

利用美国宇航局的开普勒太空望远镜发现的这颗行星，是目前已知的500多颗系外行星中首个被确认为岩质行星的（类似地球、火星、金星或水星），研究团队如此称述。  
开普勒于2009年3月发射，其设计初衷是寻找具有潜在宜居条件的类地行星。  

自从2009年团队首次通过观测宿主恒星在行星经过时出现周期性变暗而发现开普勒-10b后，天文学家便一直在研究它。  
正如圣何塞州立大学的娜塔莉·巴塔拉（即将发表论文的第一作者）所说，通过这种方法发现如此小的行星实属不易——如果以相似的距离观察，地球经过太阳前面时仅能使太阳亮度降低0.01%。  
“想象一下，你有一万只灯泡，然后拿走一只。那正是我们所观察到的亮度变化。”巴塔拉今天在华盛顿州西雅图举行的美国天文学会会议上说道。  

经过开普勒和其他仪器精确测量新行星的大小、质量和密度后，巴塔拉表示：“我们毫无疑问，这是一颗岩质行星。”  

◆ 最小行星密度堪比铁块  

在弄清开普勒-10b的本质之前，科学家们先通过恒星震荡（类似于声震，会让整颗恒星像钟一样振动）探测宿主恒星的特性。  
巴塔拉说：“就像我们用超声波来探查胎儿内部结构、用地震来了解地球内部构造一样，我们利用恒星震荡来探究恒星本身的内部结构和属性。  
一颗体积较小的恒星，其振动频率与一颗较大的恒星将截然不同；正如拉小提琴和拉大提琴发出的声音就会有区别。”  

借助恒星震荡，巴塔拉和她的同事们能够精确测定这颗恒星的大小、质量和年龄，进而得以对新行星的特性作出细致的估算。  
天文学家仔细研究了恒星微弱光变，以确定开普勒-10b的大小。  
观测结果还显示，这颗行星与恒星距离极近，其公转周期仅为20小时。  

在夏威夷的W. M. Keck天文台，开普勒团队对宿主恒星光谱中极细微的波长位移进行了精准测量。  
这些数据展示了恒星因行星引力而前后“点头”的运动情况，使研究团队能够计算出两者的质量。  

根据这些综合数据，团队得出结论：开普勒-10b必定是一颗岩质行星，平均密度为8.8克/立方厘米——这一数值与一块铁的密度相当。  

◆ 岩质行星：行星系统中的“缺失环节”  

然而，具备岩质特性并不能保证一颗行星是宜居的。  
对于开普勒-10b来说，行星的一侧始终朝向它的恒星，巴塔拉估计那一侧的表面温度可高达2,500°F（1,370°C）。  
如此炽热的环境极不可能让行星保持大气层，因为高温下的气体会迅速逸散到太空中。  

尽管如此，开普勒-10b仍是一项极为重要的发现，加州大学伯克利分校的行星猎人杰弗里·马西指出。  
马西参与了开普勒任务，但并非巴塔拉团队的核心成员。  
他在美国天文学会会议上表示：“在天文学领域，我们已经发现巨大的气态行星长达15年，但我们的终极目标是找到像地球那样宜居的世界。”  

马西认为，开普勒-10b是“行星缺失的中间环节”。  
他说：“这肯定不是像木星那样的气态巨行星，也不可能是宜居的——它太热了。  
这是一颗过渡性的行星，介于气态巨行星和我们一直梦寐以求的那种行星之间。”  

巴塔拉补充说：“还有另一颗可能是岩质的行星——COROT-7b，其大小和质量可能更接近地球。”  
“但是，它所在的恒星活动非常活跃，经常发生耀斑和其他扰动，这使得精确测定重要参数变得异常困难。  
对于开普勒-10来说，我们算是走运了，”她说道，“这是一颗非常平静的恒星。”
