# Supplementary material for: Does LLM translation align with translation universals? A cross-genre simplification study on English-Chinese translation based on dependency grammar
Source: PLoS One. 2025 Jun 2;20(6):e0324830. doi: 10.1371/journal.pone.0324830 (PMC12129206; doi:10.1371/journal.pone.0324830)
Supplement: S1 File — (ZIP) [file pone.0324830.s001.zip › yiyan O3-mini 翻译中文语料库/A18B.O3.txt]

冰岛火山爆发：为什么火山灰会威胁航空旅行

乘客们在伦敦希思罗机场跑道上乘坐飞机时，肯定在疑惑究竟出了什么问题。尽管天空晴朗湛蓝，英国政府却下令关闭了全国的空域，令五个机场的所有航班停飞，致使成千上万旅客的行程被迫中断，其中还包括那些原本行程起点在欧洲、北美及其他地区、仅途经欧洲最繁忙、每日承载超过1,200个航班和180,000名乘客的希思罗机场的旅客。

整个西欧和斯堪的纳维亚地区也陆续关闭了多座机场。“太阳还在照耀，天空看上去很正常，”来自纽约市的莉娅·海弗龙表示，她乘坐的从肯尼迪机场出发的班机是在关闭空域前最后一批降落希思罗的航班之一。“在地面上你根本看不出有什么异常。”

而乘客们所看不见的是，距离英国超过621英里（1,000公里）的冰岛埃亚菲亚德拉冰盖火山，上周二晚上正猛烈地喷出一团有毒的火山灰柱。盛行风已经将火山灰吹向欧洲大部分地区，虽然火山灰悬浮高度可达36,000英尺且分散稀薄，不易直观观察到，但它仍对航空旅行构成严重威胁。

火山灰主要由二氧化硫、二氧化碳和氟化氢及微小的硅粒组成，这些物质虽然不会阻挡飞行员的视线，但其中的化学成分却可能损坏精密的飞机引擎。火山灰还可能堵塞飞机的通风孔，导致引擎熄火。

这种威胁有多严重？后果可能是致命的：1982年，一架英国航空从吉隆坡飞往珀斯的航班曾穿过一个刚刚由印度尼西亚火山爆发形成的火山灰云。这架巨型客机的引擎一个接一个地失去动力，飞机开始急速下坠。最终，飞行员设法滑翔到火山灰云以下，使引擎得以恢复工作，从而使飞机紧急在雅加达降落，避免了一场灾难。

英国空域将对所有非紧急航班关闭，至少持续到当地时间周五上午7点，届时当局希望盛行风能将火山灰柱吹散。但如果冰岛火山持续喷发，如同以往的情况，新一波的火山灰云就可能产生，进一步扰乱整个北大西洋地区的航空旅行。

1821年，埃亚菲亚德拉冰盖火山上一次爆发时，持续活动整整一年。更糟的是，目前的爆发可能触发附近的卡特拉山同时喷发，而卡特拉火山的威力更大。如果卡特拉火山爆发，北大西洋的空域可能会受到数月的影响。甚至可能波及气候：1991年菲律宾皮纳图博火山的喷发，将大量火山灰抛向大气层，减少了到达地球表面的日照量，使全球气温在随后的两年中下降了约0.5°C。而这种变化，即便在晴朗的日子里，也会让每个人深切感受到。
