# Supplementary material for: Does LLM translation align with translation universals? A cross-genre simplification study on English-Chinese translation based on dependency grammar
Source: PLoS One. 2025 Jun 2;20(6):e0324830. doi: 10.1371/journal.pone.0324830 (PMC12129206; doi:10.1371/journal.pone.0324830)
Supplement: S1 File — (ZIP) [file pone.0324830.s001.zip › yiyan O3-mini 翻译中文语料库/A18C.O3.txt]

NASA周三宣布，一款类人机器人将于九月首次乘坐“发现号”航天飞机前往太空。由NASA与通用汽车共同开发的Robonaut 2，将作为国际空间站上人类的助手，使用与宇航员相同的工具。

虽然传统机器人（如火星凤凰号着陆器）在NASA的运作中占有重要地位，但类人机器人则大不相同。人们对类人机器人协助人类这一科幻概念充满魅力，但这一构想是否除了文学意义之外还有实际意义呢？麻省理工学院航空航天教授、前宇航员杰弗里·霍夫曼回答说：“是的，我非常相信人机互动。通过双方的协作，可以取得单独一方无法完成的成就。这正是Robonaut项目的灵感所在。”

许多成功的机器人，比如Kiva的物流配送机器人或军方的小助手，其外形与人毫无相似之处。而一些太空领域的研究者，比如MIT历史学家兼政策分析师大卫·明德尔，则认为类人机器人并非最佳选择。但国际空间站可能正是展示类人机器人的理想场所。

前机器人专家、著有《如何打造机器人军队》的丹尼尔·威尔逊指出：“让Robonaut具备类人的外形是极其重要的，因为他即将被送入花费昂贵的太空，并需要完成大量任务来自我回本。他必须能够握持任何宇航员可能用到的工具，并具备出舱作业的能力。”

威尔逊认为，太空正是展示人类多功能性与通用型类人机器人优势的独特环境。“你无法携带所有工具来解决每一个问题；那是不现实的。宇航员不可能把所有装备都运上太空，就像‘我只有一把螺丝刀和我的大脑，我得依靠它们解决问题，而在离开地球之前我根本不知道问题是什么’一样。”他补充说：“利用类人机器人的优势，可以把所有工具的效能最大化。”

在支持载人太空飞行的极端主义者与主张纯机器人任务的阵营之间，三一大学从事新兴技术研究的詹姆斯·休斯建议，类人机器人或许可以成为一种折中方案。“大多数太空观察家认为，载人计划能激发探索的热情和资金，而科学研究则将由机器人主导。‘类人机器人’正好兼具两者优势，或许能在两者之间寻得一个平衡，但同时也可能无法令双方都满意。”

Robonaut项目始于1996年，第一个版本的机器人于2000年问世。2006年，NASA约翰逊航天中心的灵巧机器人实验室与通用汽车联手设计了这款新机器人。

Robonaut项目副经理尼克·拉德福德说：“可以非常肯定地说，美国和NASA在机器人的灵活性方面处于世界领先地位，思路无限。” 

这款机器人将分三个阶段投入使用。首先，它将在国际空间站内的固定位置操作；随后，它将获准在站内自由移动；最终，在未来几年内，它将有能力执行舱外活动。

拉德福德介绍道：“它正在逐步向自主系统演进。目前，它运行在一个基于任务的行为系统中，我们为其编程赋予任务，并根据它接收到的传感器信息来决定下一步行动。”

在轨道上测试这款机器人让拉德福德、威尔逊和霍夫曼倍感兴奋。拉德福德说：“这一直是我们团队梦寐以求的目标。”
