# Supplementary material for: Does LLM translation align with translation universals? A cross-genre simplification study on English-Chinese translation based on dependency grammar
Source: PLoS One. 2025 Jun 2;20(6):e0324830. doi: 10.1371/journal.pone.0324830 (PMC12129206; doi:10.1371/journal.pone.0324830)
Supplement: S1 File — (ZIP) [file pone.0324830.s001.zip › yiyan O3-mini 翻译中文语料库/A18D.O3.txt]

德州居民报告天际出现火球和音爆

据当局称，上周日德州民众曾目击天际出现音爆和至少一个火球，这距离不到一周前两颗卫星在太空中相撞，以及联邦航空管理局此前一天要求美国飞行员注意“坠落的太空碎片”的指示仅一天的时间。

联邦航空管理局发言人Roland Herwig表示，目前没有收到任何关于地面遭受撞击或飞行中飞机受到干扰的报告。

Herwig在接受CNN采访时称，联邦航空管理局没有收到飞行员关于相关现象的任何报告，但该机构却接到了从德州达拉斯南至奥斯汀等地的许多民众来电。
