# Supplementary material for: Does LLM translation align with translation universals? A cross-genre simplification study on English-Chinese translation based on dependency grammar
Source: PLoS One. 2025 Jun 2;20(6):e0324830. doi: 10.1371/journal.pone.0324830 (PMC12129206; doi:10.1371/journal.pone.0324830)
Supplement: S1 File — (ZIP) [file pone.0324830.s001.zip › yiyan O3-mini 翻译中文语料库/A19A.O3.txt]

光棍节：中国的网购狂欢日

上海设计师雷淑杰为这个被称为“光棍节”的怪趣节日列出了一长串心愿清单，如今这一节日已成长为中国乃至全球网购最繁忙的日子之一。清单上有衣服、靠枕、还有要送给朋友的柜子。雷淑杰原本打算等到周日再买，因为那时零售商承诺提供高达70%的折扣。“价格太诱人了，”她说道。

光棍节最初是在上世纪90年代由中国大学生发起的，作为没有伴侣者的“情人节”，时间选在11月11日——“11.11”暗含四个“单身”。无伴侣的年轻人会请彼此吃饭或互赠礼物，藉此追求心仪的对象，结束单身状态。正是这种送礼习俗促使它发展为一场大型购物盛宴，珠宝、电视甚至汽车等各类商品的销售者看到了商机，纷纷推出光棍节促销活动。这也成为中国对标美国感恩节后网络星期一的答案——在感恩节长周末后的那一天，网上圣诞购物活动拉开序幕，各商家迎来全年最繁忙的销售日。

急于搭上这班快车的企业涵盖了范围广泛的市场：从中国最大的电商平台运营商阿里巴巴集团到竞争平台如360buy有限公司，以及提供线上销售与配送服务的大小公司。“对我们来说，这真是非常非常重要的一天，”天猫网站副总裁兼网站运营主管Steve Wang在促销活动开始前接受电话采访时表示。

阿里巴巴旗下面向消费者的淘宝和天猫平台上，有超过五万个商户，从周六午夜至周日午夜共创下了191亿元人民币（约30亿美元）的销售额，该公司于周一早间宣布。这一数字将超过研究公司comScore去年光棍节美国在线零售商在网络星期一创下的12.5亿美元总额，也有可能让光棍节成为有记录以来最大的电子商务促销日。

这一购物狂潮对共产党领导人来说是个好消息，他们希望将全球第二大经济体的增长动力从贸易和投资转向消费支出和服务业。中国出口全球需求疲软的现状，更加剧了加快内需消费步伐的紧迫性。

中国拥有全球最多的网民，目前有5.38亿网民在线。据波士顿咨询集团统计，中国的网购人群也达到1.93亿，远超美国的1.7亿。虽然在网上消费金额上中国略逊于美国和日本，但尽管平均收入不到美国的十分之一，预计早在2015年便有望跃居全球第一。

中国共产党最新的五年发展规划要求将电子商务年交易量从2010年的水平提升超过四倍，到2015年达到18万亿元人民币（约2.9万亿美元）。党虽然严密封锁被视为颠覆性或色情的网络内容，但却大力推动商业和教育用途的网络应用。“如今的中国互联网，就像西方60、70年代的电视一样，是消费者聚集和企业必须出现的地方，”波士顿咨询集团在四月份的一份报告中写道。

阿里巴巴的创始人是前英文教师马云，该公司通过将中国供应商与西方制造商和零售商链接起来，成长为全球最大的电商巨头之一。2003年，阿里巴巴进军消费者销售领域，推出了淘宝网，该平台也运营着天猫。阿里巴巴还运营着中国最大的在线支付系统——支付宝。

根据北京的研究机构Analysys International的数据，截至9月的三个月内，天猫的B2C（企业对消费者）线上销售额占中国总额的45.1%，360buy位居第二，市场份额为17.4%。波士顿咨询集团表示，2010年通过淘宝网销售的商品——每分钟约48,000件——超过中国前五大实体零售商的总销量。

“阿里巴巴拥有如此多的资源，可以实现多方面整合，让竞争者难以匹敌，”北京Marbridge咨询公司总经理Mark Natkin说道。

其他竞争对手还包括服装零售商凡客诚品、网上书店当当网、亚马逊与中国合作伙伴的合资企业，以及传统零售商如家电连锁苏宁，后者也已经进行了线上扩展。沃尔玛在中国经营340家门店，上个月通过将其在网购零售商一号店的持股比例扩大到51%而加强了其线上存在。

除了为其他商户提供平台以外，360buy同时也是中国最大的在线零售商，直接向消费者销售消费电子产品及其他商品。

关于光棍节这一中国网购日崛起的原因，国内评论员和行业分析师各有不同看法。有人将其归因于人口结构和特定时机：接受高等教育的毕业生收入更高，且习惯于在线购物。而光棍节正值人们领月薪、需添置冬装之时。与春节等其他节日不同，光棍节这一天不涉及大量的旅游或宴请开支，因此消费者有更多的钱用于购物。此外，带有浪漫色彩的元素也可能促使购物者开掏钱包。“这其实就是为了送出一份礼物，追求那个理想中的TA，”Natkin说，“如果你运筹得当，只需买一次。”而上海设计师雷淑杰最终仅从她的购物清单中买下了一个售价118元（约18美元）的靠枕，因为其他商品的折扣并没有达到她的预期。“我会等着看以后有没有机会再买，”她说道。

各大公司数月前就开始为周日的促销活动做准备。在阿里巴巴位于杭州的总部（位于上海西南方向），公司为800多名员工准备了200个休息沙发椅供白天休息使用；同时还在附近酒店租下了180个房间以便员工进行较长时间的休息。

在天猫平台上，即中文中被称为“天猫”或“天猫精灵”的网站，商品种类繁多，从衣服、书籍、家具到餐饮和旅游套餐的折扣应有尽有。来自南部城市上饶的一家汽车经销商在周日当天，对预定的宝马3系豪车提供23%的折扣。

《中国日报》援引中国快递行业协会的数据称，中国的快递公司在光棍节当天有80万名员工奋战在一线，其中包括为这一节日招聘的6.5万名临时工。上海最大的快递公司之一圆通速递计划当天动用3万辆车辆上路，并将日处理能力提高50%，达到600万个包裹。
