# Supplementary material for: Does LLM translation align with translation universals? A cross-genre simplification study on English-Chinese translation based on dependency grammar
Source: PLoS One. 2025 Jun 2;20(6):e0324830. doi: 10.1371/journal.pone.0324830 (PMC12129206; doi:10.1371/journal.pone.0324830)
Supplement: S1 File — (ZIP) [file pone.0324830.s001.zip › yiyan O3-mini 翻译中文语料库/A19B.O3.txt]

牛年快乐  
2008年终于成为过去，在全球范围内数以百万计的华人于1月26日星期一迎来了农历新年。  
随着我们挥别鼠年，牛年的到来则以传统方式迎接，伴随着鞭炮、聚会和盛宴。  
因中文中“牛”与英语中的“new”谐音，同时“牛”亦含有旺盛、牛气冲天之意，这个双关寓意预示着新的一年吉祥如意。  
按照中国占星学，生于牛年的人通常耐心勤劳，能令他人充满信心；但他们有时也会显得凶悍而格外固执。  
在伦敦，农历新年庆祝传统上定于元旦后的第一个星期日举行。  
今年，伦敦市长向市民承诺，将呈现丰富多彩的现场表演、精彩纷呈的游行以及在著名地标特拉法加广场上呈上的美食盛宴。  
而在北爱尔兰的德里，庆祝活动则来得较早，当地居民享受到了书法表演、正宗中国茶品鉴和一场中国风宴会。  
德里市长 Gerard Diver 认为，这些活动不仅对华人社区意义重大，对德里所有居民都十分重要。  
“我们生活在一个岛上，有时我觉得我们可能未能像应有那样广泛接触不同文化和多样的生活方式。这是一个宝贵的机会，让我们深入了解中国的文化和传统，同时也标志着一种进步，” Diver 市长表示。  
然而，全球金融危机已影响到该国其他地区的庆祝活动。考文垂华人社区协会因资金不足，被迫取消了新年计划。同样，在该国西南部，由于多家赞助商不得不削减财政支持，相关部门决定缩减庆典规模。  
尽管遭遇挫折，人们仍决心以独特的方式迎接牛年，并期望牛年能凭借坚韧和勤劳为大家带来繁荣。
