# Supplementary material for: Does LLM translation align with translation universals? A cross-genre simplification study on English-Chinese translation based on dependency grammar
Source: PLoS One. 2025 Jun 2;20(6):e0324830. doi: 10.1371/journal.pone.0324830 (PMC12129206; doi:10.1371/journal.pone.0324830)
Supplement: S1 File — (ZIP) [file pone.0324830.s001.zip › yiyan O3-mini 翻译中文语料库/A19C.O3.txt]

来自火山灰云的旅行混乱为9/11以来最严重  
一团庞大的火山灰云从冰岛一座火山喷发出来，周五迅速扩散至欧洲，导致航空旅行陷入自9/11袭击以来前所未有的混乱，并使航空公司损失了数亿美元。  
航空官员表示，由于飘散自冰岛的火山灰带来的危险，预计周六欧洲航空交通将遭遇重大中断。  
英国、法国和德国大部分地区的机场仍处于关闭状态，匈牙利和罗马尼亚部分地区的航班也被迫停飞。  
英国民航局的一位发言人说：“我认为欧洲正经历自9/11以来航空旅行最严重的中断。”  
他补充道：“就禁航范围而言，这次情况比9/11之后还要糟糕。  
这种混乱可能比我们以往见过的任何情况都要严重。”  
2001年9月11日华盛顿和纽约遭袭后，美国领空关闭了三天，欧洲航空公司被迫暂停了所有跨大西洋航线。  
国际航空运输协会（IATA）称，冰岛火山灰喷发的混乱每天给航空公司带来的损失超过2亿美元。  
“按照目前的中断情况，IATA初步而保守的估计显示航空公司的日均收入损失已超过2亿美元，”国际航空运输协会在一份声明中表示。  
火山学家称，如果喷发持续，火山灰可能会对航空交通产生长达六个月的影响，但即使短暂，其对航空公司的经济影响也可能非常显著。  
周五，火山灰影响导致航空公司股票下跌，汉莎航空、英国航空、柏林航空、法航-荷航、伊比利亚航空和瑞安航空的股价分别下跌了1.4%至3.0%。  
美国航空运输协会的发言人大卫·卡斯特尔维特表示，美国航空公司至少已取消了170个往返欧洲的航班。  

日益攀升的成本  
运输分析师道格拉斯·麦克尼尔称，如英国航空和汉莎航空等承运人每天因取消航班损失约1000万英镑（约合1600万美元）。  
他在接受BBC电视采访时说：“失去这么一大笔钱绝非愉快的经历，但从商业角度来说，其影响还是有限的。  
这几天的情况影响不大，但如果持续数周，那就另当别论了。”  
在法国，由国家控股的机场运营商巴黎机场集团面临每天损失高达500万欧元甚至更多，分析师们指出。  
欧洲空中交通管理局（Eurocontrol）网络运营负责人乔·苏尔塔纳表示，这种情况前所未有。  
他说：“我们理解这对航空公司乃至整个欧洲经济造成的影响，但安全始终放在首位。”  

火山于周三开始喷发，这是一个月内的第二次喷发，火山位于埃亚冰火山口冰川下方，将一柱火山灰以6至11公里（4至7英里）的高度喷入大气中。  
官员们表示，火山仍在喷发熔岩，尽管喷发可能在未来几天内减弱，但火山灰仍会继续飘入欧洲上空。  
火山灰中含有微小的玻璃颗粒和粉碎的岩石碎片，这些物质能损坏飞机引擎和机身。  
除旅行问题外，卫生官员警告称，对于呼吸有困难的人来说，火山灰也可能造成伤害。  
1982年，一架英国航空的巨型客机在印度尼西亚飞入火山灰云后所有引擎全部熄火，并在机组重新启动引擎前滑行了相当距离。
