# Supplementary material for: Does LLM translation align with translation universals? A cross-genre simplification study on English-Chinese translation based on dependency grammar
Source: PLoS One. 2025 Jun 2;20(6):e0324830. doi: 10.1371/journal.pone.0324830 (PMC12129206; doi:10.1371/journal.pone.0324830)
Supplement: S1 File — (ZIP) [file pone.0324830.s001.zip › yiyan O3-mini 翻译中文语料库/A20.O3.txt]

这家航空公司正经历着令人难以置信的“缩水”  
长期以来，那些习惯于通过增加飞机、航线和目的地来挤入市场份额的航空公司，现在正争相看谁能“缩水”得更快，使得传统的从A点飞往B点的商业模式发生了彻底改变——在许多情况下，甚至完全取消了A点和B点的设定。

AirTran的首席财务官Arne Haak在本月于纽约举行的美林证券投资者大会上向分析师们表述了当前航空业的心态，他表示：“-4%就是新的增长。”  
负增长不仅形容了行业现状——无论是航线还是新飞机订单——Haak其实是指航空公司目前正准备在今年余下的时间里大幅削减运力，削减幅度比最初计划的还要大。

举个例子，达美航空此前预计今年将削减6%至8%的运力，但其在6月份宣布计划削减10%。  
美国航空此前预计削减6.5%，现在则表示接近7.5%。  
即便是西南航空也在进一步缩减。  
正如西南航空首席执行官Gary Kelly在美林会议上对分析师所说：“如果我们的飞机数量太少，我们照样不会倒闭。”

行业结构性转变  
虽然航空业曾经历过多次大幅削减运力的时期，但航空公司高管和分析师们认为，此次削减不同之处在于，当经济好转后，运力恢复将会非常缓慢。  
过去那种依靠亏损扩张、通过大量投放航班以充斥市场、争夺市场份额的无限制增长时代已经一去不复返。  
在可预见的将来，美国航空业将保持谦卑，采取更为谨慎的策略。

“这对我们的行业来说是一次重大的结构性转变，”航空预测咨询公司AirlineForecasts的分析师Vaughn Cordle说。  
这一转变的重要部分将是迅速摆脱传统大型航空公司基于枢纽辐射网络的运营模式。  
Cordle表示：“枢纽模式已不再像十年前那样奏效。低成本航空公司的深入渗透和点对点直飞服务正越来越受到青睐。”  

随运力缩减而发生变化的，还有乘客的出行体验。  
飞机减少、乘客变少使得航班准点率提高、行李丢失问题减少。  
Reason智库交通研究主管Robert Poole指出：“这已经对航班拥堵问题产生了些许积极影响。”

当然，航空公司高管在决定从系统中撤下座位时，并不是为了缓解拥堵或者改善乘客体验。  
实际上，缩减规模始于去年，是因燃油价格的飙升迫使航空公司急需削减整体支出。  
在那之前，2007年对于航空公司来说是一个好年头，旅客流量和运力都在上升，特别是在国际市场。  
航空公司到处增添飞机、航线、航班和运力，试图打入市场、扩大网络和规模。  
正如AirTran的Haak所承认，“我们增长得有些过于激进。”  
直到燃油价格使得行业陷入低谷，大家才意识到增长过快的严重性。  
航空公司立即开始计划削减运力，并提高票价，以缓解更高燃油成本的压力。  
根据美国交通部运输统计局的数据，2008年第三季度国内平均机票价格较2007年同期上升了10.4%，达到362美元，创下13年来最高的季度平均水平。  
事实上，2008年第三季度的平均票价比2004年9/11事件后第三季度创下的297美元低点高出22%。

点菜式定价，将长久存在  
当飞机座位削减和票价提高仍不足以弥补损失时，航空公司又开始增加托运行李、选座以及其他“增值服务”的费用。  
而且，业内普遍达成共识，这种所谓的点菜式定价模式将长期存在。  
这很简单，因为这种模式行之有效。  
举例来说，康美航空原先预测今年相关增值服务收入为1.3亿美元，而现在预计将达到2亿美元。  
康美航空最初决定不增加额外费用，希望通过维持全包票价模式来吸引其他航空公司的乘客。  
但是，正如康美航空首席执行官Larry Kellner在美林会议上所说，“我们没有看到乘客转向其他航空公司的迹象。”  
他表示，与支付较高票价相比，乘客更愿意为拆分收费买单。  
因此，现在康美航空开始增加更多费用。  
美国航空公司US Airways总裁Scott Kirby指出：“点菜式收入是我们行业经历的最根本性的变化之一，它将在十年后依然存在。”  
同样，美国航空CEO Gerard Arpey称得当拆分收费对于该航空公司的财务生存来说是“关键”。  
因为这部分可获得的收入非常可观。  
达美航空和联合航空预计今年分别将从额外费用中获得10亿美元以上的收入。  
虽然捷蓝航空CEO David Barger表示他的航空公司并不希望被认为是斤斤计较收取额外费用的公司，但乘客似乎乐于为附加项目付费，认为这是一种“加购”的机会。  
Cordle说：“乘客对航空公司收取这些费用并没有提出抗议，所有航空公司都会比过去更加依赖这种点菜式收入。”  
事实上，自去年下半年燃油价格下跌以来，航空公司不断扩展其额外收费的种类；尽管运力下调导致需求下降，但航空公司今年仍在通过降低基础票价来吸引更多乘客。

AirSavings咨询公司CEO Raphael Bejar（该公司帮助航空公司制定提升增值收入和采购燃油等项目的计划）表示：“航空公司原本以为危机今年会有所缓解，但显然并非如此。我不确定在未来六至九个月内情况会改善。”  

宏观经济数据验证了旅游业业内各方今年迄今所经历的一切：随着经济衰退，消费者削减了非必要支出，包括旅行，这反过来又迫使航空公司削减运力。  
美国联邦数据表明，第一季度美国个人消费支出环比下降约5500亿美元，降幅为5%。  
Cordle指出，消费者在航空旅行上的支出占整体个人消费的比例大约减半。

商务旅行急剧下滑  
但收紧开支对航空公司的冲击主要体现在商务领域，企业出差人员纷纷选择经济舱或干脆取消出行。  
国际旅行尤其如此，根据国际航空运输协会（IATA）的报告，企业及其他头等舱/商务舱乘客——航空公司在这部分乘客身上获得最高利润——在第一季度下降了19.2%，而4月份则下降了22%。  
因此，IATA最近将2009年整个行业的亏损预估从原来的水平翻了一番多，预估全球航空公司亏损将达到90亿美元。  
IATA预测，今年美国航空公司的亏损将达到10亿美元，美国航空公司因国际旅行锐减而尤为受到冲击。  
美国运输统计局报告称，3月份美国承运的国际航班乘客数量同比下降了12.3%，这是自2001年12月以来最大的年度降幅。  
国内航线的表现也仅略好一些，今年3月美国航空公司承运的国内乘客比2008年3月减少了8.6%。

正如IATA对全球高端旅客锐减表示担忧一样，美国航空公司高管也对企业和高收益旅客需求急剧下滑表示担忧，这迫使航空公司降价以填补空缺，从而进一步加剧了问题。  
康美航空的Kellner说，随着商务旅行及票价收益下降，航空公司不得不用休闲旅客来填补飞机。  
他说，为此唯一的办法就是降低基础票价。  
在宣布年底前将运力削减6%的西南航空，首席执行官Kelly表示，6月份的收入与运力比率比5月份更弱，当月单位收入同比下降约9%。  
此外，Kelly指出，疲软的商务旅行进一步影响了最后时刻全价票的销售以及短途航线的乘客流量。  
US Airways的Scott Kirby认为，“不仅商务旅客减少，而且出行的那些商务旅客也更倾向于购买休闲票”，这进一步压低了收入。  
他说：“阵亡将士纪念日后，虽然预订情况非常火爆，但票价环境依然疲软。”  
美国航空的Arpey为其打折策略辩护称，“你必须在价格上具有竞争力，否则你将失去流量”；而达美航空总裁Edward Bastian则断言：“竞争强度非常激烈，这必然会对票价造成压力。但我们不会在那些无法获得回报的市场继续投放航班。”

全球市场一片降价景象  
Cordle估计，将每次登机产生的收入——他认为这是票价的一个较好代理指标——与去年同期相比，第一季度下降了20%。与此同时，同期的收益率下降了约13%。  
不出所料，航空公司高管发现，深度折扣票价与需求下滑的组合，对边缘航线来说极为致命。  
捷蓝航空的Barger表示：“现在整个航空业的格局几乎处于促销状态。”  
他以跨大陆航线票价为例指出，“当竞争对手提供的现买现走票价在99到109美元之间时，在这种环境下继续运营真是不划算。”  
Kelly说，自2月份以来，西南航空“在全价市场上已经看到下降现象。现在仍是一个低票价的环境，竞争对手在我们的市场上提供了大量低票价。”  
更何况，这种降价在全球范围内都在发生。  
IATA报告称，3月份经济舱票价与去年同期相比下降了15%，并估计4月份高端票价可能同比下降多达44%。

在最低票价吸引消费者的环境下，Bejar预测，像爱尔兰瑞安航空或美国的AirTran这样的低成本航空公司将是最有可能蓬勃发展并存活下去的企业。  
他说：“他们的成本较低，现金流更为充沛，而且更能从增值业务中获益。”  
Haak从AirTran的角度指出，关键在于商品化定价。  
他说：“一张座位之间差别不大，归根结底，人们在购物时首先比价，而成本已经成为我们的基因的一部分。”  
但也有一些观察者持不同看法。  
他们认为，航空公司计划在今年秋季进一步削减运力，将会在定价上扭转目前的竞争格局。  
行业分析师Darryl Jenkins预测，随着航空公司开始进一步减少座位以使供需平衡，票价将会开始上涨，从而削弱低票价区间的吸引力。

精简，但还不够精简  
今年春季出现的进一步削减运力的需求，是因为交通流量下滑速度超过了航空公司在第一季度所实施的削减计划。  
Arpey说，尽管最近的运力削减使美国航空“更加精简”，但“这还不足以应对今年的挑战。”  
这一问题似乎是整个行业面临的通病。  
美国九大航空公司在5月份削减了8%的运力，但当月的交通流量却下降了9%。  
随后，当通常在6月份出现的旅客流量激增未能如期出现时，各家航空公司高管表示，他们知道在暑期旅行季之后需要进一步削减运力。  
“6月通常是我们旅行旺季之一，”Bastian表示。但他同时指出，今年达美航空在这个月并没有看到预期中的流量增长。  
因此，6月的不安促使各航空公司重新审视航线以便进一步削减。  
Kelly说，西南航空正在“削减那些不受欢迎且无利可图的航班。”  
虽然西南航空只运营国内航线，但其他航空公司的国际航线也正面临同样的情况。
