# Supplementary material for: Does LLM translation align with translation universals? A cross-genre simplification study on English-Chinese translation based on dependency grammar
Source: PLoS One. 2025 Jun 2;20(6):e0324830. doi: 10.1371/journal.pone.0324830 (PMC12129206; doi:10.1371/journal.pone.0324830)
Supplement: S1 File — (ZIP) [file pone.0324830.s001.zip › yiyan O3-mini 翻译中文语料库/A21A.O3.txt]

美国学校涉嫌利用笔记本电脑监视学生

关于费城一个学区被指通过笔记本电脑摄像头秘密监视学生的争议今天进一步升级，因为该学区承认捕捉到超过56,000张学生的照片，其中许多是在他们家中拍摄的。

起初曝出丑闻时，人们以为仅对一名学生——布莱克•罗宾斯拍摄了几张照片；但本周公布的法庭文件显示，罗宾斯及其他学生共被拍摄了成千上万的影像。

罗宾斯及其父母已对费城一处富裕郊区的下梅里恩学区提起诉讼。罗宾斯律师提交的法庭文件显示，最初人们以为笔记本内置的“偷窥”技术仅生成了几张图像，然而他们发现仅罗宾斯就有超过400张照片，其中包括他部分裸露和睡觉时的画面。同时，还拍摄了其他学生在家中的照片。

“不仅布莱克•罗宾斯遭到监视，他通过即时消息聊天的每一个人也都被监视，”罗宾斯的律师马克•霍尔茨曼表示。

罗宾斯就读的哈里顿学校的律师亨利•霍克迈尔透露，从学生的笔记本中至少获取了56,000张摄像头图片和其他图像，但他否认其中含有任何淫秽内容。

该学区向学生发放了2,300台笔记本电脑，并表示激活了内置的间谍软件，以追踪80台丢失的电脑。目前，该系统已被停用。

这起争议始于去年11月，一位学校官员因怀疑罗宾斯的卧室内可能藏有毒品而找他对质，并向他出示了一张从他笔记本电脑中拍摄的照片。罗宾斯解释说，那些所谓的“药丸”其实是糖果。他和父母因此提起诉讼，声称其民权受到了侵犯。

罗宾斯表示，他不明白为何间谍软件会被激活，因为他的笔记本既未被报告丢失也未被盗。其他被拍摄的学生也都说明，他们的笔记本电脑同样没有被报告过丢失或被盗。

联邦调查局正就这一丑闻展开调查，参议院则将审议一项提案，该提案将把利用网络摄像头进行监视定为犯罪行为。

一位有权追踪笔记本的学校管理员拒绝回答有关问题，并援引自己保持沉默的宪法权利。

《费城询问报》报道称，有38,500张图像来自2008年9月在哈里顿学校体育馆内报告丢失的六台笔记本电脑。而另一批图像则来自那些负责追踪的工作人员未能及时关闭的设备摄像头。

大约15起案件中，目前尚不清楚为何这些设备会被监视；而在少数其他案件中，拍摄的图像至今仍未找回。

霍克迈尔表示，这些设备中的追踪程序会每15分钟自动拍摄一次图片，通常同时捕捉用户的肖像和屏幕截图。他称，该程序有时会连续运行数周甚至数月。“关于程序启动以及关闭的情形，没有任何书面政策或程序来加以规范，”他说。

罗宾斯律师提交的法庭文件称，该技术于去年10月20日至11月4日期间被激活，其中大部分针对他在家时拍摄了400多张图像，且还涉及他的家人。文件中写道：“还有其他针对布莱克•罗宾斯的摄像头图片和屏幕截图至今未被找回，因为这些证据已被信息技术部门清除。”

他的律师正试图获取该管理员家用电脑的访问权限，以查明她是否下载过任何这些图片。法庭文件还指控她可能具有偷窥倾向。

在一封电子邮件中，当一名IT人员评论说，从学生电脑中查看摄像头图片和屏幕截图就像是一场“小型下梅里恩学区肥皂剧”时，她据称回复道：“我知道，我爱这种感觉。”
