# Supplementary material for: Does LLM translation align with translation universals? A cross-genre simplification study on English-Chinese translation based on dependency grammar
Source: PLoS One. 2025 Jun 2;20(6):e0324830. doi: 10.1371/journal.pone.0324830 (PMC12129206; doi:10.1371/journal.pone.0324830)
Supplement: S1 File — (ZIP) [file pone.0324830.s001.zip › yiyan O3-mini 翻译中文语料库/A21B.O3.txt]

大西洋中核潜艇相撞

英国皇家海军的一艘核潜艇与一艘法国舰艇在大西洋深处发生碰撞，均受到不同程度的损伤。据报道，搭载核导弹执行例行巡逻的“先锋号”（HMS Vanguard）和“凯旋号”（Le Triomphant）在2月3日或4日潜航时相撞，两艇共载有大约250名水手。

国防部最初拒绝确认这一事件，称其政策是不对潜艇行动发表评论。今日下午，第一海军大臣乔纳森·班德爵士发表声明称，两舰艇在以极低速度行驶时相互碰撞，目前没有人员受伤。他表示：“我们可以确认，两艘艇的作战能力未受影响，核安全也没有遭到破坏。”国防部补充说，“先锋号”仅在船体上留下了一些“划痕”，随后已返回位于苏格兰法斯莱恩的基地。

国防官员对guardian.co.uk表示，两艘潜艇在一场他们形容为“非常罕见”的意外中撞在了一起。一位官员解释道：“在水中它们根本看不见对方。”这一说法引发了外界对潜艇声纳系统为何未能探测到彼此的疑问。反对党随即质疑这一事故究竟是如何发生的。苏格兰民族党威斯敏斯特领袖安格斯·罗伯逊指出：“英国国防部必须解释，一艘携带大规模杀伤性武器的潜艇如何可能在全球第二大洋上与另一艘同样满载大规模杀伤性武器的潜艇相撞。”他还批评道：“与国防部的保密态度形成鲜明对比的是，法国军方竟在网站上公布了这起事件的详细情况。国防部不能再以行动保密为借口，必须优先对此作出公开说明。”

影子国防大臣利亚姆·福克斯称这一事故“极其令人担忧”。自由民主党国防发言人尼克·哈维表示：“尽管英国核潜艇舰队拥有良好的安全记录，但如果真出现爆炸，那将是规模极其巨大的灾难。公众把这些装备托付给政府，是出于对政府已采取一切可能预防措施的信任。既然这一事故已公之于众，英国、法国乃至全世界的民众都需要得到保证，这种情况绝不会重演，并且有关方面必须吸取教训。”

法国国防部于2月6日的简短声明中称，“凯旋号”在返回任务途中撞上了“一个沉没的物体（可能是一个集装箱）”，导致潜艇前部的声纳圆顶受损。声明中还指出，机组人员均未受伤，潜艇的核安全未遭破坏。今天，法国国防部确认另一艘潜艇也涉事，称“两艇在水下以极低速度短暂接触。”事发后，法国潜艇在自身动力的驱动下，并由一艘护卫舰陪同，安全返回位于布雷斯附近的长岛基地。

据报道，“先锋号”作为英国四艘维级潜艇之一——它们构成了三叉戟核威慑力量，每艘均可搭载多达16枚导弹——在被拖回港口时，其船体上出现了明显凹痕。目前，英法双方均已展开调查。

核裁军运动主席凯特·哈德森称这一事件为“最高级别的核噩梦”。她表示：“两艘同时搭载核反应堆与核武器的潜艇相撞，可能会释放出大量辐射，并将无数核弹头散落于海床。据称英国潜艇上可见的凹痕表明，它们距离全面灾难仅有几秒之遥。”她补充道，这是自冷战以来首次有证据显示两艘携带核武器的潜艇发生碰撞，并指出：“只要英国政府继续实行自20世纪60年代以来的政策——确保大西洋上24小时、全年无休至少有一艘核武器潜艇巡航——这种危险就始终存在。‘先锋号’很可能因此被迫停靠港口数月，同时还将面临数百万英镑的维修费用。戈登·布朗应该借此机会结束持续的巡逻任务。”

“凯旋号”于1997年服役，搭载16枚核导弹，是法国舰队中四艘装备核武器潜艇之一。法国反核组织Sortir du Nucléaire的发言人斯蒂芬·洛姆表示，他们的活动家网络正密切关注法国沿海是否有放射性泄漏的任何迹象。他警告称：“这提醒了我们，随时都有可能爆发由核潜艇引发的新灾难。这种风险不仅在执行任务时存在，即使在港口也同样存在，因为这些潜艇实际上都是移动的核反应堆。”
