# Supplementary material for: Does LLM translation align with translation universals? A cross-genre simplification study on English-Chinese translation based on dependency grammar
Source: PLoS One. 2025 Jun 2;20(6):e0324830. doi: 10.1371/journal.pone.0324830 (PMC12129206; doi:10.1371/journal.pone.0324830)
Supplement: S1 File — (ZIP) [file pone.0324830.s001.zip › yiyan O3-mini 翻译中文语料库/A21C.O3.txt]

在阿富汗战争上留下自己烙印——奥巴马将增派17,000名部队

奥巴马总统周二表示，今年春夏两季他将向阿富汗增派17,000名美军，以此在一场他长期以来抱怨方向错误的战争中留下自己坚实的印记。  
这一命令将使已经部署在阿富汗的36,000名美军增加近50%。  

白宫官员称，在政府完成对阿富汗政策进行更广泛审查之后，还将就是否增派更多部队作出进一步决定。  

奥巴马在一份书面声明中表示，这次增兵“是为了稳定阿富汗不断恶化的局势，因为该国并未获得其迫切需要的战略关注、指导和资源。”  

至少目前，奥巴马的这一决定满足了驻阿美军指挥官大部分但并非所有部队的需求。  

但这一决定对于这位总统来说也带来了政治风险，因为他在兑现对伊拉克迅速撤军承诺之前，就向阿富汗增派了更多士兵。  

许多专家担忧，阿富汗给美国带来的挑战甚至超过了伊拉克，尤其是考虑到邻国巴基斯坦为塔利班和基地组织的叛乱分子提供庇护。  

根据奥巴马的计划，一支由来自北卡罗来纳州莱俊营地的8,000名海军陆战队员组成的部队将在未来几周内部署，目标是晚春抵达阿富汗；与此同时，一支由华盛顿州刘易斯堡的4,000名陆军士兵组成的旅将在夏季出发。  
此外，夏季还将增派5,000名陆军后勤支援人员。  

反战团体在白宫宣布这一决定之前就已提出批评。  
来自“无战争联盟”的负责人汤姆·安德鲁斯表示：“总统在确定任务目标之前，就贸然派遣了这些部队。我们需要避免陷入军事升级的滑坡。”  

奥巴马在声明中还表示，“我们在伊拉克能够负责任地实现部队撤减，这给了我们灵活性去增加在阿富汗的存在。”  

驻阿美军将领们一直在促使尽快增派更多部队，以便在晚春或初夏前通过增加力量应对该国日益增长的暴力与混乱。  
指挥官们最初要求增派30,000名部队，而其中约6,000名美军已于1月份由布什总统派遣到阿富汗。  

政府对阿富汗政策的审查预计将在4月初前完成，届时奥巴马将前往欧洲参加北约峰会，预计在峰会上会向美国盟友争取更多部队和对阿富汗的帮助。  

在周二接受加拿大广播公司采访时，奥巴马表示，他“绝对确信，仅凭军事手段无法解决阿富汗、塔利班以及该地区极端主义蔓延的问题。”
