# Supplementary material for: Does LLM translation align with translation universals? A cross-genre simplification study on English-Chinese translation based on dependency grammar
Source: PLoS One. 2025 Jun 2;20(6):e0324830. doi: 10.1371/journal.pone.0324830 (PMC12129206; doi:10.1371/journal.pone.0324830)
Supplement: S1 File — (ZIP) [file pone.0324830.s001.zip › yiyan O3-mini 翻译中文语料库/A22A.O3.txt]

好奇号、NASA火星车，准备降落火星

此刻，一艘搭载着好奇号——这辆车大小、核能驱动的火星探测车——的航天器正以每小时8,000英里的速度飞向火星，旅程始于去年11月，如今已接近尾声。

在预算日趋紧缩的情况下，这也将是NASA行星探测计划未来数年内最后一次盛大的亮相。

这辆火星车装备了众多巧妙的新仪器，承诺将对这颗红色星球进行前所未有的深入考察，探寻一个深远的问题的线索：那儿曾经可能存在生命吗？

在接下来的一周里，火星引力将使航天器加速至每小时13,000英里，美东夏令时间周一凌晨，航天器预计将执行一系列令人瞠目结舌的复杂机动，将火星车送上火星表面。

它的新家将是盖尔陨石坑，位于火星赤道以南，这个直径约96英里的大盆地是在35亿多年前被陨石撞击后形成的。这里是火星最低洼的区域之一，有助于推动好奇号耗资25亿美元的任务——研究早期火星的环境。

“水总是向低处流，我们的目的地也在那里，”加州理工学院地质学教授、此次任务的项目科学家约翰·P·格罗岑格本月在新闻发布会上说道。

火星过去的一些痕迹可能就藏在陨石坑底部的岩石中。

在过去十年中，NASA的机器人航天器已经发现了令人信服的证据，表明亿万年前火星具备了生命必需的条件之一：火星上至少曾有过流水。

而生命所需的其他条件则是以碳为基础的分子和能量。阳光或火山热都可能为生命提供所需的能量。而这次，好奇号将专注于寻找以碳为基础的分子。

“我认为这次任务就是火星探测领域的哈勃太空望远镜，”NASA科学任务署副署长约翰·M·格伦斯菲尔德说道。（他因多次乘坐航天飞机前往修复和升级哈勃望远镜而广为人知。）

“这是我们第一次将一个真正意义上的分析实验室送至火星表面。”

不过，在好奇号真正取得任何发现之前，它必须先成功着陆。

在加利福尼亚帕萨迪纳的NASA喷气推进实验室控制室内，当紧张的等待开始时，外面仍是周日傍晚。

首先，人们会收到消息，告知搭载好奇号的航天器已经进入火星大气层。仅仅七分钟后，航天器必须完美地执行一系列复杂的操作，将火星车安全送到火星表面。

如果一切按计划进行，火星稀薄大气与热盾摩擦产生的阻力将使航天器速度降至每小时1,000英里。随后，一把直径51英尺的降落伞将弹出，提供高达65,000磅的阻力；紧接着，热盾将脱落，以便雷达锁定盖尔陨石坑内的着陆点。

即使有降落伞的阻力作用，航天器仍会以每小时200英里的速度冲向火星表面。接下来，航天器将放下降落伞，并启动下降引擎以进一步减速。

此前的三辆NASA火星车——1997年的漫游者以及2004年的精神号和机遇号——采用了类似的着陆系统，只是在最后一步有所不同：那时，会有一个充满气囊的“茧”在火星车周围膨胀，然后在最后约50英尺的高度将它放下，使其在弹跳滚动中停稳。

而好奇号的体积相当于一辆Mini Cooper，其重量却是精神号或机遇号的五倍，因此使用气囊已不切实际。这犹如试图让一辆汽车以高速撞上砖墙后毫发无损。

因此，好奇号将通过一根缆绳从悬停的火箭级直接降到火星表面，这一过程被NASA称为“空中起重机机动”。

一旦好奇号以每小时1.7英里的缓慢速度触及火星，缆绳将被切断，而火箭级则会飞离，并在大约1/3英里外坠毁。

“这是不是太疯狂了？”NASA火星探测计划主任道格·麦克奎斯申在新闻发布会上反问道。

“其实，并不是那么疯狂。”

“只要你了解这个过程，熟悉之后，就会发现这并非疯狂之举。”

设计这一“空中起重机机动”的NASA工程师表示，在对系统各组成部分进行彻底测试和大量电脑模拟后，他们确信这一方案是可行的。

工程师史蒂文·李在接受采访时说：“在模拟环境中，我们已经成功在火星着陆数百万次了。实际上，我非常安心，对即将来临的着陆过程，我比对发射时还更有信心。”

如果一切顺利，好奇号将于美东夏令时凌晨1:17左右着陆。届时，NASA的火星奥德赛轨道器将从上空经过，负责将好奇号的无线电信号中继回地球。大约14分钟后，任务控制中心就有望得知好奇号的着陆结果。（NASA警告称，由于太空通信存在变数，确认着陆成功后消息可能需一两天才能传回地球。）

接下来数周内，工程师和科学家们将对火星车的状态进行全面检查。初期，会陆续传回一些照片，最开始是黑白照，随后转为彩色图像。首要任务之一是对好奇号的计算机软件进行升级。预计首次驱动行动最早将在着陆后一周以上进行，而首次伸展机械臂也会紧随其后。

项目科学家格罗岑格博士说：“几个月后，我们就将踏上通往夏普山的征途。”

出于尚未完全解释的原因，一座高约三英里的山体——埃奥利斯山——耸立在盖尔陨石坑的中央。非正式地，这座山被命名为夏普山，以纪念加州理工学院的开创性行星科学家罗伯特·P·夏普，其高度甚至超过了美国本土的任何山峰。

轨道器已经观测到，夏普山由层状岩石构成，这些岩层很可能是亿万年来在盖尔陨石坑底部沉积下来的沉积物；后来的某个时候，这些沉积物又被冲刷掉，只留下中央的夏普山。科学家们相信，这些岩层将为我们讲述早期火星的历史。轨道器还在山脚下发现了粘土矿物的迹象——这种仅在水存在时才会形成的矿物，暗示那时的环境比现今火星要温和许多。

随着好奇号沿着山体缓缓前进，它将穿过一层层越来越年轻的岩石，这些岩石的差异有望揭示火星环境如何逐渐演变。

为完成这一艰巨任务，好奇号携带了有史以来最为先进的科学仪器。其中一件名为ChemCam的岩石蒸汽激光器，能够在距离最高达25英尺处，将一小块岩石瞬间转化为一团发光且高温炽热的气体，并通过该气体发出的光色来鉴定岩石中的各种元素。例如，一块富含碳的岩石会引起特别关注，需要进一步近距离研究。

“这套仪器主要用作火星车的哨兵和先遣部队，帮助识别最有趣的样本，”洛斯阿拉莫斯国家实验室物理学家、该仪器的首席研究员罗杰·C·温斯说道。ChemCam还可以蒸发岩石表面的尘埃，使我们得以更清晰地观察岩石的表面情况。
