# Supplementary material for: Does LLM translation align with translation universals? A cross-genre simplification study on English-Chinese translation based on dependency grammar
Source: PLoS One. 2025 Jun 2;20(6):e0324830. doi: 10.1371/journal.pone.0324830 (PMC12129206; doi:10.1371/journal.pone.0324830)
Supplement: S1 File — (ZIP) [file pone.0324830.s001.zip › yiyan O3-mini 翻译中文语料库/A22B.O3.txt]

轨道邻域边界不明确？

也许国际天文联合会裁定中最具争议的部分在于，如何判定一个天体是否已清除其轨道邻域。加州理工学院的前研究生Kuchner认为，这一定义中最具主观性。他举了个棒球的例子说：“如果你接到一个界外球，那是因为球落在了界线上某一侧——这很明确。但要判断一个投球是不是好球就难多了……这依赖于裁判来判定。”在行星定义的问题上，国际天文联合会作出了决定，“现在我们不得不用这个定义来‘打这场比赛’。”

总体而言，他补充说，这项裁定对于限制太阳系中那些理应被称为行星的天体数量至关重要。“我们其实没有其他选择，”他说，“要么只有八颗行星，要么就会变成一大堆行星。自然界几乎是逼得我们只能这么做。”

不过，其他天文学家并不赞同对天体做出这种限制。国际天文联合会位于马萨诸塞州剑桥的小行星中心主任Timothy Spahr辩称：“人体内有两百多块骨头，这就意味着我们要重新定义‘骨头’，以便让医学生的生活轻松一些吗？”他认为，这一定义反而使天文学家的工作变得更复杂，因为关于轨道邻域是否被清除的概念依然模糊不清。

Spahr举例说，目前已知的穿越地球轨道的小行星数量已经大大增加，其中大约有8,000个被归为近地天体。虽然这些太空岩石并不完全和地球共享同一轨道，但它们确实会穿过地球轨道——也就是说，它们在靠近太阳时，会进入地球的轨道范围内。“绝对没有那种大甜甜圈状的区域，可以说地球周围充满了密集的物体。”他指出，而这种物体的集合可能会一直存在下去，因为主小行星带中的小行星不断相互碰撞、破碎，并将新的碎片送上更靠近地球的轨道。“再过五千万年，我们的轨道邻域看起来几乎不会有变化。”从某种角度来看，这意味着地球永远无法清除轨道上的所有杂物。

Spahr还提到，近年来的太阳系模型表明，行星并非在它们目前所在的位置形成。“有大量研究表明，彗星及其他天体（包括许多矮行星）原本是在海王星和木星之间形成的，随着巨行星的迁移，它们被甩到了外部。”他解释说，“你可以在主小行星带中看到木星迁移留下的痕迹。可能海王星在向外迁移时，捕获了像冥王星这样的天体，并将它们锁定在轨道共振中，以至它们今天以柯伊伯带的形式存在。”他还补充说，“在早期的太阳系中，几乎没有什么能清除其轨道区域。那么，根据国际天文联合会的定义，你昨天、今天或者明天算不算行星？我无法回答这一点。”

行星科学不断进步

Spahr本人更倾向于一个比现行定义更简单的标准。“绕恒星运行并呈现圆形是个不错的起点，”他说。西南研究所的行星科学家Alan Stern将其称为“星际迷航”标准，并补充道：“如果你能透过企业号的取景器看到天体是圆的，那它就是行星。”从这个基础出发，Spahr认为行星可以分为几类：像地球那样的类地行星、像木星那样的气体巨星以及像冥王星那样的冰冷外行星。“我们甚至可以开辟一个流浪行星的类别，来归纳那些不绕恒星运转的天体。”

虽然美国航空航天局的Kuchner认为目前的行星定义暂时应该保持不变，但他表示，“我很高兴我们不断在更新这些定义，不断修正我们对宇宙的认识——这正是科学的真谛。” 当然，不论人们如何称呼，许多天文学家仍将冥王星视为太阳系中最迷人的天体之一，正如国际小行星中心的Spahr所言。国际天文联合会的定义“并没有改变这样一个事实：我们依旧会用新视野号探测器造访冥王星，科学家们也会对我们收集到的数据大大兴奋。”
