# Supplementary material for: Does LLM translation align with translation universals? A cross-genre simplification study on English-Chinese translation based on dependency grammar
Source: PLoS One. 2025 Jun 2;20(6):e0324830. doi: 10.1371/journal.pone.0324830 (PMC12129206; doi:10.1371/journal.pone.0324830)
Supplement: S1 File — (ZIP) [file pone.0324830.s001.zip › yiyan O3-mini 翻译中文语料库/A23A.O3.txt]

FDA警告辉瑞关于Geodon的儿科试验

美国食品和药物管理局（FDA）已警告辉瑞公司，称其在针对抗精神病药物Geodon的儿科试验中存在“重大违规行为”。  
美国食品和药物管理局于周二在其网站上发布了一封警告信，信中涉及的临床试验针对一种未公开名称的药物，据称该药由辉瑞赞助。  
一位辉瑞发言人确认，该药物即为Geodon，已获批准用于治疗成人的精神分裂症和躁郁症。  
辉瑞正寻求FDA批准将该药用于治疗10至17岁儿科患者的躁郁症。  
去年十月，FDA曾因信息不足而拒绝批准该产品用于这一适应症，并要求提供更多资料。  
目前尚不清楚此次警告将对FDA审查试验结果产生何种影响，但通常在相关疑虑得到充分解决之前，该机构会推迟产品审批。  

在4月9日的警告信中，FDA表示在检查多位参与研究的临床调查员期间发现了“重大违规行为”。  
FDA在发布该信时并未透露产品名称或具体研究地点。  
FDA指出，由于辉瑞监控不力，多个研究地点的试验患者出现了“普遍的过量用药”问题，而这一问题“既没有被及时发现也没有得到及时纠正”。  

该信源于2005年和2006年对一些研究儿科躁郁症患者的临床调查员进行的检查。  
一位辉瑞发言人表示，该信主要涉及一项在36个临床试验点进行的关于Geodon治疗躁郁症的主要研究。  
辉瑞在两处试验点发现问题，并向FDA通报；FDA介入调查后，在另外三处临床试验点也发现了问题。  

去年六月，FDA的一个外部医学专家小组召开会议，就Geodon及另外两种药物在儿科使用问题展开讨论。  
该小组认为Geodon治疗躁郁症具有疗效，但对于该药的安全性则意见分歧。  
FDA表示，Geodon的副作用可能包括镇静和严重嗜睡。  
部分试验患者出现了“严重”的肌肉震颤以及其他运动障碍。  

许多专家表达了担忧，认为由于未完成临床试验的患者数量较高，导致Geodon的安全性难以全面评估。  
而在FDA专家小组审议的其他药物中，阿斯利康公司的Seroquel和礼来公司的Zyprexa已被FDA批准用于较年轻的患者。  

辉瑞在周二的一份声明中表示，对于那些存在“普遍违规行为”的研究点，其所采集的有效性数据已从Geodon最终研究结果中剔除，但所有安全性数据均已提交给FDA。  
该公司称，计划继续推进Geodon在儿科适应症上的申请。  
据称，一位外部审计员对Geodon数据的审查将于八月份完成。  

对于FDA的警告信，辉瑞表示“认识到FDA所指出问题的严重性，并承诺全面解决FDA的关切。”  

FDA称，在这次临床试验中发现的过量用药等问题是“重复违规”，这种情况在2005年一次检查中首次发现，当时检查了辉瑞对临床试验的监控情况，并指出有七位儿科患者出现过量用药及其他剂量错误。  
FDA还提到，辉瑞曾试图对所有研究地点的临床调查员进行重新培训，但在2007年的六月、七月和八月期间，仍有患者出现了额外的过量用药。  
信中指出，共有40名患者在试验中出现了剂量错误，其中20名患者的剂量“超过了”研究中规定的最大剂量。  

辉瑞此前在处理Geodon相关问题上曾遭遇困难。  
去年九月，辉瑞同意支付23亿美元，以解决联邦及州政府就四种药物（包括Geodon）不当营销而提出的民事和刑事指控。  
此外，该公司还同意向数个州额外支付3300万美元，以解决包括其曾推广Geodon用于儿科患者和采用超出批准剂量等指控。  

辉瑞表示，现已采取包括加强对临床调查员监督在内的新措施。  
据辉瑞介绍，Geodon于2001年首次获批，全球已用于治疗超过200万患者。
