# Supplementary material for: Does LLM translation align with translation universals? A cross-genre simplification study on English-Chinese translation based on dependency grammar
Source: PLoS One. 2025 Jun 2;20(6):e0324830. doi: 10.1371/journal.pone.0324830 (PMC12129206; doi:10.1371/journal.pone.0324830)
Supplement: S1 File — (ZIP) [file pone.0324830.s001.zip › yiyan O3-mini 翻译中文语料库/A23B.O3.txt]

健康护理费用负担影响各收入阶层的家庭

虽然医疗改革立法使低收入家庭能够以更实惠的价格获得医疗服务，但收入远超联邦贫困线的家庭同样深受高额医疗费用之苦。

尽管最近颁布的许多医疗改革法律主要着眼于为低收入美国人提供保险保障，但一项新的研究发现，近年来中高收入家庭更可能承担较重的医疗费用负担。

这项由卫生系统变革研究中心（CSHSC）的一位研究人员进行的研究成果发表于3月25日的《健康事务》杂志。研究指出，低收入家庭遭遇“高负担”医疗费用的可能性最低；该研究将“高负担”定义为医疗费用占家庭总收入超过10％的情况。

研究人员利用联邦调查数据，将2001年至2006年（数据的最后一年）期间的保险保费和自付医疗支出与家庭总收入进行比较。CSHSC高级研究员彼得·坎宁安的研究显示，从2001年至2006年，那些位于联邦贫困线以下且拥有私人保险的家庭中，面临高负担医疗费用的比例增加了17％。（2010年四口之家的联邦贫困线为22,050美元。）而中产及高收入家庭面临这一问题的比例分别增长了56％和98％。

在这六年间，受私人保险覆盖且医疗费用占家庭总收入10％以上的1,100万人中，高收入家庭占39％，中等收入家庭占48％。

虽然联邦贫困线每年都会根据通胀调整，但该研究将低收入家庭界定为四口之家税前收入在22,050美元至44,100美元之间；中等收入家庭为44,101美元至88,200美元之间；而高收入家庭则指收入超过88,200美元的四口之家。

虽然奥巴马总统在三月签署的医疗改革法案中包含了多项为低收入美国人提供保险接入援助的措施，但旨在降低中产阶级医疗支出负担的规定则相对较少。新法案为通过各州新设保险交易所购买保险的中产阶级人士提供了部分补贴。其中一项保费补贴规定，对于年收入高达联邦贫困线400％（对四口之家而言为88,200美元）的人群，纳税人将支付保险计划保费与受益人收入中某一既定比例之间的差额。

此外，另一项有利于中产阶级的举措是针对自付费用的分摊补贴，补贴的具体细节将由监管机构确定，其目标在于减少处于相同收入水平的受益人因医疗费用而需自掏腰包的部分。

坎宁安写道：“仅仅通过为低收入和中等收入家庭提供私人保险补贴以及扩大公共保险覆盖，还不足以遏制高额医疗费用负担的上升或减少各州间负担的差异。为了遏制较高收入水平家庭中财务负担的增加——同时维持为低收入群体预定的补贴——必须在控制医疗成本的同时，实现家庭收入的实质性增长。”
