# Supplementary material for: Does LLM translation align with translation universals? A cross-genre simplification study on English-Chinese translation based on dependency grammar
Source: PLoS One. 2025 Jun 2;20(6):e0324830. doi: 10.1371/journal.pone.0324830 (PMC12129206; doi:10.1371/journal.pone.0324830)
Supplement: S1 File — (ZIP) [file pone.0324830.s001.zip › yiyan O3-mini 翻译中文语料库/A23C.O3.txt]

科学家们发现了引发罕见儿童秃发的基因  
科学家们周三宣布，他们发现了一个会导致罕见但令人烦恼的儿童秃发的基因，这一发现或将有助于治疗脱发的研究。  
在一个名为APCDD1的基因中发生的突变在一种叫做遗传性简单性毛发稀少症（HHS）的疾病中起着关键作用，这种病症会导致从童年开始的逐渐脱发。  
毛囊开始缩水或变窄，使得头皮上浓密的头发逐渐被细薄的“桃毛”所取代。  
科研人员在巴基斯坦和意大利一些患有跨世代HHS的家族中，通过对其基因组进行筛查，找到了位于18号染色体上的APCDD1基因。  
首席作者、纽约哥伦比亚大学医学中心皮肤科教授安吉拉·克里斯蒂亚诺（Angela Christiano）表示，对于那些期待新生发药物的秃顶男性来说，前景可能并不像人们预期的那样光明。  
她指出，虽然男性型脱发也伴随着毛囊缩水，但这一过程更为复杂，不能直接与HHS相比。  
尽管如此，克里斯蒂亚诺认为，这一新发现在基础研究方面“意义重大”。  
在患有HHS的人群中，APCDD1基因的缺陷版本会破坏一个信号传导通路，通过该通路基因指示蛋白质打开或关闭毛发生长。  
这种所谓的Wnt通路已经在实验室小鼠中得到了广泛研究，而发现这一通路在人类中同样存在，是揭示秃发成因的重要一步。  
克里斯蒂亚诺表示：“此外，这些发现表明，操纵Wnt通路可能会对毛囊生长产生影响——这是人类领域内的首次发现。”  
“而且，与目前常见的通过阻断激素通路来治疗脱发的方法不同，涉及Wnt通路的治疗将是一种非激素性的治疗策略。”
