# Supplementary material for: Does LLM translation align with translation universals? A cross-genre simplification study on English-Chinese translation based on dependency grammar
Source: PLoS One. 2025 Jun 2;20(6):e0324830. doi: 10.1371/journal.pone.0324830 (PMC12129206; doi:10.1371/journal.pone.0324830)
Supplement: S1 File — (ZIP) [file pone.0324830.s001.zip › yiyan O3-mini 翻译中文语料库/A23D.O3.txt]

外科医生通过供者阴道摘取健康肾脏

约翰霍普金斯医疗中心宣布，在被誉为“首次尝试”的手术中，外科医生通过一位捐献者的阴道摘除了一个健康的肾脏。

图中正中的詹妮弗·吉尔伯特接受了来自右侧穿着绿色衣服的金伯利·约翰逊捐赠的肾脏。

中心在周一发布的新闻稿中表示，虽然此手术此前已用于摘除威胁患者健康的癌变或功能丧失的肾脏，但今年1月29日的手术是首次用于捐赠目的。

“肾脏已成功摘除，并移植给捐献者的侄女，两位患者的情况都很好，”约翰霍普金斯移植外科主任罗伯特·蒙哥马利博士在新闻稿中说道。

新闻稿还称，这项手术被认为创伤更小，有望推动器官捐赠数量的增加。

蒙哥马利表示：“通过自然腔道摘除肾脏不仅能够加快患者康复，还能获得更好的美容效果。”

他在周二接受CNN采访时表示：“我们希望让捐献变得更容易，减少对捐献者生活的影响，缩短住院时间，让他们能更快恢复正常生活。”

他补充说，这位女性之所以被选为首位接受该手术的捐献者，是因为她曾经接受过子宫切除手术，使得医生在操作时不会受到子宫的阻碍。

这一三小时的手术通常能使捐献者在24小时内出院回家。而传统手术需要在腹壁上切开5到6英寸的切口，通常术后需住院两到三天。

蒙哥马利说：“如果问我们的患者，她会说这就像是拔了一颗牙。她当晚就能走路，第二天就出院了。”

该手术是通过在腹部和肚脐上的小切口中插入“如手杖般的摄像设备和工具”来进行的。随后，医生通过阴道插入一根末端带有收纳袋的空心管。

一旦肾脏被切断，外科医生便利用摄像设备传回的视频作为指导，小心地将收纳袋绕到肾脏周围，将其放入管内，并通过阴道将其取出。

一个肾脏大约重一磅，其大小大致相当于握紧的拳头。

为了确保手术过程更加无菌，医生会使用碘伏这种常用于手术的消毒溶剂对阴道进行处理。但有些医生对此手术究竟能保持多高的无菌水平表示疑问。

克利夫兰诊所腹腔镜及机器人手术主任贾哈德·考克博士说：“采取这样的消毒措施是好的，但管子触碰了阴道，收纳袋又触碰了管子，而收纳袋也接触过肾脏。”

他补充道：“将肾脏从非无菌的阴道中取出——这究竟是一种潜在风险还是实际风险？现在我们将拭目以待。”

考克还对肾脏在被挤入管中后是否会影响其质量表示担忧。他指出：“减少切口和降低术后疼痛的理念无疑是好主意，但我们必须审慎权衡其中的代价。”
