# Supplementary material for: Does LLM translation align with translation universals? A cross-genre simplification study on English-Chinese translation based on dependency grammar
Source: PLoS One. 2025 Jun 2;20(6):e0324830. doi: 10.1371/journal.pone.0324830 (PMC12129206; doi:10.1371/journal.pone.0324830)
Supplement: S1 File — (ZIP) [file pone.0324830.s001.zip › yiyan O3-mini 翻译中文语料库/A24A.O3.txt]

冰岛火山灰致欧洲航班停飞

（伦敦）——周四，冰岛一座正不断喷发的火山产生的火山灰云扰乱了整个北欧的空中交通，各国当局先后关闭了英国和北欧领空、停运了欧洲最繁忙的希思罗机场，并取消了数百趟航班。

英国民航局表示，非紧急航班将被禁飞，至少要持续到下午6点（格林威治标准时间1700，北美东部夏令时1点）。

爱尔兰当局也关闭了领空，持续了八个小时。

伦敦希思罗机场作为欧洲的商务枢纽，每天处理超过1,200趟航班及180,000名乘客。

此次关闭还波及了伦敦的第二大和第三大机场——盖特威克和斯坦斯特德机场。

目前尚不清楚航班何时能够恢复。

由于主要跨大西洋枢纽希思罗机场关闭，数十趟飞往美国的航班被迫搁置，取消情况也蔓延到整个欧洲，涉及布鲁塞尔、阿姆斯特丹、日内瓦和巴黎等多个主要枢纽，其中飞往北部的航班取消至午夜。（详见机场混乱事故简史）

在冰岛，自从位于Eyjafjallajokull冰川（发音：ay-yah-FYAH'-plah-yer-kuh-duhl）下方的火山上周三再次爆发以来，已有数百人因汹涌的洪水逃离家园，这已是该火山在不到一个月内的第二次喷发。随着洪水沿着山坡奔流而下，截至周三夜，河流水位已上升至10英尺（约3米）。

气象学家Thorsteinn Jonsson表示，此次火山灰云并未影响冰岛凯夫拉维克机场的正常运转，也未给首都雷克雅未克带来问题，但已经对岛屿东南部产生了影响。他透露，在某一地区，今早的能见度下降至150码（约137米），并建议农民将家畜留在室内，以免它们误食锋利如玻璃的火山灰颗粒。

英国国家航空交通服务局表示，由于火山释放的烟雾和火山灰降低了能见度，同时可能被飞机引擎吸入，对飞行安全构成了“重大威胁”。

阿联酋航空因火山灰云的影响，于周四取消了10趟往返迪拜与英国之间的航班。

多伦多居民、滞留在格拉斯哥的乘客之一、58岁的Ann Cochrane说道：“我觉得我可能会哭，我真希望现在正躺在墨西哥的海滩上。”

国家航空管理局报道指出，在瑞典北部，所有空中交通均已暂停，这一措施影响到了斯凯勒夫蒂亚、吕勒、基律纳和赫马文等城市；芬兰北部的航班交通也已中断。

原定于周四乘飞机前往哥本哈根参加丹麦女王70岁寿辰庆典的挪威国王哈拉尔五世和王后松雅，正寻求改乘“汽车、船只或火车”的方式出行。而一趟取消的跨大西洋航班则使得挪威首相延斯·斯托尔滕贝格被滞留在纽约。

美国地质调查局称，从1983年到2000年，曾记录了大约100次飞机与火山灰云相遇的事件；在部分情况下，飞机吸入火山灰后曾一度导致引擎短暂熄火，但从未发生过致命事故。

1989年，一架荷兰皇家航空的波音747飞机飞入阿拉斯加瑞多特火山喷出的火山灰云，导致所有引擎失去动力，飞机从25,000英尺（约7,500米）骤降至12,000英尺（约3,600米），直至机组成功重新启动引擎后才得以稳住局势，飞机最终安全着陆。

在1980年代的另一起事故中，一架英国航空747飞机飞入尘云，尘沙猛烈冲击使挡风玻璃受损，飞行员只得通过侧窗观察外界情况，才勉强安全降落。

美国地质调查局指出，火山灰是由爆炸性喷发形成的，其颗粒硬度可媲美刀片，粒径范围从0.001毫米（1/25,000英寸）到2毫米（1/12英寸）不等。该机构还警告说，火山灰在飞机引擎的高温下可能融化，随后再次凝固，从而破坏机械设备。
