# Supplementary material for: Does LLM translation align with translation universals? A cross-genre simplification study on English-Chinese translation based on dependency grammar
Source: PLoS One. 2025 Jun 2;20(6):e0324830. doi: 10.1371/journal.pone.0324830 (PMC12129206; doi:10.1371/journal.pone.0324830)
Supplement: S1 File — (ZIP) [file pone.0324830.s001.zip › yiyan O3-mini 翻译中文语料库/A24B.O3.txt]

欧盟领导人宣布向低碳未来大步迈进

欧洲领导人今晚宣布，他们正带领世界迈向低碳未来，此举是在向欧洲重工业中的主要污染者作出大幅退让后达成一项雄心勃勃的气候变化协议的结果。

在布鲁塞尔举行的为期两天的27国政府首脑峰会上，结束了长达两年的努力，即就欧洲温室气体强制减排达成一致，同时这也为法国总统尼古拉·萨科奇在其为期六个月的欧盟主席任期末尾增添了胜利的光彩。

以直言不讳著称的法国领导人宣布：“这个理事会将在欧洲历史上写下浓墨重彩的一笔。”

法国代表在面对波兰、匈牙利、德国和意大利之间互相矛盾的各自要求时，巧妙地驾驭了分歧，最终达成了一项既保留欧盟关键二氧化碳减排目标，又降低欧洲制造业和重工业负担的协议。

该气候协议要求欧洲到2020年相较1990年的水平减少温室气体排放20%。这一目标将通过各国设定的不同减排目标以及一个全欧洲范围的碳交易体系来实现，从2013年起，各行业和发电厂必须购买污染排放许可证。

然而，在德国的压力下，排放交易体系（ETS）的规则有所放宽，大部分加工行业的企业（如钢铁和水泥行业）将免于支付许可证费用，而中欧以煤炭为主要燃料的电厂则可享受大幅折扣的碳排放价格。

“为了回应部分国家的特殊关切，我们不得不接受一些变动。”欧盟委员会主席何塞·曼努埃尔·巴罗佐表示，他指出，自己此前关于该计划的立法草案要比昨天达成的协议严格得多。

这些决定将于下周由欧洲议会正式转化为法律。此外，新规定还要求到2015年使汽车二氧化碳排放量下降19%，到2020年实现可再生能源在欧洲能源结构中占比达到20%的有约束力国家目标，鼓励使用“可持续”生物燃料，并要求到2020年提高20%的能源效率。

戈登·布朗称：“这是一项重大进步。经过这些决定，欧洲在气候变化问题上依然保持领先地位。”

然而，批评人士抱怨称，该方案力度不足且为时已晚，欧盟领导人向欧洲工业界的强力游说低头；同时，体系中的漏洞以及对大多数非能源企业免费发放污染许可证，将激发企业获得暴利。

来自卢森堡的绿党欧洲议会议员克劳德·特尔梅斯（曾参与部分立法草案的起草）表示：“工业界几乎无需做出任何实质性改变。如果他们实话实说，这些领导人也清楚自己并没有达成一项真正雄心勃勃的协议。”  
地球之友的气候活动家罗宾·韦伯斯特也指出：“这本可以成为欧洲最辉煌的时刻之一，但巨大的漏洞让大型高耗能企业得以继续污染环境。”

巴罗佐承认，该协议的条款可能会为企业带来意外暴利，从而背离了原本应支撑碳交易体系的“污染者付费”原则。但他和其他人均强调，这些妥协并不影响整体目标的实现。巴罗佐表示，这项协议是全球首个此类协议，并使欧洲在与即将上任的美国奥巴马政府达成更广泛协议方面处于有利地位，这将为一年后在哥本哈根举行的全球变暖协议谈判奠定基础。

巴罗佐补充说：“这也是特别给我们美国伙伴发出的一个信号。奥巴马政府离我们的提议还有一段距离……所谓这项协议被‘稀释’了，完全是无稽之谈。”  
能源与气候变化大臣埃德·米利班德则表示：“再加上当选总统奥巴马表现出的积极参与精神，现在一切都已准备就绪，我们正为明年十二月在哥本哈根达成一项全球气候协议铺路。”

该方案还包括为12个碳捕捉与储存试点项目提供资助，这些项目采用新技术收集电站排放的二氧化碳并将其封存于地下。这些试点项目的资金将来自碳交易体系，据预测这一体系到2020年将产生数百亿收入。在英国的压力下，峰会同意将这些项目的资助金额增加一倍。

外交大臣大卫·米利班德指出：“这是一条用于革命性技术的转型性资金流，全世界其他地方都没有这样的安排。”
