# Supplementary material for: Does LLM translation align with translation universals? A cross-genre simplification study on English-Chinese translation based on dependency grammar
Source: PLoS One. 2025 Jun 2;20(6):e0324830. doi: 10.1371/journal.pone.0324830 (PMC12129206; doi:10.1371/journal.pone.0324830)
Supplement: S1 File — (ZIP) [file pone.0324830.s001.zip › yiyan O3-mini 翻译中文语料库/A24C.O3.txt]

英国遭遇大雪

英国人通常每年只期盼一两场降雪，而且降雪量很少会影响日常生活。不过，本周英国却迎来了大约18年来最严重的一场雪。在一些地区，一天之内的降雪量超过了30厘米。

恶劣的天气造成了严重的混乱。由于师生们无法前往学校，超过3000所学校不得不关闭。不过，学生们对此倒也不怎么介意，他们纷纷走出家门，到雪地里玩耍，堆雪人、打雪仗、玩雪橇，还有一些人甚至尝试单板滑雪和滑雪。

在伦敦，公交服务一天内全部撤销，地铁和火车也全部取消。全国主要的高速公路也被迫关闭。许多人无法前往工作地点，据估计企业和经济因此损失的劳动力成本大约达到10亿元人民币（约合10亿美元）。

任何想离开这个国家的人也遇到了困难。由于积雪过多，英国所有主要机场的跑道都被关闭，数百个航班被取消，导致部分乘客滞留机场。

那么，为什么英国对雪如此措手不及呢？伦敦市长鲍里斯·约翰逊解释说，主要原因在于除雪车和撒盐车数量不够，而且当降雪发生得如此罕见时，购买这类设备就显得不太划算。

本周初，英格兰东南部受灾最为严重，但现在雪势正在向北扩散，混乱仍在持续。预报显示，未来一周还将有更多冰雪天气，各大旅行和气象机构建议，除非确有必要，否则最好呆在室内。
