# Supplementary material for: Does LLM translation align with translation universals? A cross-genre simplification study on English-Chinese translation based on dependency grammar
Source: PLoS One. 2025 Jun 2;20(6):e0324830. doi: 10.1371/journal.pone.0324830 (PMC12129206; doi:10.1371/journal.pone.0324830)
Supplement: S1 File — (ZIP) [file pone.0324830.s001.zip › yiyan O3-mini 翻译中文语料库/A24D.O3.txt]

全球温度将上升到多高？  
过去一个世纪，由于人类活动的影响，地球表面平均温度已经上升了0.8°C（1.4°F）。科学家预计，如果温室气体排放持续上升，在未来一百年内全球平均温度还将再上升1°C至4°C（大约2.7°F到7.2°F）。这正是根据IPCC 2013年的评估报告所预测的。  
这张图展示了在不同未来温室气体排放情景（称为RCPs）下的温度预测。  

为什么预测范围如此之大？其中有两个关键变量：  

1. 气候敏感性：  
气候学家仍不完全确定，如果我们持续向大气中排放温室气体，全球究竟会变暖多少。当前最好的估计是，每当大气中二氧化碳含量翻倍，地球平均温度将上升1.5°C至4.5°C。这个估值，也就是所谓的气候敏感性，是通过多种途径得出的。科学家们可以研究过去温度随二氧化碳水平变化的波动，也可以考察火山爆发对全球气候的影响，等等。虽然这些方法都在缩小预测范围，但仍存在一定的不确定性。  

2. 未来排放增长：  
另一个重要变量是，未来人类实际上会向大气排放多少二氧化碳、甲烷及其他温室气体。这个预测要复杂得多，因为它取决于我们的经济增长模式以及我们将采用哪种能源。因此，科学家们常常提出不同的情景规划，就像IPCC图表中展示的那样。  
如果我们能够立即并大幅度地削减全球排放（图中的蓝线），就有可能将额外的全球变暖限制在大约1°C以内；但如果排放持续不受限制地上升（图中的红线），那么温度可能还会再上升4°C或更多。  

将过去的变暖和未来的变暖加起来，IPCC认为，到2100年，全球温度很可能比前工业化时期至少高出1.5°C。关键问题在于，我们是否会超过总计2°C的全球变暖水平（相较于前工业化时期），而这一水平已被大多数世界领导人视为不可接受。
