# Supplementary material for: Does LLM translation align with translation universals? A cross-genre simplification study on English-Chinese translation based on dependency grammar
Source: PLoS One. 2025 Jun 2;20(6):e0324830. doi: 10.1371/journal.pone.0324830 (PMC12129206; doi:10.1371/journal.pone.0324830)
Supplement: S1 File — (ZIP) [file pone.0324830.s001.zip › yiyan O3-mini 翻译中文语料库/A25A.O3.txt]

中国小米发布两款更薄、更轻的平板手机

中国智能手机制造商小米于周四在北京发布了两款旗舰平板手机，并将它们与苹果最大尺寸的iPhone直接对比。  
首席执行官雷军在介绍Mi Note时表示，该机比iPhone 6 Plus更短、更薄、更轻。  
其中，16GB版本定价2,299元（371美元；244英镑），价格不到苹果手机和三星平板电脑Galaxy Note 4的一半。  
分析师称，小米在2014年已成为全球第三大手机销售商。  
平板手机通常是既具备智能手机又具备平板电脑功能的移动设备，但在尺寸上又无法完全归类为二者之一。  
成立于2010年的小米宣布，Mi Note的厚度仅为6.95毫米（0.27英寸），重量为161克（5.7盎司），比iPhone 6 Plus薄了1.05毫米、轻了11克。  
这款手机还配备了一颗由索尼制造的1300万像素后置摄像头和一颗400万像素前置摄像头。  
此外，小米还宣布了高端版Mi Note Pro，发布时间待定。该机型配置有：  
• 分辨率更高的2K显示屏（每英寸515像素）  
• 更快的64位骁龙处理器及4G芯片，下载速度可达450兆位/秒（Mbps）  
• 更大内存（4GB RAM）  
• 64GB内置存储  
售价为3,299元（532美元；350英镑）。

过去，小米曾因抄袭iPhone而备受指责。市场研究公司Euromonitor消费电子研究负责人Wee Teck Loo指出，发布会一开始就对比了小米与iPhone 6 Plus：“小米看起来就像一个想表现成熟、却仍依赖安慰物的青少年—这完全是在抨击苹果。”  
来自IDC亚太区的高级市场分析师Kiranjeet Kaur表示，小米拿iPhone作比较，暗示该公司将苹果视为标杆：“他们正试图与苹果抗衡，或吸引那些仍然向往iPhone的中国消费者。”

价格战  
分析师表示，就功能配置而言，小米新产品并未显示出“突破性创新”，但其低廉的价格依旧是最大卖点。  
Kaur女士称：“小米在某种程度上改变了游戏规则。不再将所有焦点放在旗舰机型那种划时代的创新功能上，而是转向在合理价格区间内提供出色配置。”  
“关键在于，它能否在这些价格区间内超越竞争对手及自身此前的产品。”  
Euromonitor的Loo补充道，新机型基本延续了小米的优势——针对苹果和三星（目前仍比小米销量更高）的竞争对手。  
他说：“新型号显然比前代产品有所升级——小米急需更新产品线以跟上竞争对手。”

在最新发布会上，小米还推出了一系列光鲜亮丽的新产品：两款智能手机、耳机，甚至一款强力空气净化器。  
不过，公司首席执行官雷军也借此机会改善企业形象。  
此前，雷军曾表示，他不希望小米被视为只卖廉价手机的低端中国厂商。他非常清楚，批评者认为小米是依靠苹果的产品创新而崛起。  
相反，雷军在演讲中详细介绍了小米设计师投入的大量时间和精力。他告诉现场听众，小米去年共申请了2,318项专利，其中包括1,380项中国专利和665项国际专利。  
雷军承诺，在未来十年内，公司每年将申请数万项专利。  
雷军自信地表示：“小米是一家全球领先的创新者。”  
然而，直到小米的手机和平板在外观上与苹果产品有明显区别之前，人们仍会质疑小米是否有能力成为领导者，而非跟随者。

小米的崛起  
总部位于北京的小米去年在全球最大的智能手机市场——中国，超越三星，成为销量最高的手机品牌。  
就在上个月，小米通过一轮融资筹集了11亿美元（约7.08亿美元本地货币），并被誉为全球最有价值的“科技初创企业”，估值达到450亿美元，超过了出租车叫车应用Uber的400亿美元估值。  
公司报告称，2014年税前销售收入达到743亿元人民币（约78亿美元；119.7亿美元），较2013年增长了135%，几乎翻了倍。  
2014年小米售出超过6100万部手机，同比大增227%。  
尽管去年在印度因瑞典爱立信提出专利诉讼导致销售一度暂停，小米的销量依然飙升。  
公司定下2015年出售1亿部手机的目标，但Euromonitor的Loo表示，这一目标有点“勉强”，其成败主要取决于海外市场扩张，而这一领域尚未达到预期。  
他说：“在中国以外，小米的知名度并不高，其他市场中只有那些精通科技的消费者听说过小米，而联想则已经成为国际知名品牌。”  
尽管数据亮眼，小米手机在中国大陆之外，目前仅在台湾、香港、新加坡、马来西亚、菲律宾、印度和印度尼西亚等部分亚洲国家销售。  
此前曾有传闻称其可能很快进军美国市场，但在此次发布会上并未提及。  
Frost & Sullivan亚太区电信高级副总裁Andrew Milroy表示，当小米进入美国、英国等发达市场时将面临挑战，因为这些市场的消费者多数通过运营商的补贴合约获得智能手机，而非一次性全款购买。  
他说：“如果你生活在发达国家，手机的实际价格就不那么重要，这对苹果和三星等公司非常有利。”“在西方国家，很难找到愿意用他们高配的索尼、三星或苹果手机来换取一部小米手机的人。”
