# Supplementary material for: Does LLM translation align with translation universals? A cross-genre simplification study on English-Chinese translation based on dependency grammar
Source: PLoS One. 2025 Jun 2;20(6):e0324830. doi: 10.1371/journal.pone.0324830 (PMC12129206; doi:10.1371/journal.pone.0324830)
Supplement: S1 File — (ZIP) [file pone.0324830.s001.zip › yiyan O3-mini 翻译中文语料库/A25B.O3.txt]

苹果新款iPhone将掀起手机大战

在竞争激烈、利润丰厚的“智能手机”市场主导权之争中，战局预计将于周一急剧升级，因为广泛预期苹果将推出新版本的iPhone。自2007年上市以来，苹果已在全球80个国家售出超过2100万部iPhone。

新款iPhone对苹果至关重要，预计首席执行官乔布斯将结束病假，亲自出席在旧金山举行的苹果全球开发者大会（WWDC）。乔布斯曾一度与胰腺癌抗争，今年一月因激素失调而请病假。公司虽然拒绝确认他是否会出席会议，但表示他将在本月底前回到工作岗位。与此同时，苹果宣布首席营销官菲利普·希勒将发表主旨演讲。

上周末，互联网上泄露了几张疑似新款iPhone的照片。据称，这款手机将配备一颗320万像素的摄像头，而目前的版本只有200万像素；此外，它还将内置罗盘并采用橡胶纹理背板。其他照片显示，该设备还装配了前置摄像头，支持视频功能，方便用户进行双向视频通话。博客文章更指出，苹果可能还会推出一款价格较低的低端机型，以吸引那些被高昂价格挡在门外的消费者。

美国投资银行派珀·贾弗雷的分析师、被誉为“苹果观察家”的吉恩·蒙斯特表示，可能会引发广泛失望，因为他预期苹果将推出一个新的操作系统，但不会发布新款手机。他认为，全新“iPhone家族”可能要到7月才会问世。

自2007年推出以来，苹果已经在全球80个国家售出超过2100万部iPhone，据市场研究机构Gartner的数据，其在全球智能手机市场中占有约10%的份额。

苹果这一重大发布仅在Palm凭借备受好评的Pre手机重新进军智能手机市场几天后宣布。Pre被形容为“最接近iPhone的竞争对手”，并于本周末在美国上市销售。这款具备触摸屏和滑出键盘功能的Pre预计将在今年晚些时候登陆英国市场。Pre的成功对U2乐队主唱博诺来说意义重大，因为他的私募股权公司Elevation Partners持有该公司的41%股份。去年12月，Elevation Partners增持股份，按每股3.24美元的价格以价值1亿美元（约合6200万英镑）的金额买入股份，该公司股票于上周五收于13美元。
