# Supplementary material for: Does LLM translation align with translation universals? A cross-genre simplification study on English-Chinese translation based on dependency grammar
Source: PLoS One. 2025 Jun 2;20(6):e0324830. doi: 10.1371/journal.pone.0324830 (PMC12129206; doi:10.1371/journal.pone.0324830)
Supplement: S1 File — (ZIP) [file pone.0324830.s001.zip › yiyan O3-mini 翻译中文语料库/A25C.O3.txt]

索尼PS3销售正在赶上Wii

东京（路透社）——《Enterbrain游戏杂志》表示，日本在6月份，任天堂公司（7974.OS: 报价、概况、研究、股票热讯）的Wii游戏机再次超过了索尼公司（6758.T: 报价、概况、研究、股票热讯）的PlayStation 3的销量，但其领先优势正在减弱。

据《Enterbrain》报道，Wii以1.7：1的比例超过了竞争对手的游戏机，从而连续第七个月成为最畅销的游戏机，但这一优势远低于5月份时Wii那6：1的领先比例。

该杂志指出，6月份科乐美公司（9766.T: 报价、概况、研究、股票热讯）推出备受期待的PS3游戏《合金装备4（Metal Gear Solid 4）》激发了对索尼主机的需求。

《Enterbrain》称，截至6月29日的五周内，任天堂共售出235,990台Wii游戏机，而PS3的销量为139,494台。

微软公司（MSFT.O: 报价、概况、研究、股票热讯）的Xbox 360销量则落后，仅售出10,964台。

尽管PS3在6月表现强劲，但其全球总销售量仍有很大的追赶空间。截至3月底，索尼最新主机的全球销量已达1285万台，而自2006年底两款竞争主机上市以来，Wii的销量已经是索尼的一倍。 

在便携式游戏机市场方面，数据显示，Sony在这五周内售出了274,131台PlayStation Portable，超过了任天堂当期售出的195,714台DS设备。

在这一消息公布前，索尼股价收盘上涨0.9%，达4,600日元，任天堂股价则微涨0.2%，达到60,900日元。日经指数（Nikkei 225）下跌了0.2%。
