# Supplementary material for: Does LLM translation align with translation universals? A cross-genre simplification study on English-Chinese translation based on dependency grammar
Source: PLoS One. 2025 Jun 2;20(6):e0324830. doi: 10.1371/journal.pone.0324830 (PMC12129206; doi:10.1371/journal.pone.0324830)
Supplement: S1 File — (ZIP) [file pone.0324830.s001.zip › yiyan O3-mini 翻译中文语料库/A25D.O3.txt]

Adobe计划让你的iPad和台式机一样出色

长期以来，iPad一直难以在用户中获得真正的认可。  
2010年，它曾被誉为既不重也不轻、恰到好处的设备，非常适合用于查收邮件、上网浏览和玩游戏，但仅仅几年之后，这种说法就不再适用了。  
如今，我们拥有了更大屏幕的智能手机、更轻薄的笔记本电脑，而如何充分发挥中型平板电脑的作用却让人摸不着头脑。  
苹果公司为了解决这一困惑，推出了iPad系列中的最新成员——iPad Pro。  
这是款尺寸更大、性能更强的平板电脑，苹果高级副总裁Phil Schiller在现场展示时便用它搭配Adobe的一些新应用进行了演示。  
这种介绍方式非常契合，因为Adobe早在一年多前就开始倡导在移动设备上实现专业创意。  
而CreativeSync——Adobe最新推出的一项技术，正是该公司为实现这一目标的最新尝试。  
CreativeSync在Adobe云端后台悄然运行，就像是一座无缝连接、360度链接所有Adobe应用的桥梁（第三方应用也将很快获得接入权限）。  
如果你正在Photoshop中编辑图像，但又需要迅速在InDesign中添加文本，然后再将文件切换回Photoshop，CreativeSync只需几次轻触就能实现这一操作。  
目标很简单明了：将移动平台转变为真正可以进行工作的场所。
