# Supplementary material for: Does LLM translation align with translation universals? A cross-genre simplification study on English-Chinese translation based on dependency grammar
Source: PLoS One. 2025 Jun 2;20(6):e0324830. doi: 10.1371/journal.pone.0324830 (PMC12129206; doi:10.1371/journal.pone.0324830)
Supplement: S1 File — (ZIP) [file pone.0324830.s001.zip › yiyan O3-mini 翻译中文语料库/A26A.O3.txt]

谷歌遭受网络攻击  密码系统疑被侵
作者：约翰·马科夫  
发布时间：2010年4月19日

自从今年一月谷歌披露网络入侵者从其计算机中窃取了信息以来，关于被盗数据的具体性质和范围一直被公司严密保密。  
但一位对调查有直接了解的人士现称，被盗数据包括谷歌的“皇冠上的明珠”之一——一个控制全球数百万用户访问公司几乎所有网络服务（包括电子邮件和商业应用）的密码系统。  
这项代号为Gaia（以希腊大地女神命名）的程序，在去年十二月经过不到两天的闪电式袭击中遭到攻击，该知情人士说道。  
该软件在四年前的一次技术会议上曾公开展示过一次，功能是让用户和员工只需一次输入密码，就能操作一系列服务。  
入侵者似乎并未窃取Gmail用户的密码，且在入侵事件发生后，公司迅速对其网络安全性做出了重大更改。  
然而，独立的计算机专家表示，这次窃案仍然留下了一丝可能性——即入侵者可能会发现谷歌甚至未察觉的安全弱点。  
这些新情况似乎将进一步激起有关像谷歌这样庞大计算系统的安全性及隐私保护问题的争论，该系统现已集中存储了数百万个人和企业的私人信息。  
由于大量数字信息都存储在一簇计算机中，这种被大众称为“云计算”的模式下，一次安全漏洞就可能导致灾难性损失。  
据一位不愿透露姓名的内部调查知情人称，窃案是由一条即时消息引发的，这条信息发给了当时使用微软Messenger程序的一名谷歌中国员工。  
该员工点击了一个链接并连接到一个“植入了毒药”的网站，从而无意间让入侵者获得了他（或她）个人计算机的访问权限，进而侵入位于加利福尼亚州山景城谷歌总部一组关键软件开发者的电脑。  
最终，这些入侵者得以控制了开发团队使用的软件代码库。  
关于这次软件窃案的细节一直是公司严格保密的秘密。  
谷歌首次公开披露这一窃案是在1月12日公司网站上的一篇文章中，文章称公司正因窃取了身份不明的“知识产权”以及两位中国人权倡导者的电子邮箱账户疑似遭到入侵，而改变对中国的政策。  
这些指控成为美中之间紧张局势的重要导火索，美国国务卿希拉里·罗德汉姆·克林顿曾敦促中国对这次攻击进行“透明”的调查。  
三月，在与中国政府艰难磋商后，谷歌表示将把其中国大陆中文网站迁移，并开始将搜索查询重新路由至其位于香港的网站。  
周一，公司高管拒绝对这一案件的新细节置评，称他们已在一月的初始声明中处理了因公司知识产权被窃而引发的安全问题。  
谷歌高管也曾私下表示，相较于另外二十余家遭受侵入的公司——大部分至今未公开承认攻击——谷歌对这次入侵的透明度要高得多。  
目前谷歌仍在使用该Gaia系统，此系统现名为“单点登录”。  
在宣布遭受入侵数小时后，谷歌表示将为Gmail服务激活新的加密层。  
公司还加强了数据中心的安全性，并进一步加固了其服务与用户电脑间的通信链路。  
数位技术专家表示，由于谷歌很快便发现了这次软件窃案，目前尚不清楚这次窃案会产生何种后果。  
最令人担忧的可能性之一是，攻击者可能试图在Gaia程序中植入一个特洛伊木马——一个秘密后门——并将其安装在谷歌全球数十个数据中心中，从而建立秘密入口。  
但独立安全专家强调，这种操作难度极高，尤其是考虑到谷歌的安全专家已及时发现软件被窃。  
不过，若攻击者获得了原程序员的指令或源代码，同样可能让技术高超的黑客了解到谷歌工程师可能忽视的Gaia代码中微妙的安全漏洞。  
“如果你能在漏洞被修补前进入存放漏洞的软件代码库，那就是彩虹尽头的金罐，”麦咖啡（McAfee Inc.）首席技术官乔治·库尔茨说道。麦咖啡是一家软件安全公司，曾参与分析去年谷歌及其他公司网络入侵中使用的非法软件。  
互联网基础设施服务提供商Neustar的副总裁罗德尼·乔弗表示：“如果你能弄清系统是如何运作的，那问题就显得非常严重。”  
他说，理解该软件所基于的算法，对于寻找系统薄弱环节的攻击者而言可能价值巨大。  
谷歌最初宣布遭窃时，公司表示有证据显示入侵源自中国。  
这些攻击已被追溯到中国两个校园的计算机，但调查人员也承认，真正的来源可能已被隐藏，这正是网络攻击的一大典型问题。  
参与调查二十多家科技公司的入侵事件的业内人士表示，尽管这些公司的攻击存在相似之处，但也有明显不同之处，例如在入侵过程中使用了不同类型的软件。  
在硅谷一家备受瞩目的公司，调查人员发现至少有两年多的入侵证据，据参与谷歌调查的一位人士透露。  
在谷歌的这起案件中，入侵者似乎对Gaia软件开发者的名字有精准的情报，他们首先试图入侵这些开发者的工作电脑，随后利用一系列复杂技术进入存放程序源代码的代码库。  
随后，他们将被窃的软件传送到了得克萨斯州一家提供网络托管服务、对此毫不知情的Rackspace公司的电脑上。  
此后软件又被传送到何处则不得而知。  
入侵者还获得了一个名为Moma的谷歌内部企业目录的访问权限，该目录包含了每位谷歌员工工作活动的信息，他们可能正是利用这一点来定位特定员工。
