# Supplementary material for: Does LLM translation align with translation universals? A cross-genre simplification study on English-Chinese translation based on dependency grammar
Source: PLoS One. 2025 Jun 2;20(6):e0324830. doi: 10.1371/journal.pone.0324830 (PMC12129206; doi:10.1371/journal.pone.0324830)
Supplement: S1 File — (ZIP) [file pone.0324830.s001.zip › yiyan O3-mini 翻译中文语料库/A26B.O3.txt]

关于健康状况的疑虑再起，乔布斯缺席Macworld展会

苹果首席执行官史蒂夫·乔布斯将于今年一月缺席Macworld展会的主旨演讲，这也是他12年来首次缺席，引发了对他长期健康状况的更多猜测。  
他不再会在旧金山登台，揭示公司的最新产品——这一活动已成为科技行业的一项传统盛事。取而代之的是，苹果高级副总裁菲尔·席勒将替他出场。  
乔布斯退出的具体原因并未透露，但苹果在一份声明中表示，公司正做出长期减少参加展会和会议的决定，并补充道，自2009年展会结束后，苹果将不再在Macworld上进行任何形式的主旨演讲。  
声明写道：“这将成为苹果在该展会上的最后一次主旨演讲。近年来，苹果在展会上的活动已在逐步缩减。”  
然而，由于此次决定由乔布斯让位给他的下属，引起了密切关注公司的人士的担忧，再次激起了外界对这位53岁高龄者健康状况的猜测。  
2003年，乔布斯曾被诊断出患有一种罕见的胰腺癌，尽管他直到2004年中才接受治疗。  
虽然手术被认为很成功，但他最近在公开场合中显得面容憔悴，并且登台时间明显缩短。  
一位评论家曾表示：“在商业领域，形象至关重要。所以让史蒂夫走上舞台，维持他的形象是必须的。Macworld仍然是个重大的媒体事件，主要看他的主旨演讲。”  
“从这个角度来看，必须有一些特别重大的理由才能抵消史蒂夫继续在Macworld上演讲的所有理由。我不由得又关注起他的健康问题。我认为这才是今天最后一次Macworld声明试图掩盖的真正消息。史蒂夫身体状况不佳，而且这种状态已持续了一段时间。”  
派珀贾弗雷分析师吉恩·芒斯特对美联社表示：“我认为苹果本可以做很多事，以免让人对乔布斯的健康状况产生猜测。”  
公告一出，苹果股价在盘后交易中下跌了近2%。  
自1997年以来，乔布斯一直在展会上发表主旨演讲，这也使得该演讲被昵称为“史蒂文主旨”。  
多年来，他常常发表长达两小时的演讲，几乎全程掌控舞台，但近几个月来，乔布斯已经开始将更多公开职责交由包括席勒、首席运营官蒂姆·库克以及英国人乔纳森·艾夫（屡获殊荣的iPod设计师）在内的高管处理。  
今年六月在苹果全球开发者大会上，他憔悴的外貌引发了外界对癌症复发的猜测，尽管公司此前曾否认此类报道，但普遍认为他剧烈的体重减轻与他在缓解期接受的治疗有关。  
去年十月，在一次新笔记本电脑发布时，乔布斯试图以玩笑化解外界对他健康状况的担忧，他在幻灯片上显示“110/70”，称那是他的血压，并表示不再回答有关他健康的其他问题。  
这一举动似乎平息了传言，但最新的公告无疑会再次激起猜测。  
华尔街一直担忧苹果是否能在经济低迷中保持同样的增长，认为公司过分依赖表现疲软的美国消费者市场；不过，苹果拥有庞大的现金储备，几乎可以确保度过任何财务风暴。  
目前尚不明确的是，苹果能否经受住其重新注入活力的灵魂人物长期病患或缺席所带来的冲击。  
与此同时，苹果宣布未来不再参展Macworld Expo展会，这几乎宣告了该展会的终结——没有乔布斯或其主要供应商的助阵，展会将很难证明自己的存在价值。  
它可能最终被并入同期举行的消费电子展（CES），尽管往年乔布斯的演讲曾使得CES的发布会受到如此影响，导致这场在拉斯维加斯举办的展会在规模和影响力上都大打折扣。  
独立软件开发者威尔·希普利批评称：“小展位要15,000美元，你想要网络接入？1,000美元。你要窗帘？4,500美元。合理的地毯？2,000美元。电源？垃圾桶？……你想要额外的插座？得雇用我们的工会电工，你想要他工作多少小时？”  
苹果的命运与乔布斯息息相关，自1996年重返该公司、领导其复兴以来，他一直是公司灵魂人物。  
在乔布斯离开后，苹果曾一度失去了方向，股价跌至历史低点，而他的回归使得公司不断壮大，成为创新和优雅设计的代名词。  
从iMac和iBook的推出，到随后横空出世的iPod——这款尽管既不是首款数字音乐播放器，也并非所有人心中最好的数字音乐播放器，却凭借其时尚、用户友好的设计，掀起了一场音乐消费的革命。  
2007年，苹果凭借iPhone的发布进一步巩固了其科技创新的声誉，这款触摸屏智能手机标志着移动世界的一次巨大变革。
