# Supplementary material for: Does LLM translation align with translation universals? A cross-genre simplification study on English-Chinese translation based on dependency grammar
Source: PLoS One. 2025 Jun 2;20(6):e0324830. doi: 10.1371/journal.pone.0324830 (PMC12129206; doi:10.1371/journal.pone.0324830)
Supplement: S1 File — (ZIP) [file pone.0324830.s001.zip › yiyan O3-mini 翻译中文语料库/A27A.O3.txt]

伊斯兰与同性恋：正直却狭隘

关于伊斯兰中同性恋问题的辩论正悄然兴起，然而在穆斯林世界里，对同性恋者的迫害和伪善现象依然泛滥。

一份传单上描绘了一个悬挂在绞索上的木偶，并暗示应当焚烧或石击同性恋者；另一份传单上写着“上帝厌恶你们！”第三份则警告同性恋者：“回头是岸，否则将被焚烧！”1月20日，在英国德比市散发这些传单的三名穆斯林男子因仇恨犯罪被定罪。其中一人卡比尔·艾哈迈德表示，他认为作为穆斯林的职责正是“传达这一信息”。在宗教原教旨主义者看来，这一信息是不折不扣的谴责。

在实行对同性恋处以死刑的七个国家中，全都是穆斯林国家。即便同性恋者不至于被处死，迫害现象也依然普遍。2010年，一名沙特男子因与另一男子发生性关系而被判处500鞭刑和五年监禁；去年2月，巴林警方在一场“同性恋派对”上逮捕了众多男子，其中大部分是海湾国家的国民。伊朗的男同性恋者通常会因其他捏造出的罪名受审，但在去年9月，却有三人因为同性恋罪而被处决。（在穆斯林国家中，女同性恋者通常待遇相对宽松：在伊朗，她们只有在第四次犯案后才会被判处死刑。）

在穆斯林占多数的国家，公开的同性恋生活罕见，但地下世界却异常宽广。即便在法律严苛的国家，比如沙特阿拉伯，社会各层面也能出现蓬勃发展的同性恋次文化；在叙利亚，本应令人生畏的警察却很少抓捕同性恋者；大马士革的Sibkeh公园白天是树木成荫、供孩子们玩耍的地方，而夜晚则因有年轻男子徘徊在长椅和墙边而声名远扬。富有的阿富汗人甚至会购买“bachabazi”（跳舞男孩）作为男宠。

在法律较宽松之处，当局便会采取其它方式加以打压。例如，在约旦首都安曼，几个同性恋聚集地因虚假指控（如非法提供酒精）而遭到突袭或取缔；即便在同性恋合法的国家（如土耳其），官方的谴责仍可能十分激烈。前妇女事务部长Aliye Kavaf称同性恋为“一种疾病”；内政部长Idris Naim Sahin则将同性恋（连同拜火教和食猪肉）作为“耻辱、不道德和不人道现象”的典型例证。一部名为《Zenne Dancer》的新电影甚至将2008年一名年轻人的谋杀描绘为土耳其首例因同性恋而引发的“名誉杀人”（嫌疑人——受害者的父亲——至今逍遥）。

同性恋罪名也常被用作政治打压的工具。马来西亚反对党领袖安华·易卜拉欣曾两次因鸡奸罪受到审判，而总检察长目前正对他最近一次的无罪判决提出上诉。偏执的态度甚至能使本来对立的派系团结起来：在尼日利亚，无论是穆斯林还是保守的基督徒，都支持一项提议——禁止同性婚姻（并间接将所有同性关系定为犯罪）。

阿拉伯之春的民主体制动荡并未给局势带来多少安慰。总部设在纽约的国际同性恋与女同性恋人权委员会的Hossein Alizadeh指出，当前的宗教觉醒正强化对伊斯兰教激进解释，并引发对所有性相关问题的压制性反弹；而突尼斯、埃及等国前政权遗留下来的严苛法律似乎已足以满足新政府的要求。

一个不祥的反例是伊拉克。此前的伊拉克政权在政治上虽然专制，但对性习俗却漠不关心；而现今，即便是被怀疑是同性恋的男子，也可能遭遇绑架、强奸、折磨甚至法外处决。伊拉克LGBT（女同性恋、男同性恋、双性恋和跨性别群体）组织负责人Ali Hili表示，自2003年入侵以来，已有700多人因性取向问题而丧生。他称伊拉克是世界上对性少数群体最为危险的地方。

神学还是技术

一点希望在于互联网：网络生活为同性恋者提供了安全、隐秘的空间和表达诉求的平台。在一项名为“我们无处不在”的活动中，伊朗的男同性恋和女同性恋者纷纷在Facebook上发布抗议视频；在其中一部标题为《奇异的阿里》的视频中，一名男子表达了对这样一个世界的向往——在那个世界中，偏离异性恋标准的人不再被视为不自然或异常。然而，一段来自阿联酋的新视频却显示，一名娘娘腔的男同性恋者正被两名直男“治疗”。

互联网同样提供了讨论根本性问题的机会——即伊斯兰教为何禁止同性恋。该禁令基于罗得以及所多玛与蛾摩拉两座城市的传说（此故事在所有三个亚伯拉罕宗教中均有记载，尽管细节有所不同）。早期的伊斯兰社会并非如此强硬：一位11世纪的波斯君主曾建议他的儿子根据季节交替选择伴侣——夏季以青年男子为伴，冬季则以女子为伴；巴格达8世纪诗人阿布·努瓦斯以及其他波斯和乌尔都诗人的许多情诗都是献给少年的；在中世纪的神秘主义著作中，尤其是苏菲派的文本里，所称赞的情人究竟是少年还是上帝，其界定模糊，这在某种程度上为男性或少年与成年男性之间的关系提供了类宗教的宽恕。此前，那些严肃的欧洲编年史作家对哈里发宫廷中对同性恋性行为的宽容态度大加抨击（现今的谴责则方向相反）。

如今，正如近几十年来一些自由派犹太及基督教学者所做的那样，一些穆斯林思想家也开始在神学上寻求宽容。美国穆斯林皈依者、亚特兰大埃默里大学伊斯兰研究讲师斯科特·希拉吉·阿尔-哈克·库格尔表示：“《古兰经》并未谴责同性恋。”他认为，罗得的故事所描述的是男性强奸和暴力问题，并非针对同性恋本身；古典伊斯兰神学家和法学家主要关注的是遏制淫欲的不道德行为；而《古兰经》中的经文对那些对女性没有性欲的男子也未加谴责。

宾夕法尼亚州莫拉维安学院的伊朗学者Arash Naraghi指出，那些谴责同性恋的经文——犹如涉及奴隶制和托勒密宇宙观的经文——均源自当时普遍存在的信仰，理应加以重新审视。甚至黎巴嫩真主党（政党兼武装）的已故精神领袖穆罕默德·侯赛因·法德拉拉谢赫也承认，要真正理解同性恋问题，还需要更多研究。

不足为奇的是，目前这场争论主要由生活在非伊斯兰世界内的同性恋穆斯林引领。尽管他们的权利受到较好保护，但他们同样可能遭遇偏见——正如上个月德比的审判所凸显的那样。在那些充斥着贫困虔诚穆斯林移民的欧洲城市中，市政政治往往促成一些奇特的联盟；例如，曾以坚决支持同性恋权利而著称的伦敦左翼政客肯·利文斯通，过去就曾欢迎来自埃及的穆斯林神职人员优素福·卡拉达维，而后者不仅猛烈抨击美国，还支持对同性恋处以死刑。

在穆斯林国家中，活动人士大多选择回避神学辩论的陷阱，转而运用人权这一世俗语言，引用联合国宣言等国际文件来为自己争取权利，例如黎巴嫩的非政府组织Helem。Alizadeh先生认为，尽管进展缓慢，但局势正在改善；甚至那些历来最排斥改革的穆斯林神职人员也开始出现微妙转变。2009年伊拉克对同性恋男子进行攻击后，激进的什叶派神职人员穆克塔达·萨德尔曾严厉谴责这类杀戮行为，他表示，同性恋的“堕落”确实应予铲除，但应通过“宣讲和引导”而非暴力手段来实现。乐观主义者会把这一转变看作某种意义上的进步。
