# Supplementary material for: Does LLM translation align with translation universals? A cross-genre simplification study on English-Chinese translation based on dependency grammar
Source: PLoS One. 2025 Jun 2;20(6):e0324830. doi: 10.1371/journal.pone.0324830 (PMC12129206; doi:10.1371/journal.pone.0324830)
Supplement: S1 File — (ZIP) [file pone.0324830.s001.zip › yiyan O3-mini 翻译中文语料库/A27B.O3.txt]

“无论是否基因决定，同性恋都不会消失”

这一直是某个运动的口号之一，有时也是其论调的核心。在历经数十年的广泛排斥、接着是零星的接纳，直至最近那激动人心的胜利时刻，同性恋者们都借用这一说法来解释，为什么同性恋恐惧症毫无根据，歧视也毫无意义。连Lady Gaga都以此为素材创作了一首颂歌。

但这真的是应该紧紧抓住的正确箴言吗？是最佳态度吗？

对于45岁的女演员辛西娅·尼克松来说，不然。上周日晚，她在《纽约时报杂志》上的评论正引发了这一系列问题。

她曾与一名男子交往了15年，直到2003年。他们共同育有两个孩子。之后，她与一位女性组成了新的家庭，并已经与她订婚。在接受《纽约时报》记者亚历克斯·威切尔采访时，她坦言，同性恋“对我来说，是一种选择。”她补充道：“对很多人而言，可能不是，但他们无权为我的‘同性恋’下定义。”不过，她也承认，他们完全可以借此怒气宣泄。上周就有一些人发起了抱怨，指责她所代表的仅是同性伴侣群体中的少数，并认为她的言论不经意间给了反对者一记重击——人们现在或许会以她所宣称的“可塑性”作为论据，主张我们需要提供改变激励而非平等权利。

然而，尽管批评者有充分理由担心她的话会被曲解和滥用，但他们无权要求尼克松保持那种沉默和一味顺从，而同性恋者正因拒绝那种状态而奋起反抗。她有权拥有自己的真理以及表达方式。

此外，一些同性恋倡导者坚持认为，应把同性恋讨论成一种从出生起就深植体内的东西，而这本身就存在问题。将整个运动建立在一个尚未、甚至可能永远无法被科学确凿找出并证明的结论之上，就等于把它系在一个一直在变化的靶子上。“人们究竟如何最终成为同性恋，这个确切机制‘依然是一个未解之谜’。”美国心理学会同性恋、双性恋和跨性别关注办公室负责人克林顿·安德森如此表示。他补充说：“有大量证据显示基因、大脑、激素与性身份之间存在各种联系，但这些联系并不足以构成简单的‘A必然导致B’的图景。”

一项具有里程碑意义的研究调查了同性恋男性的兄弟关系，发现52%的同卵双胞胎兄弟也为同性恋，而非同卵双胞胎中这一比例仅为22%，收养且基因不相关的兄弟中更仅为11%。似乎遗传因素比环境更具决定性。

其他研究则提出或确认了同性恋男性或女同性恋者之间具有某些共同的解剖学或染色体特征，甚至有讨论所谓“同性恋基因”或更准确地说是一组基因的说法。将其孤立出来的努力，正与这样一种信念交织在一起：如果能够确立性取向就像肤色一样——即生物学上不可改变的一部分——那麽同性恋恐惧症就会跟种族主义一样不可原谅，从而减少仇恨者的人数。

但偏见并非理性。发现一个决定性的生物特性、偏差或标记，可能会促使那些如今要求对同性恋实施修复性心理疗法的宗教极端分子转而重点关注医疗干预。而一个人对自己黑色素浓度的无能为力，也远未结束对黑人的一切歧视。

更重要的是，“生来如此”的论调还暗含了一个意外的含义：即只有当同性恋者的行为获得了生物学上的根据，才可以免于遭受谴责。那么为何必须如此呢？

我们的法律保障宗教自由，但那并不是因为存在所谓的长老会、佛教或摩门教基因，而只是因为人们可以选择追随或拒绝某种传统和神学。这片土地将以一种与你内心相契合的方式进行崇拜视作一个人性中至关重要的部分，因此予以保护。

法律也保障携带武器的权利——这显然并非生物必然。而在成年人当中，有权爱上自己所倾心之人，并以性行为或者婚姻等方式表达这种爱意，无疑与盖洛克手枪一样，对生命、自由和追求幸福至关重要。如果以一个人的行为对社区带来的伤害作为决定因素，这种爱所可能导致的伤害也要小得多。

我选择使用“倾心相爱”这一表述，试图界定“生来如此”与“选择”的之间那片重要且充满分量的领地。这坚实的立场既涵盖了“构建如此”、“趋向如此”和“进化如此”等可能性，也包括了这样一种可能——那就是强大的生物学倾向与其他超出任何人即时掌控的因素相混合；这种情形很可能同样适用于尼克松本人。在《每日野兽》的一次采访中，尼克松在《纽约时报》文章发表后澄清，她确实对男女皆有一种非自迫、不可否认的吸引力。换句话说，她是双性恋，而绝非一时兴起。只是她恰好不喜欢那个称呼罢了。
