# Supplementary material for: Does LLM translation align with translation universals? A cross-genre simplification study on English-Chinese translation based on dependency grammar
Source: PLoS One. 2025 Jun 2;20(6):e0324830. doi: 10.1371/journal.pone.0324830 (PMC12129206; doi:10.1371/journal.pone.0324830)
Supplement: S1 File — (ZIP) [file pone.0324830.s001.zip › yiyan O3-mini 翻译中文语料库/A28.O3.txt]

冒险旅行 - 国家地理冒险博客

2008年，一位热爱垃圾食品的古典文学专业毕业生踏上阿巴拉契亚步道，展开一段伟大的冒险之旅，同时试图弄清楚自己的人生方向。  
恰如其分的是，她在步道上的名字定为“Odyssa”。  
她当时对徒步旅行还一窍不通，甚至连排汗袜都没穿。  
但这次远足似乎是她的命运，因为她成功刷新了女性全程徒步记录。  
下周，詹妮弗·法尔·戴维斯将开始尝试打破自己的记录，她计划在阿巴拉契亚步道上实现平均每天46英里的雄心壮志。  
在这篇访谈中，她讨论了自己的步道策略（其中包括夜间行走）、在阿巴拉契亚步道上的训练，以及她是如何逐步摸索出成为一名专业全程徒步者之道的。

—— Mary Anne Potts

冒险提问：你的古典文学学位是如何让你成为一名屡次全程徒步者的？  
詹妮弗·法尔·戴维斯回答：实际上，我要感谢我的古典文学学位，正是它最初促使我成为了一名全程徒步者。  
大学毕业后，我的第一个念头就是，“接下来怎么办？！”我完全不知道如何发挥我的学位作用。  
因此，这正是一个绝佳的机会，让我走上步道。  
古典文学充满了冒险故事。  
在阅读了关于罗马角斗士和《荷马史诗》中那些英雄人物的故事后，我决定，我也想拥有一个精彩的故事。  
我的步道名字是“Odyssa”……我将回忆录定名为《成为Odyssa》，因为它讲述了步道如何塑造了今天的我。  
也许阿巴拉契亚步道并不是我的教授（或父母）所曾设想的，但这无疑是一场真正的冒险！

提问：你为什么要试图打破自己的记录？为何不挑战一个全新的目标？  
JPD：我觉得许多打破记录的人都会体会到，总有更高的层次可以追求。  
我确实保持了阿巴拉契亚步道女性速度记录，这让我非常满意，但总体记录（男女皆含）仍然等待被打破。  
因此，我有机会达到那个标准。  
这就像是跳高运动员，总想不断提高横杆的高度，直到将其打倒，否则你永远不知道自己有多高。

提问：你计划平均每天行走46英里，这怎么可能实现？  
JPD：是的，有时我自己想起来也觉得异常令人生畏。  
但我打算将一天分成几个阶段，这样在心理和体力上都会感觉比较合理……步行一段，跑步一段，再安排适当的休息和营养补给。  
这是一套让我感到兴奋而不是压力山大的计划。  
我认为把一天拆分为几个表现阶段是个不错的策略。我会不断关注自己在每个时刻的最佳表现，以便为下一个阶段做好准备。  
另外，其实我现在应对这一挑战的条件比以往任何时候都要好。  
第一次走阿巴拉契亚步道时，我连一双合适的排汗袜都没有，而且营养摄入非常糟糕……我吃了大量的“小黛比”饼干。  
如今，我对自己的身体以及要支撑每天46英里的需求了解得多了。  
得益于合适的装备、充足的营养和来自丈夫在非步道部分的支持，我充满信心。  
再加上，我已经筹划此行一段时间，并且在过去一年里一直专注于体能和心理上的训练。

提问：与上次创纪录的阿巴拉契亚全程徒步相比，你平均快了多少？  
JPD：在上一次创纪录时，我平均每天行进38英里。  
这一次，我每天将需要多行走和跑步8英里。  
我的步伐保持不变——在条件允许的情况下，上山步行或跑步下山。  
也就是说，平均每天多出大约两小时的行走时间。  
2008年，我几乎没有进行夜间行走。有时决定何时停下的，并非是我的体力，而是日光时间。  
这一次，我已经做好了早晨和夜间行走的充分准备。

提问：你的训练是怎样进行的？  
JPD：由于我住在北卡罗来纳州阿什维尔，靠近阿巴拉契亚步道，所以我有机会直接在步道上训练。  
我大部分的训练都着眼于提高效率和爬坡能力！  
这也是我与2008年那次主要依靠跑步训练、且没有刻意寻找具有挑战性的地形相比所发生的最大变化。  
当时我还花了很多时间在公路上。  
这一次，我专门在那些海拔上升幅度较大的步道上进行了训练。  
实际上，现在我更多的是在徒步，跑步则相对较少。  
2008年时我从未尝试过上坡跑步，所以我决定训练时也不练习爬坡时跑步。  
相反，我安排了更长时间的徒步训练，只有在步道条件和身体状况允许的情况下才进行跑步。  
此外，我还把瑜伽加入了日常训练，以改善呼吸和灵活性。

提问：你认为整个行程需要准备多少双鞋？  
JPD：我预计会轮换使用六到七双Salomon步道鞋。  
在遇到某些公路交叉点与我丈夫会合时，我就能趁机换鞋。  
我主要会使用一款我曾参与开发的新款Salomon鞋，该鞋专为喜欢“跑步式”徒步旅行的人量身打造。  
它被命名为Salomon Synapse，寓意着徒步与跑步之间的联结。  
由于它设计上最大化了快速行走者的自然步伐，我可能会最常使用它。  
不过，我也会用Salomon XT-Wings来应对山地跑动的路段，而Salomon XR-Crossmax则适合更平坦、更快的路段。

提问：你每天需要多少卡路里？你最喜欢的步道零食是什么？  
JPD：我每天至少需要摄取6000卡路里的能量，而且大多数天我的消耗会超过这个数值。  
饮食问题历史上一直是我的一大挑战，这一次我会尽可能做好准备。  
我不希望感到体力透支。  
话虽如此，咀嚼实际上会变成一种负担，所以任何可以直接喝下或一下子畅饮的东西都是理想选择。  
我喜欢果汁和巧克力牛奶。  
另外，由于这次挑战是在盛夏进行，再加上出汗会流失大量盐分，我简直会变成土豆片的“怪兽”！

提问：第一次上步道时，你还是个徒步新手，这次你觉得自己有哪些不同？  
JPD：有的人只是跳下码头就学会了游泳，我也是差不多这样学会徒步的。  
第一次走步道时，我犯了很多错误，这逼迫我迅速进步，以免我“溺水”。  
仅仅对可能遇到的情况有更充分的认识，就能产生截然不同的效果。  
虽然每一次徒步的体验都是全新的、自然发生的，但现在我大致知道会遇到哪些动物、怎样的人和地形，所以能更好地做准备。  
不过，这一次也迎来了新的挑战。  
第一次时，我悠然自得，对步道上遇到的一切抱以开放心态；而这一次，我力图达到一个时间目标。  
所以，我需要时刻提醒自己保持专注和放松，不让这个庞大项目的压力影响状态。  
毕竟，步道不喜欢压力！  
最后，我与前两次走阿巴拉契亚步道时已经大不相同，我已经成长了许多。  
作为一名全程徒步者的经历塑造了今天的我，而我在步道之外也获得了新的体验和成长。  
我现在已经是人妻，同时也是一名作家、公众演讲者和企业主。  
因此，从许多方面来说，第三次走阿巴拉契亚步道的体验将因我的个人成长而截然不同。

提问：在阿巴拉契亚步道的徒步文化中，你最期待哪些部分？  
JPD：我最期待的是社区氛围！  
我迫不及待想见到一些熟悉的面孔。  
这话听起来对于一次有支援的记录挑战来说似乎有些讽刺，但许多曾陪伴我走过阿巴拉契亚步道的挚友都会在这次冒险中帮助我。  
阿巴拉契亚步道自然而然地在徒步者之间培养出深厚的情谊，能够与老朋友加深联系，同时在每一次新的旅程中结交新朋友，真是一件令人欣喜的事。

提问：你认为这次全程徒步中最大的挑战是什么？  
JPD：天气总是一大挑战。  
我计划在夏天出发，所以希望一切顺利，但任何走过阿巴拉契亚步道的人都知道，天气总是喜忧参半。  
随时可能遭遇雨水、冰雹、降雪或酷热难耐。  
这可能成为最大挑战的原因在于，一旦我踏上步道，就不能带太多装备，因此每天早晨出发前，我必须对当天可能出现的天气有充分了解，好决定携带多少装备。  
我既不想因装备太多而负担沉重，也不想准备不足。  
对我来说，另一个挑战是如何保证足够的睡眠。  
我热爱睡眠，而且在步道上睡得也非常好。  
不过，每天行走46英里必然会导致几个短暂的夜晚。  
我希望即使睡眠时间不足7至8小时，身体仍然能持续恢复。

提问：哪件装备是必不可少的？  
JPD：好吧，既然我要在一个半月的时间内让双脚和腿经受连续不断的折磨，合适的步道跑鞋无疑是最重要的装备。  
另一个你永远会在乎的物品是你的日用背包，我很幸运拥有几款非常合身的Salomon背包，它们让我在奔跑和徒步时都能保持舒适。  
另外，我绝不会忘记戴上手表。在过去四年里，我一直使用Suunto Vector。  
我喜欢随时在手腕上拥有气压计、气压传感器和指南针。  
这样既能让我监测即将到来的风暴，也能随时了解自己的位置、上爬高度以及下坡速度。  
由于我需要随时关注天气，因此能够实时获取大气压力和海拔高度信息至关重要。

提问：成为一名专业徒步者有可能吗？你实现了吗？  
JPD：对此大家见仁见智。  
我在步道外工作非常非常努力。  
我之所以能以徒步为生，并不仅仅依靠自己在步道上的成绩。  
我创办了Blue Ridge Hiking Co，帮助别人成功踏上自己的步道冒险。  
我写了并出版了一本名为《成为Odyssa》的回忆录，还出版了三本徒步指南书。  
此外，我还经常进行公众演讲，以及举办工作坊和讲座。  
现在，我正与Salomon合作设计更多能进一步提升徒步体验的产品。  
所以，我确实利用徒步创造了自己的事业，但这条路的确充满艰辛。  
毕竟，找到一份要求较低、薪资更高且附带健康保险的工作会容易得多。

提问：你的冒险愿望清单上还记载着哪些旅行？  
JPD：我最想要的，除了结婚，还有就是要有孩子。  
这可能会成为我生命中最大的冒险。  
话虽如此，我和丈夫都希望在建立家庭之前，再走几条步道。  
我们俩都钟爱阿尔卑斯山，梦想着有一天能前往新西兰和巴塔哥尼亚旅行。
