# Supplementary material for: Does LLM translation align with translation universals? A cross-genre simplification study on English-Chinese translation based on dependency grammar
Source: PLoS One. 2025 Jun 2;20(6):e0324830. doi: 10.1371/journal.pone.0324830 (PMC12129206; doi:10.1371/journal.pone.0324830)
Supplement: S1 File — (ZIP) [file pone.0324830.s001.zip › yiyan O3-mini 翻译中文语料库/A29.O3.txt]

Floating Facebook
友谊的价值

Facebook很可能会成为一家庞然大物级的公司，这既会带来丰厚回报，也伴随着风险。

Facebook的创始人兼首席执行官马克·扎克伯格多年来一直在谈论“社交图谱”这一概念，即将人们与他们的朋友以及所有感兴趣的事物相互连接。通过鼓励数以亿计的人在线共享自己的行为，公开抒发从平凡到深刻的内心世界，他的公司实际上已经在电脑中绘制出这张图谱的部分内容。据讽刺杂志《洋葱新闻》报道，这一切最初其实是中情局的主意；如果用传统方式挖掘如此庞大的信息量，特工们将花费巨额开支。

这些数十亿个电子节点和链接很快将给年仅27岁的扎克伯格带来巨额财富，他持有Facebook 28.4%的股份，并将继续掌控大部分表决权。这同样也将使许多其他股东受益，其中不乏众多员工。

2月1日，公司宣布计划进行首次公开募股（IPO），预计将筹集50亿美元，甚至更多，这将成为互联网公司史上最大规模的上市。自2004年谷歌上市——正是Facebook成立的那一年——以来，科技界和风险投资家们就再没有如此激动过。预计在春季进行上市的Facebook，将会成为一家上市的科技巨头，与亚马逊、苹果以及谷歌等美国科技巨头齐名。

Facebook向美国证券交易委员会（SEC）提交的文件首次披露了其财务细节（见图表1）。去年，公司的销售额达到37亿美元，略低于近期的预期，同时实现了10亿美元的净利润。该社交网络目前拥有8.45亿用户，如果把Facebook当作一个国家来看，它将成为全球人口第三多的“国家”，仅次于中国和印度。与之相关的其他一些统计数字同样令人咋舌：据研究机构comScore统计，人们上网的每七分钟中，就有一分钟花在了Facebook上。

Facebook惊人的发展让其估值被预估在750亿美元到1000亿美元之间，而在二级市场上的私下交易甚至暗示其价值已超过800亿美元。这相当于去年收入的20多倍，净利润的80多倍，倍数之高令人瞠目。支持这种估值合理性的理由部分基于两大不会逆转的科技趋势：首先是互联网连接的迅速普及，使得越来越多的人能够访问Facebook。（波士顿咨询集团预计，到2016年，全球上网人数将从2010年的16亿增加到大约30亿。）其次是移动电话的崛起。目前，已有超过4.25亿人通过移动设备上Facebook，未来社交网络的大部分增长将来源于移动互联网。综合这两大趋势，用户数或许会突破10亿。诚然，其他社交网络也将从中受益，但Facebook获得的红利最大，因为扎克伯格和他的团队巧妙地将网站定位为一种“社交公共设施”（social utility），让用户可以做各种各样的事情——无论是转发新闻文章、玩游戏，还是发布自己、朋友或宠物的照片。用户可在平台上做的事情越来越多，这得益于Facebook吸引了外部开发者为其平台开发应用，同时自身也不断改进平台。如今，Facebook正初步推出其最新创新——时间线（Timeline），借此鼓励用户在网上记录自己整个人生的点点滴滴。

这一切也能解释为何如今用户在Facebook上花费的时间远远多于在谷歌等竞争对手身上（见图表2），以及其强大的网络效应。Facebook正在迅速渗透到印度、巴西等新兴市场，最近在这些市场中它已取代谷歌旗下的Orkut成为领先的社交网络（见地图）。Facebook之所以能够淘汰Orkut，一个重要原因是用户蜂拥加入，以便与已经在该平台上的海外朋友保持联系。而在俄罗斯，它正与本土竞争对手如VKontakte展开角逐；一些国家甚至曾试图屏蔽Facebook，其中中国的封锁最为典型。中国这一巨大市场无法进入的事实，使得Facebook的社交图谱中留下了一块空白，同时全球最大的人口群体也由像人人网和拥有Qzone的腾讯等中国社交网络所掌控。扎克伯格甚至为了应对这一挑战，开始学习普通话（他还曾给自己定下只吃亲手捕杀的动物这样的挑战）。不过目前，中国市场依然遥不可及；但倘若未来能攻克这个市场，Facebook对广告商将更具吸引力。去年，Facebook迅速超越雅虎，成为美国线上展示广告市场最为强劲的力量（见图表3），约85%的收入来自广告，未来其广告营收很有可能更上一层楼。

What friends are for
朋友的意义

首先，Facebook正加班加点地从其用户中挖掘更多数据，以便将广告更加精准地投放给对的人。去年9月，它推出了一套全新的社交应用（其中包括即将由《经济学人》推出的一款），使人们可以直接在Facebook上观看电影、听音乐、阅读新闻，而无需转到其他网站。这一切都属于其宏伟计划的一部分，旨在绘制出人与其兴趣事物之间所有关联的全景图。

Facebook还能通过构建一个广告网络来赚取更多收入，借助其遍及整个互联网的广泛触角。数以百万计的网站通过其开发的多种软件与Facebook实现了整合，其中包括允许用户将正在听的歌曲、阅读过的文章等活动分享到Facebook好友之间的“社交插件”。这不仅使Facebook成为其他网站的重要流量来源，还能通过帮助它们销售广告，从中提取一定比例的收入。一些分析师认为，这部分业务的收入甚至可能与Facebook自身网站的广告销售持平。

此外，根据互动广告局的统计，在线搜索业务占据了美国线上广告收入近一半的份额，因此人们普遍认为Facebook也极有可能进军这一领域。毕竟，这个社交网络已经掌握了大量关于用户推荐如何影响其朋友选择的信息。“Facebook上某种形式的社交发现功能是必然的，”推广激进主义与慈善事业的网站Causes.com负责人乔·格林表示。主导搜索广告业务的谷歌显然也认同这一点：上个月，它开始将自身小型社交网络Google+的数据整合到搜索结果中。

随着越来越多的人通过手机使用Facebook，公司也将能够销售在移动设备上展示的广告，难点则在于寻找不会过分打扰小屏幕用户的展示形式。Facebook很可能会推出“赞助故事”，例如一位音乐出版商可以付费将其网站链接嵌入到提及其艺人的文章中。负责为企业管理Facebook广告活动的AdParlor首席执行官侯赛因·法扎尔认为，未来Facebook的广告收入或许会超过谷歌——后者据估计去年因广告收入赚取了400亿美元。“社交广告正是一场巨大的变革，”他说。虽然这的确是一个大趋势，但巨变需要多年才能成熟，而且基于社交网络的广告业务比基于搜索（如谷歌）的要难以构建。谷歌的广告之所以有效，是因为它们在用户明确寻找具体信息时展示，而Facebook的广告可能效果不佳，因为用户访问该网站的初衷在于社交，而非搜索或购物。因此，谷歌搜索广告的收费通常高于Facebook展示广告，且Facebook广告的效果也更难以精准衡量。

此外，尽管诸如星巴克等品牌在Facebook上成功吸引了大量活跃用户，其他品牌却往往遭遇挫折。在一定程度上，这些品牌应为自己的策略负责：Socialbakers（一家社交媒体数据统计公司）的研究发现，Facebook上95%的品牌主页帖子未能获得任何回应。可以预见，扎克伯格很可能将所通过IPO筹集的资金中的一部分用于收购广告效果测量公司和社交媒体咨询机构，以帮助企业客户更好地利用这一网络。同时，Facebook也会将更多资源投入到广告以外的领域。

其中一个颇具前景的领域是基于Facebook积分——一种虚拟货币——的线上支付服务。该社交网络要求开发者在运行于Facebook的应用中采用积分，并从数字及虚拟商品的销售中抽取30%的收益。迄今为止，一家名为Zynga的社交游戏公司（该公司于去年12月进行了IPO）占据了这部分收入的大部分，目前这部分收入占Facebook总收入的12%。扎克伯格希望更多公司能借助Facebook平台，如同Zynga撼动电子游戏世界那样，颠覆从旅游到医疗保健等多个领域，从而让Facebook能够从平台上蓬勃发展的交易中赚取更多利润。去年，支付及其他手续费共为公司带来了5.57亿美元，而2010年这一数字仅为1.06亿美元。未来的奖励可能更为丰厚，尤其是在Facebook能将积分打造成不仅在网络上，甚至在现实生活中都被广泛接受的货币之时。为此，Facebook或许会尝试与那些已与其整合的网站达成协议，让其虚拟货币得以使用，甚至进军与PayPal等在线支付巨头的竞争。虽然应对这一领域复杂的法规将是一场噩梦，但回报也可能十分巨大——去年PayPal的收入就达到了44亿美元。

此外，如果Facebook认真布局社交商务，也就是通过社交网络购买商品和服务，其虚拟货币同样会发挥作用。已有一些公司（例如美国消费品巨头宝洁）在Facebook上设立了虚拟店铺，但何谓“社交商务”能否普及尚为时过早。不过，有观察人士认为，考虑到朋友在消费者购买决策中所起的影响，社交商务未来将有巨大的市场潜力。咨询公司Booz Company曾估计，通过社交媒体销售的商品价值将由2011年的50亿美元跃升至2015年的300亿美元。

My empty space
我的空白空间

连竞争对手也不得不承认，Facebook有潜力成为全球最有价值的公司之一，而这一切在很大程度上取决于其管理团队。2008年，扎克伯格巧妙地从谷歌挖来了雪莉·桑德伯格，就出任了Facebook的首席运营官；在本周的发行文件中，她也是唯一被列为“关键人物”的除了创始人之外的人物，现今她几乎与扎克伯格齐名。能否留住她可能会成为难题（有人甚至猜测她是否会被吸引进入政界）。此外，Facebook的许多员工也很快将因股份激增而变得异常富有。

然而，从一家充满活力的初创公司转型为成熟巨头的过程绝非易事，其中一个风险在于用户可能会因失去兴趣或对网站某些不当行为感到反感而放弃使用Facebook。
