# Supplementary material for: Does LLM translation align with translation universals? A cross-genre simplification study on English-Chinese translation based on dependency grammar
Source: PLoS One. 2025 Jun 2;20(6):e0324830. doi: 10.1371/journal.pone.0324830 (PMC12129206; doi:10.1371/journal.pone.0324830)
Supplement: S1 File — (ZIP) [file pone.0324830.s001.zip › yiyan O3-mini 翻译中文语料库/A30A.O3.txt]

热钱躁动

今年夏天，对于关注中国经济的人们来说，一个热门的游戏就是猜测流入中国的投机性资本，即所谓的“热钱”的规模。一个迹象是，尽管今年中国的贸易顺差开始萎缩，但外汇储备却以越来越快的速度在增加。目前，中国外币净收入的大部分来源已经从经常账户顺差转向资本流入。

据泄漏的官方数据，四五月份期间，中国的外汇储备跃升了1150亿美元，达到1.8万亿美元；截至五月的五个月内，报告储备增加了2690亿美元，比去年同期多20%。但即便如此，这一数字仍低估了中国人民银行积累外汇的真实速度。

总部设在北京的经济研究机构 Stone & McCarthy 分析师洛根·赖特经过一番统计侦查试图解读这些数字。首先，报告的储备数字不包括中国人民银行向中国投资公司——国家主权财富基金——转移的外汇。其次，今年在账面上，这些储备数字还因中国人民银行“要求”银行用美元支付现需在央行持有的额外储备而被削减。赖特先生认为，如果将这两项数字加回到官方储备中，2008年前五个月中国的外汇资产总额竟猛增了3930亿美元，增长幅度是去年同期的两倍多。

中国的贸易顺差和外国直接投资（FDI）只能解释其中30%的增长；扣除投资收益以及由于美元贬值而使非美元储备价值上升的部分后，仍留有2140亿美元的未解之谜，按年计算相当于超过5000亿美元。一些经济学家以此作为热钱流入的代理指标，尽管其中部分数字可能反映的是非投机行为，比如中国企业的海外借款。赖特先生因此估计，2008年前五个月中国接收的热钱可能高达1700亿美元，这远远超过任何新兴经济体此前的经历。

北京大学光华管理学院经济学家迈克尔·佩蒂斯认为，在这一时期，投机性资本流入甚至可能远超2000亿美元，因为热钱还通过企业夸大外国直接投资数据和出口发票过高的方式流入中国。外国企业引入的资金远超其实际投资需求：外国直接投资的净流入比一年前增长60%，但用于固定资产投资的资金却减少了6%，部分资金被转移到了其他领域。

估算流入了多少资金是一回事，而弄清这些资金流向何处、又是如何绕过中国严格的资本管制却是另一回事。持续暴跌的股市（见相关文章）绝非热钱的合适归宿；部分资金流向了房地产，而大部分则以普通的银行存款形式存在。人民币存款略高于4%的利率（美元仅2%）再加上预期的人民币升值，为能够将资金转入中国的投资者提供了看似无风险的利润机会。

这些热钱是通过各种迂回渠道流入的。注重流动性的大型西方投资基金很难直接将资金转入中国，尽管市场上流传着一些对冲基金正通过中国合作伙伴进行投资的传闻。贸易与投资为中外企业提供了巨大漏洞：居民个人每年有5万美元的汇入额度，许多人还利用朋友和亲戚的额度；另一大漏洞则是香港居民每天可以向内地银行存款转账8万人民币（约合11600美元）。

政府固然在试图打击这一行为，但这有可能使资金流向地下钱庄；而若政府加强对外国直接投资和贸易流动的监管，随之而来的官僚程序又可能损害实体经济。因此，中国需要减少引发不稳定资本流入的诱因，而不是单纯封堵这些渠道。

大规模的热钱流入给中国经济带来了两大风险：一是资本可能像十年前金融危机中东亚其他国家和今年越南那样突然外流。虽然中国经济依托经常账户顺差和庞大储备得到一定保护，但银行系统仍将受到突如其来的资本撤离冲击；二是资本流入可能推高通胀。外国资本流入越多，央行为了压低人民币汇率就必须买入更多美元，这实际上等于印钞，然后央行再通过发行票据（即“货币中性操作”）或提高银行的存款准备金率来收回过剩流动性，但这一切都使货币政策变得更加复杂。中国的利率虽低于通胀率，但中国人民银行担心提高利率会吸引更多热钱，从而加剧通胀压力；因此，央行试图通过让人民币相对于美元更快升值来遏制通胀——今年第一季度人民币按年升值18%，但这一举措反而鼓励了投资者押注未来人民币继续升值，加剧了资本流入。自四月份以来，为了打击投机者，这种升值速度已大为放缓，但收效甚微。

大规模的货币中性操作

一些经济学家认为，热钱所造成的问题被夸大了。毕竟，中国人民银行目前已经成功中性化了大部分外汇储备的增加；五月份7.7%的年通胀率也开始下降，再加上上周燃油价格上涨的影响在未来几个月有望被食品价格通胀的下降所抵消。但问题是，如果不进行货币中性操作，货币供应增速将会爆炸式上升，而进行这一操作的空间如今已接近极限。央行通过出售票据来回笼流动性的成本越来越高，因此现在更加依赖提高银行的存款准备金率（中国人民银行对银行储备的支付利率仅为1.9%，而票据利率超过4%）。自2007年1月以来，最低存款准备金率已从9%提高到了17.5%，共16次上调，但若再大幅提高，势必损害银行利润。为了抑制未来通胀，中国必须遏制资本涌入。

一种解决方案是人民币进行一次大幅的、一锤子买卖式的升值，使投资者不再将人民币视作单边押注。这样一来，中国人民银行就可以有余地提高利率。但问题在于，要改变投资者的预期，人民币可能需要被强行推高约20%，这对于中国领导层来说是无法接受的，尤其在全球需求放缓和部分出口商已面临压力的情况下。这意味着货币政策将继续保持宽松状态，热钱涌流及低利率持续存在的时间越长，潜在通胀逐步上升的风险就越大。
