# Supplementary material for: Does LLM translation align with translation universals? A cross-genre simplification study on English-Chinese translation based on dependency grammar
Source: PLoS One. 2025 Jun 2;20(6):e0324830. doi: 10.1371/journal.pone.0324830 (PMC12129206; doi:10.1371/journal.pone.0324830)
Supplement: S1 File — (ZIP) [file pone.0324830.s001.zip › yiyan O3-mini 翻译中文语料库/A30B.O3.txt]

新丝绸之路
公路、铁路和管道正在重新定义我们对亚洲的认识

自从六个世纪前丝绸之路废弃以来，亚洲的商业就不再依赖陆路运输，而是沿着海岸和岛链进行海运，最初依靠季风，现如今则依靠柴油船的货舱。  
亚洲战后经济奇迹的故事，归根结底是一个海运的故事。  
最先是日本，随后是韩国、香港、台湾和新加坡，再到除北朝鲜和缅甸外的整个东南亚和东亚，都采纳了以出口制造品为基础的经济模式。  
中国的崛起同样体现了对海洋世界的热情拥抱；若没有船运集装箱，这一奇迹将难以想象。

亚洲安全的总体格局也印证了这一水域主题。  
自1941至1945年的太平洋战争以来，美国便依靠海军力量和从澳大利亚到日本的一圈岛屿盟国，维持着一种美式和平。  
如果美国的主导地位受到挑战，那必将在海上进行较量。  
中国和印度作为军事强国的崛起，其海军规模的大幅扩充便是一大证据。  
然而，位于悉尼的洛伊研究所的安东尼·布巴洛和马尔科姆·库克在《美国利益》杂志中指出，这种海上视角已经接近其实用性的边界。  
这一视角掩盖了一个正在重塑整个亚洲大陆疆域的强大动力。  
在20世纪的大部分时间里，中国、印度和前苏联这三个亚洲大陆大国对国际交流并不上心，整个跨洲发展可谓微不足道；而这种状况如今正在改变。

新的公路、铁路和管道正交织于整个亚洲大陆。  
12月，一条长达7,000公里（4,400英里）的管道正式启用，通过哈萨克斯坦和乌兹别克斯坦将天然气从土库曼输送至中国。  
俄罗斯与中国联手推动了一项价值250亿美元的工程，计划将俄罗斯远东地区的石油输送到中国。  
一条伊朗—巴基斯坦管道正在建设中，未来甚至有可能延伸至印度或中国。  
在缅甸，韩国和印度的企业联合实施了一项重大工程，旨在把天然气运往中国西南部。

公路网络也在不断扩展，其中以印度（比如在阿富汗）以及尤以中国为突出代表。  
如今，尘土飞扬的缅甸已接入中国那全新的高速公路体系。  
新的道路把湄公河沿岸的邻国紧密连接在一起。  
中亚地区同样掀起了一股修路热潮。

铁路建设则展现出最为大胆的愿景。  
中国已经把一条铁路推向喜马拉雅山脉，直达西藏拉萨，自2006年以来已有500万人次乘坐这一线路。  
如今，它还计划让铁路沿山脉延伸进入尼泊尔、孟加拉国和不丹。  
至于高速铁路，中国从起步以来就拥有全球最快、最长的系统。  
政府拟打造一张覆盖亚洲甚至欧洲的高速铁路网络，规划中设想有三条主干线连接大约二十多个国家，从南端的新加坡延伸到西端的德国（其中还包括一条从中国大陆到台湾的隧道）。  
据铁路部门称，到2025年，从上海到伦敦的旅程将只需两天时间。

尽管这些雄心勃勃的计划面临着巨大的资金压力，更不用说政治阻力，但它们正逐步改变人们对亚洲的认识。  
亚洲已不再仅仅是一个拥有长长海岸线并与外界紧密贸易的区域；如今，亚洲内部的互联互通同样至关重要。  
区域内的贸易增长速度大约是对外贸易的两倍。  
20年前几乎没有任何往来的中国，如今已成为印度最大的贸易伙伴，今年双边贸易额可能将超过600亿美元。  
中亚与中国的贸易额更是从1990年的1.6亿美元跃升至2006年的70亿美元。  
而中国则是中东地区最大的商品出口国。  
在中国东部浙江省义乌市那座拥有巨大批发市场的清真寺前，络绎不绝的信徒便暗示了这种联系的规模之宏大。  
在这一大陆的西端，连亚洲的边界都变得模糊不清。

尽管这一全新的大陆视角充满无限前景，但它并未否定海洋的重要性，反而在某些方面强化了这种意义。  
印度学者C. Raja Mohan指出，大陆发展正在通过为孤立群体提供通往大海的通道（例如中国西南通往孟加拉湾）来将他们纳入国际市场。  
与此同时，大陆基础设施的繁荣也推动了海运业务的发展：运往中国的原油中约有五分之四仍需经过马六甲海峡。  
崛起大国之间的资源竞争以及保护海上航线的需求，将使海军战略家们在未来许多年里忙个不停。

美国海上迷途

究竟陆上竞争是会导向合作还是冲突，仍是一个悬而未决的问题。  
不稳定因素多如牛毛，包括中亚一些举止粗暴的政权以及中国和印度内部一些分裂的群体。  
很大程度上，局势的发展取决于那些小国如何应对邻国这一“巨人”的种种诱惑和讨好之举。
