# Supplementary material for: Does LLM translation align with translation universals? A cross-genre simplification study on English-Chinese translation based on dependency grammar
Source: PLoS One. 2025 Jun 2;20(6):e0324830. doi: 10.1371/journal.pone.0324830 (PMC12129206; doi:10.1371/journal.pone.0324830)
Supplement: S1 File — (ZIP) [file pone.0324830.s001.zip › yiyan O3-mini 翻译中文语料库/A31A.O3.txt]

欣赏美丽：美丽如何被探索

美丽。  
我们见到就知道美丽，但究竟什么是美丽呢？  
哲学家埃德蒙·伯克写道：“我们必须得出结论，美丽在很大程度上是一种物体所具有的、通过感官介导以机械方式作用于人类心智的品质。”  
伯克1756年如此写道，而这句话直到今天依然被广泛引用。  
科学家们仍在努力探寻，究竟是什么使得事物和人物美丽。

在某种程度上，这就像是在问你的“红色”是否与别人所见的相同——纽约大学心理学与神经科学教授丹尼斯·佩利表示，根本没有办法确切知道答案。  
尽管如此，在神经科学和心理学领域中，我们仍有许多可探讨的课题，比如人们为何会觉得某些东西美丽，人们对自己美丽的认知程度，以及美丽在社会中扮演的角色。

美丽与大脑

无论身处何种文化，观看之美似乎总伴随着某些特定的大脑活动模式。  
伦敦大学学院神经美学教授塞米尔·泽基致力于研究艺术审美的神经基础。  
他的研究发现，人们在欣赏艺术和音乐时，唯有一个共同的因素：即大脑内侧眶额皮质的活动，这一部分是大脑奖赏和愉悦中心的一部分。  
在艺术和音乐的美感经验上也存在文化趋势——例如，日本人偏爱不对称，而西方则强调对称。  
然而，这一文化差异并不适用于面孔，因为普遍来说，人们对对称的面孔具有普遍偏好。  
目前尚不完全清楚为何人们对某些美的事物经过多次接触后会产生适应性，而对另外一些则不会。  
例如，一首流行歌曲你可能听几遍后就感到厌倦；但一部歌剧你可以反复听上几十次、经历多年，依然能引起情感共鸣。  
或者你可能一直欣赏一幅画，而另一幅画看几次之后却失去了它的光彩。  
这其实也说得通，因为我们可以看到自己身上每一个瑕疵，而对于那些我们认为美丽的人，由于无法过于亲近，所以无法察觉所有细微的缺点。  
泽基指出，一旦我们开始注意到缺陷，对美的感知可能会减弱。

对面部美感的大脑成像研究也已开展。  
最近《Neuroimage》期刊的一项研究发现，通过常见的大脑活动模式，自我评价面部吸引力可能与自尊心密切相关。

面部的美丽

关于面部吸引力，有理由相信具体的面部特征和生物学因素会指导我们对美的评判。  
科学研究显示，更加对称且中庸的面孔往往会被评为更具吸引力。  
尤其是，对称性已被广泛研究，不仅在西方世界，甚至在远离主流媒体的狩猎采集文化中也是如此。  
坦桑尼亚的哈扎族（Hadza）——一支住在偏远地区的狩猎采集人群，就表现出比英国人更强的对对称性的偏好。  
那些在狩猎上更被认为是能手的男性，尤其偏爱女性面孔的对称性。  
而哈扎族女性在怀孕或哺乳期间，对男性面孔对称性的偏好更为强烈，这些时期她们可能会额外关注那些可能对婴儿有害的食物和疾病。  
事实上，甚至婴儿对于具有吸引力、对称的面孔也会有更积极的反应。  
但研究显示，婴儿对被认为有吸引力的面孔反应更为强烈，而不仅仅是对纯粹对称的面孔，这暗示着其中还有其他因素在起作用。  
有一些理论认为，特定的比例才是最自然的美，长与宽的比例便十分重要。  
借助计算机技术，我们发现将大量面孔进行混合通常会得到一个高度吸引人的“融合面孔”。  
其推理是，这种混合更接近于一个可能代表吸引力的面孔“原型”——即最平均的面孔。  
因此，婴儿可能会被那些最接近基本面孔概念的面孔所吸引——也就是说，它们是中庸的。  
综合而言，2007年发表在《Perception; Psychophysics》上的一项研究表明，对称性能提高“中庸面孔”的吸引力。

这为何重要？

理论认为，对称的面部特征可能是遗传质量的标志。  
人类祖先进化过程中倾向于寻找能够将良好基因传递给后代的伴侣，因此他们自然而然会排斥那些对生存有害或暗示健康状况不佳的特征。  
事实上，2011年《Economics and Human Biology》期刊的一项研究发现，面部不对称的人往往成长经历更为艰辛和匮乏，而相比之下，那些面部更对称的人则情况较好。  
看起来，童年的逆境与面部特征不完美（不完美的排列和匹配）之间存在关联，尽管尚无证据证明二者间存在因果关系。  
由于性关系对雌性灵长类动物而言代价更高——毕竟她们负责生育——因此雌性在择偶时通常更为挑剔。  
而女性所偏好的男性类型亦可能随排卵周期而有所不同。  
研究显示，在高生育期，女性更倾向于选择看起来更粗犷、更具支配力的男性。  
她们潜意识里可能依据进化力量来感知美，因为支配力通常预示着较高的遗传适应性。  
顺便提一句，女性在最具生育期时也会购买更性感的衣服。  
《Nature Communications》期刊最近的一项研究发现，女性对拥有最强免疫系统的男性更具吸引力，而这通常与较高的睾酮水平有关。  
但在那些伴有较高水平应激激素皮质醇的男性中，这一关系显得更为复杂，暗示女性可能会认为压力较大、状态较紧张的男性不那么吸引人。

美丽也在友谊中扮演着角色。  
研究表明，女性朋友往往具有相似的吸引力。一项2010年发表在《Human Nature》期刊的研究发现，无论是从个体对自己美丽的评价，还是独立评审者的评价来看，女性的吸引力与其朋友的吸引力密切相关。  
而如果你与一位朋友处于一个搭档关系中，而你自身稍逊一筹，那么你更可能将这位更具吸引力的朋友视为择偶竞争对手。  
不过这只是一项小规模研究，还需要更多的研究来证明这些结论。

你自身的美丽

有时人们会将自我价值建立在外貌之上，把美丽与对自己的认知紧密联系在一起，正如美国国立卫生研究院研究员希瑟·帕特里克所说。  
“我们会将自己认为的样子与别人眼中的样子做比较，然后决定自己是好看还是不好看。”她说道。  
这种比较可能会带来消极或积极的情感及心理后果。  
她指出，有科学证据表明，关于自我美丽重要性的观念在童年时期便已形成。  
父母会依据孩子的外貌给予一定的赞扬，而不完全是对他们在任务和活动中的努力和能力的认可。  
例如，小女孩在参加儿童选美比赛时，会收到关于外貌极具价值的反馈。  
“你可以想象，这为人们之后从外貌或能力角度看待自己奠定了基础，”帕特里克说。  
在评判美丽时，许多人往往是自己最苛刻的评判者。  
有时某个特定的身体部位会成为自我厌恶的焦点。  
“我认为，说出我们对自己说的话却对别人保持沉默，在社会上仍然是不被接受的，”帕特里克说。  
“我们对自己的评判不会像我们对他人那样加以过滤。”  
当这种情况走向极端时，对自己某一方面外貌的痴迷甚至会被认定为一种精神疾病：身体变形障碍。  
这也是一些人尽管做了数十次整形手术，依然无法对结果感到满意的原因。

反过来说，你也可以把自己的身体看作一种力量的源泉——例如，在完成第一次5公里赛跑甚至马拉松后，有些人会为自己的身体能力而感到自豪。

美丽即力量

芝加哥大学研究员贾斯敏·克卢蒂耶表示，已有研究表明，被认为更具吸引力的人也往往显得更有能力、更成功。  
“这些效应无疑带有强烈的文化和习得性维度，”他说。  
其他研究还表明，外表吸引力甚至能影响薪资水平。  
在法律体系中，美丽也可能被纳入考量——多项研究发现，外貌吸引力在裁决和量刑过程中都有一定影响。  
可能的解释是，漂亮的人较不容易犯罪，或者社会普遍认为漂亮的人“好”得不会做坏事，正如凯瑟琳·A·桑德森在《社会心理学》一书中所写。

纽约心理学家维维安·迪勒（Vivian Diller），《面对现实：女性在容貌变化时的真实感受》的合著者，将对美的感知分为三部分：遗传因素、仪表修饰以及他人在你童年时期对你外貌的反应。  
“在你还是父母眼中宝贝的时候，对你外貌的经历会在很大程度上影响你对自己外貌的感觉，”迪勒说。  
但如果当你不再“可爱”时，父母对你的批评增多，你可能会觉得自己不再那么有吸引力。  
这里面一定不仅仅是他人对你外貌的善意看待，因为也有专业模特拥有低自我形象。  
对于模特来说，各种媒体——不仅是杂志和电视——都树立了不切实际的美的期望。  
那些能够成功的人并不认为自己必须完美无缺才能显得美丽，迪勒说。  
迪勒本人曾是一位专业芭蕾舞演员，后又一边攻读临床心理学博士，一边进行模特工作。  
她上课前会卸掉妆容，以便让他人更认真地对待她。  
“当我离开那个世界时，我不得不一点点地重新发现自己的价值，不再仅仅依赖于外表或舞姿，”她说。  
无论你多么看重自己的外貌，每个人在某个时刻都会经历这样一个过程：衰老。  
青春的美貌会改变，已不再符合你心中对自己的想象。  
但当你处于婚姻或长期伴侣关系中，你就不必为了吸引新伴侣而费心保持美丽。  
“我现在更享受自己的容貌，因为它们的重要性已不如从前，”迪勒总结道。
