# Supplementary material for: Does LLM translation align with translation universals? A cross-genre simplification study on English-Chinese translation based on dependency grammar
Source: PLoS One. 2025 Jun 2;20(6):e0324830. doi: 10.1371/journal.pone.0324830 (PMC12129206; doi:10.1371/journal.pone.0324830)
Supplement: S1 File — (ZIP) [file pone.0324830.s001.zip › yiyan O3-mini 翻译中文语料库/A31B.O3.txt]

让歌舞伎延续生命的外国人

Makoto Nishimura 正在通过一群出乎意料的学生，让日本歌舞伎艺术得以传承。在东京目黑区，她那小小的公寓内陈列着大量传统的日本乐器。  
 
书架前挂着一排三弦三味线——这是一种外形类似方形鲁特琴的乐器——它们整齐地用和服布包裹着。书架周围还散放着其他用于歌舞伎演出的乐器，比如长笛、鼓以及一把拥有13根弦的日本琴，但正如在一场歌舞伎合奏中那样，三味线始终处于中心位置。  
 
Nishimura 初次接触三味线是在她17岁读高中的时候，当时母亲带她去拜访了著名的音乐教授 Hiroaki Kikuoka。Kikuoka 鼓励她学习这件乐器，并在随后的25余年中一直悉心指导她——甚至在她作为一位挣扎中的双职工母亲时期，还免费提供三味线课程。  
 
这种善意激发了 Nishimura 强烈的感激之情，她很快便开设了一个家庭工作室，将自己对歌舞伎音乐的心得传授给后代。尽管像吉田兄弟这样的现代乐团为三味线赋予了全新的形象，但随着年轻日本人越来越倾向于流行音乐，这门传统艺术正悄然消逝。
