# Supplementary material for: Does LLM translation align with translation universals? A cross-genre simplification study on English-Chinese translation based on dependency grammar
Source: PLoS One. 2025 Jun 2;20(6):e0324830. doi: 10.1371/journal.pone.0324830 (PMC12129206; doi:10.1371/journal.pone.0324830)
Supplement: S1 File — (ZIP) [file pone.0324830.s001.zip › yiyan O3-mini 翻译中文语料库/A32.O3.txt]

自闭症激增：究竟是一场疾病流行还是一场发现热潮？  
一代人之间，自闭症的发病率竟飙升了20倍，这不仅激起了父母们最深处的恐惧，也促使大家开始寻找答案。  
但如果这场激增并非表面上看起来的那样呢？

艾姆伯·迪亚斯一开始并不确定自己小儿子到底哪里出了问题。  
查斯是一位聪明、充满爱心的两岁半小男孩，  
但他话不多，也很少对自己的名字作出反应。  
他讨厌人群，却对家里拖拉机的底部产生了奇怪的迷恋。

在互联网上搜寻时，艾姆伯看到了许多关于类似查斯的孩子的故事，这些故事出现在专门介绍自闭症的网站上。  
“他不是那个角落里一直摇晃的孩子，但他的表现已经足以让我吓坏了，”迪亚斯回忆道。她和丈夫以及另外三个孩子居住在中谷城镇金斯堡的一个奶牛场上。  
她带查斯去了洛杉矶的一位心理学家那里，经诊断那位医生确认查斯确实患有自闭症，并催促这个家庭立即开始治疗。  
然而，位于弗雷斯诺的一个负责安排州政府资助自闭症服务的机构的专家团队表示，查斯并没有这种障碍。  
工作人员说，他的问题不过是一些常见的发展迟缓，迟早会逐渐克服。

迪亚斯并不甘心这个回答，她想象出最坏的情况——查斯将永远没有女朋友、没有工作、没有属于他自己的地方。  
于是她迫使该机构重新考虑，并暗示可能会提起诉讼。  
最终，官员们作出了让步，查斯开始每周接受40小时的一对一行为治疗。

一代以前，社会很可能根本不会介入像查斯这样一个男孩的生活。  
而如今，像他这样症状较轻的案例，正助推着自闭症诊断和治疗数量的爆炸式增长。  
美国疾病控制和预防中心估计，全国大约有1%的儿童患有某种形式的自闭症——这一比例是20世纪80年代普遍水平的20倍。  
这一增长引发了人们对一场流行病的担忧，并促使研究者们寻找造成这种大脑障碍的原因，以及为何似乎有越来越多的儿童受到影响。  
然而，经过二十年的激增，目前的证据表明，这更像是诊断数量的激增，而不是真正疾病本身的激增。  
许多与生物学无关的因素可以解释全球病例急剧上升的背后原因：自闭症定义的不断扩大、对这种障碍认识的普及以及在区分其他疾病方面能力的提高。  
迄今为止，有关环境因素解释这一上升趋势的探索依然没有结果。

乔治·华盛顿大学的著名人类学家罗伊·理查德·格林克（Roy Richard Grinker）长期研究全球自闭症问题，他表示，有人所称的“流行病”实际上是一场“发现的流行”。  
他说：“一旦我们被引导去关注某件事，我们便会发现它，之后就会惊叹于怎么以前从来没有注意到。”  
杜克大学医学院前精神病学系主任艾伦·弗朗西斯（Dr. Allen Frances）则表示，对于自闭症发病率的普遍担忧“简直毫无道理”。  
他说：“人们不会在这么短的时间内发生如此剧烈的变化。只是标签变了而已。”

许多自闭症儿童的家长坚称这次上升幅度太大，不可能仅仅是一种幻觉，专家们也并未排除部分真实增加的可能性。  
但如果真有增加，许多科学家表示，这只能解释诊断增长中很小的一部分。  
尽管如此，整个社会正以前所未有的方式在自闭症的名义下动员各种资源。  
仅在加利福尼亚州，州政府为自闭症人士提供的发展性服务的费用在过去十年中就增长了300%以上，目前每年的开支已达6.38亿美元。  
在加州的公立学校中，接受自闭症服务（包括语言、行为及其他疗法）的学生人数自2000年以来增加了5倍，尽管学校经费遭到了大幅削减，但特教费用却水涨船高。

大多数专家认为，诊断范围的扩大以及相关支出的增加都是一种进步。  
过去那些容易被忽视、被误解，或被视为无可救药的孩子，如今都能获得帮助。  
但同样有专家指出，在这场全面识别自闭症的努力中，部分孩子被错误地贴上了标签。  
诊断率——因此治疗支出——在不同地区存在巨大差异。  
《洛杉矶时报》的一项分析发现，在整个加州，公立小学中被认定患有自闭症的学生比例为1.1%，而橙县这一比例达到了1.6，几乎是弗雷斯诺县的三倍。  
许多农村学区甚至根本没有登记的自闭症学生。  
在中央谷区区域中心（一家负责安排州政府资助发展性障碍服务的非营利机构）的案件中，自闭症占比达14%，而在洛杉矶县的七个区域中心中，这一比例高达34%。  
全国各地都存在这样的差异，例如，明尼苏达州学校中的自闭症比例就比爱荷华州高出10倍。  
研究人员表示，这些差异过于悬殊，不可能反映出自闭症真实患病率的差异，更可能是社会和文化因素的反映，表明各地对自闭症的新认识和态度的根植程度不同。  
南加州长期以来一直是自闭症研究和治疗的中心，这里的识别和服务体系发展得更加成熟。  
但几乎在每一个地方，新的自闭症模式正以每次识别一个孩子的方式悄然蔓延。

推动这一现象的一个重要因素是，父母、医生和教育工作者都致力于在孩子两岁时尽早发现症状，希望通过现在广泛可及的治疗手段减少其症状。  
“以前自闭症是一种在排除所有可能后才给出的最终诊断，”纽约长老会医院脑发育研究所所长及自闭症诊断权威凯瑟琳·洛德（Catherine Lord）说道。  
“当时没有人愿意接受这个诊断。如今，它反而被视为有利的标签。”  
事实上，有些家长甚至不惜为此苦苦追寻——甚至上法庭——因为这一诊断能够开启享受公共资助服务的大门。

艾姆伯·迪亚斯在为查斯该如何应对而苦思冥想时，回忆起了自己学校时代那些被孤立的人。  
“我不希望他成为大家指指点点的怪孩子，”她说道。  
现年30岁的迪亚斯认为，两年的强化疗法，加上家人对上帝的信仰，使她的儿子免于终身孤立的命运。  
如今查斯已经8岁，能轻松与同学融为一体。  
“他有很多朋友，”迪亚斯说，“我们现在一点问题都没有。”  
至于他以前的那些行为，她说自己也不确定那是否完全是“典型的自闭症”。  
“但我没敢拿风险开玩笑。”

不再有“怪物”  
至今没人知道自闭症的确切成因，也没有血液检测或其他生物标志物来明确诊断它。  
自闭症完全依靠症状来诊断。  
当某些特质——如缺乏同理心、交流困难和对日常规律的严格遵守，再加上自残和其他严重行为——以足够多的数量出现在特定组合中时，就得出了诊断结果。  
归根结底，这都要依靠临床判断。  
自1943年由约翰斯·霍普金斯大学精神病学家利奥·康纳（Dr. Leo Kanner）首次描述以来，自闭症长期以来一直被视为一种非常严重的病症，以至于大多数父母别无选择，只能将受灾的孩子送进机构治疗。  
一位权威专家曾形容这些孩子为“小怪物”，他们会咬掉自己的手指，把粪便涂抹在墙上，对他人毫无温情。  
已故的加州大学洛杉矶分校研究员艾瓦尔·洛瓦斯（Ivar Lovaas）在1974年接受《今日心理学》采访时曾表示：“在物理意义上，他们有头发、有鼻子、有嘴，但在心理层面上，他们却不是真正的人。”  
1980年，当自闭症首次被列入美国精神病学“圣经”——《诊断与统计手册》时，人们依然普遍认为它是既严重又终身伴随的疾病。

而如今，自闭症呈现出多种不同的表现形式，统称为“自闭症谱系障碍”，涵盖了极为广泛的儿童群体——其中大部分为男孩，从那个会闷头撞墙的缄默孩子，到那位对地铁运行细节滔滔不绝的超常聪明小孩。  
谱系两端都正在出现增长。在严重端，以前那些可能被认为是智力迟缓、精神分裂症甚至精神病的孩子，现在也被纳入其中。  
加利福尼亚州发展性服务部专注于处理那些较为严重的案例，1999年该部门曾报告说病例数达到12,000例，十年内上升逾200%，当时全国为之震惊。  
此后，这个数字已增加了四倍多，现已超过55,000例。  
由于大多数患者终其一生都在这一体系内接受服务，因此这个数字在未来几十年内仍可能持续上升。

加州的公立学校则为整个谱系的学生提供服务，其中包括许多症状较轻的孩子。  
自1991年学校开始跟踪自闭症数据以来，相关案例数量急剧上升——到2000年接近14,000例，2010年则接近70,000例。  
而在症状较轻的案例中，增长的速度在1994年之后进一步加快。那一年，精神病学手册修订版新增了一项诊断——阿斯伯格综合症，专门针对那些具有自闭症行为但没有语言问题或智力缺陷的儿童。  
杜克大学的弗朗西斯博士是这一修订版科学小组的负责人，他表示，这一变化无意间打开了闸门：“人们开始在只要孩子表现出一点点奇怪行为或开始收集过多的棒球卡时，就认为这就是自闭症。”  
当2013年新版手册问世时，对定义还会做出进一步调整，目标是使诊断标准更为一致。  
不过，纽约长老会医院的洛德所长强调，临床医生的指导原则将始终是：“漏诊一个孩子比将一个边缘案例误诊为自闭症要悲剧得多。”

这一转变的程度在2009年发表的一项大规模家长调查中表现得淋漓尽致。  
美国卫生部门惊讶地发现，近40%的曾被认定为自闭症的孩子后来不再被贴上这一标签。  
这一发现表明，自闭症这一官方上被认定为终身性的疾病，现已变得如此宽泛和流动，以至于它有时也可能是暂时的。

寻找原因  
那些试图寻找自闭症激增环境原因的研究人员不断碰壁，却总能发现其他解释。  
加州大学戴维斯分校的流行病学家欧尔娃·赫兹-皮乔特（Irva Hertz-Picciotto）怀疑，孕期接触化学物质等环境触发因素也许在其中起了一定作用。  
在2009年的一项研究中，她从一个诱人的线索开始——她的团队从残疾和出生记录中发现了几个自闭症集群，主要集中在南加州。  
但这些热点地区并不能与化工厂、垃圾填埋场或其他明显的环境危害联系起来。  
相反，这些病例集中在受过良好教育且能容易获得治疗的家庭所在地。

哥伦比亚大学社会学家彼得·贝尔曼（Peter Bearman）已经展示了这种社会力量如何推动自闭症病例的上升。  
通过对各州数据的分析，他确定了以上好莱坞为中心的一个面积达386平方英里的区域，该区域内的自闭症病例数始终是按出生率预计值的三倍。  
富裕使这一地区显得与众不同。  
但更深入地分析后，贝尔曼发现了一个更为令人惊讶的普遍模式：无论贫富，只要孩子住在自闭症患者附近，他们本身被诊断出自闭症的可能性就更高。  
研究显示，居住在距离某自闭症患者250米范围内，孩子被诊断的机会比居住在500至1000米范围内高42%。  
他的分析得出的简单结论是：人们会交流。  
他们讨论如何识别自闭症，交流该去看哪个医生，以及如何应付官僚程序以获得服务。  
如果邻居住得近，或一起去公园，或孩子就读同一所学前班，交流就会更多。  
贝尔曼估计，仅邻里之间的这种影响就解释了2000年至2005年间州发展系统中自闭症病例增长的16%。  
换句话说，自闭症本身不会传染，但自闭症的诊断却会“传染”。  
贝尔曼谈及病例激增时表示：“‘这是真的还是假的？’这个问题毫无意义，因社会过程和生物过程同样真实。”

争取服务  
在劳丽·贝利（Laurie Bailey）初次发现儿子可能出现自闭症迹象时，她所收到的所有建议中，有一条被证明是最有价值的。
