# Supplementary material for: Does LLM translation align with translation universals? A cross-genre simplification study on English-Chinese translation based on dependency grammar
Source: PLoS One. 2025 Jun 2;20(6):e0324830. doi: 10.1371/journal.pone.0324830 (PMC12129206; doi:10.1371/journal.pone.0324830)
Supplement: S1 File — (ZIP) [file pone.0324830.s001.zip › yiyan O3-mini 翻译中文语料库/A33A.O3.txt]

蒙娜丽莎背后还有另一位女性？

经过十年的研究，一位科学家宣称在达·芬奇的杰作下层发现了另一位女性的画像。

法国科学家帕斯卡尔·科特在一部BBC纪录片中讲述了他利用层状放大法（Layer Amplification Method，简称LAM）研究达·芬奇最著名画作十年的过程。

当你穿过达·芬奇画作的层层画面时，就会看到他不断变化的蒙娜丽莎构思的痕迹。科特说，他最初定下的形象远不如我们今天看到的那位女性那般和谐，而且她也没有微笑。

这些发现非常吸引人，也确实是一项实质性的贡献，但科特却急于得出一个完全错误的结论。他主张，达·芬奇最初画的是另一位不同的女性，因此我们今天看到的《蒙娜丽莎》根本并非描绘佛罗伦萨商人妻子丽莎·杰拉尔迪尼的肖像。

换句话说，达·芬奇最初画了一位叫丽莎·杰拉尔迪尼的女子，随后又在其上面重新作画。

科特并不是第一个质疑《蒙娜丽莎》身份的学者。我们之所以知道她的名字，全赖于伟大的艺术史家乔尔乔·瓦萨里在1550年出版的《达·芬奇传》中提供的记载。瓦萨里写道，达·芬奇受一位名叫弗朗切斯科·德尔·焦孔多的丝绸商人委托，为他的妻子丽莎作肖像。瓦萨里描述的无疑就是现藏卢浮宫的那幅画，他对其描绘十分准确。

然而，历史学家曾一度认为这实际上是一幅描绘美第奇情妇的画——那样的说法无疑更加引人入胜！

就在十年前科特开始他的研究之时，在海德堡大学图书馆发生了一项惊人发现。一位艺术史学家在一本由佛罗伦萨公务员阿戈斯蒂诺·韦斯普奇于1503年所拥有的书中，发现了他写下的一则题边注。在这则注释中，作为现场见证者的韦斯普奇写道，达·芬奇正在创作一幅《丽莎·德尔·焦孔多》的肖像。这一当代资料为瓦萨里的记载提供了有力佐证。达·芬奇的《蒙娜丽莎》确实是一幅佛罗伦萨商人妻子的肖像。

那么，为什么这幅画在创作过程中会发生如此大的变化？难道达·芬奇真的重新利用了原先的画像，在上面再画上了一个新的人物？

不，并没有任何理由认为会这样。科特忽略了达·芬奇本身的复杂性。没有哪位艺术家比他更复杂、更微妙、多面。

当然，《蒙娜丽莎》本就是层叠的。那神秘的微笑，不仅仅是随意的一笑。达·芬奇的解剖笔记中就包括对“唇部肌肉”及其运动方式的研究。在她的每一个细节背后——无论是眼睛、头发，还是背景中的河流——都有达·芬奇对人体解剖、自然力以及展示空间中身体形态的阴影和透视关系的分析笔记和素描。

《蒙娜丽莎》并非另一位女性的肖像，但它也不再仅仅是一幅丽莎·杰拉尔迪尼·德尔·焦孔多的简单肖像。达·芬奇从1503年至约1506年间不断地对这幅画进行润饰，虽然他一生都将其随身携带，但其中却凝聚了他对科学与艺术的全部理解。这是一幅充满哲理的作品，是一篇故意设置谜题的关于绘画和真理的论说文。

为了模仿生活，达·芬奇反而背叛了他的模特。他并非仅仅呈现一个名为丽莎的真实女子，而是通过这幅画将她转变为达·芬奇自身理解的精华——一种飘渺而又充满力量的美的总和。而更为微妙的思想也在其中悄然渗透。当马塞尔·杜尚在《蒙娜丽莎》的明信片上画上胡须时，他表明这位女性身上蕴含着一丝男性特质：这使得这一充满魅力的形象更加普遍，成为存在之谜的象征。

科特似乎忘记了达·芬奇是一位天才。他当然不会做出那种平庸之作——在佛罗伦萨女子肖像之上再画上另一个人物。他所做的远比那更令人着迷：他不断地打磨这幅肖像，直至一个真实人像的面容最终蜕变为传说。
