# Supplementary material for: Does LLM translation align with translation universals? A cross-genre simplification study on English-Chinese translation based on dependency grammar
Source: PLoS One. 2025 Jun 2;20(6):e0324830. doi: 10.1371/journal.pone.0324830 (PMC12129206; doi:10.1371/journal.pone.0324830)
Supplement: S1 File — (ZIP) [file pone.0324830.s001.zip › yiyan O3-mini 翻译中文语料库/A33B.O3.txt]

爱丽丝·门罗荣获诺贝尔文学奖  
加拿大作家爱丽丝·门罗获得了2013年诺贝尔文学奖。  
瑞典文学院常务秘书彼得·恩格伦在宣布这一消息时称她为“当代短篇小说的大师”。  
这位82岁的作家，代表作品有《亲爱的生活》和《欢乐阴影之舞》，自1901年该奖创立以来仅有第13位获奖的女性。  
“我知道自己有机会竞争，但从没想到最终会获奖，”门罗在接受加拿大媒体采访时说道。  
这一由诺贝尔基金会颁发、授予在世作家的奖项价值八百万克朗（约77万美元）。  
往届获奖者包括如鲁德亚德·吉卜林、托妮·莫里森和欧内斯特·海明威等文学巨擘。  
恩格伦告诉美联社，他在宣布前未能联系到门罗，只好在她的答录机上留言，告知她获奖的消息。  
“她几乎将一种艺术形式——短篇小说，这种创作一直有点黯然失色于长篇小说——打磨到了近乎完美的地步，”他补充道。  
门罗十几岁时便开始写作，她于1950年发表了第一篇短篇小说《阴影的维度》。  
那时她正在西安大略大学攻读英语专业。  

契诃夫式的笔触  
1968年出版的《欢乐阴影之舞》是门罗的第一部短篇小说集，并凭此作品赢得了加拿大最高文学奖——总督奖。  
2009年，她凭借全部作品获得了曼布克国际奖，但她对此成就总是谦逊地淡化。  
她曾在接受《书之休憩》采访时表示：“我想也许我之所以能获得成功，是因为我没有其他什么才华。”  
BBC艺术编辑威尔·冈珀茨说，门罗“自开始写作以来始终处于巅峰状态”。  
“能与她相提并论的作家寥寥无几，”他补充道，“她直击了人性的核心。”  
“我原本以为她可能不会获奖，因为她并非那种显得极具政治色彩的作家；而近来诺贝尔奖多倾向于颁给政治性较强的作家。”  
他还表示，这个奖项“可能不会从商业上给作者带来太大改变”，但“在历史的长河中，它无疑会极大地影响人们对她作品的评价”。  
“如果她死前还没获得这一奖项，那将是一个极其、极其严重的缺失。”  

常与契诃夫相提并论的门罗，以描写人性和探讨小镇生活中成长中的少女如何面对生活的困境闻名于世；她的作品经常关注人的精神世界。  
诺贝尔委员会称赞她“精妙绝伦的叙事技巧，作品以清晰和心理现实主义为特征”。  

“空中楼阁”  
门罗的女儿在清晨把诺贝尔奖的消息告诉她，令她既“非常惊讶”又“十分高兴”。  
在接受加拿大广播公司（CBC）采访时，她表示自己一直认为获奖的机会不过是“一厢情愿的梦想”，“也许会发生，但可能性并不大”。  
“这里已经是深夜，我几乎早已将这一切忘得一干二净，当然了，”她补充道。  

自1960年代以来，门罗已出版了十几部短篇小说集，其许多故事都以她出生地——安大略省西南部为背景。  
她的写作为她赢得了众多奖项：她获得了英联邦作家奖、《仇恨、友情、求爱、婚姻》荣获美国国家书评人协会奖，并三次荣获总督奖。  
其他著名作品还包括《少女与女人的生活》、《你以为你是谁》、《爱情的进程》以及《逃逸》。  
1980年，她的小说《乞丐女》入围了年度布克小说奖，而她的短篇故事也频繁出现在《纽约客》和《巴黎评论》等著名期刊上。  

退隐江湖  
她的多部短篇小说还曾被改编成电影，其中《熊过山岗》被搬上银幕，改名为《离她而去》，由朱莉·克里斯蒂和戈登·平塞特主演。  
门罗今年早些时候透露，她2012年出版的最新作品《亲爱的生活》将是她的最后一部作品。  
她在接受加拿大《国家邮报》采访时表示：“或许，当你到了我这个年纪，你就不像作家那样渴望孤独了。”  
2009年，门罗透露自己曾因癌症接受治疗，并且还因心脏病做过搭桥手术。  
正如美国文学评论家大卫·霍梅尔所言：“她并非社交名流，她实际上很少出现在公众面前，也不参加书展巡回活动。”  

门罗将于12月10日在斯德哥尔摩的一场正式仪式上领取这一最新奖项，那一天恰逢建立这一奖项的阿尔弗雷德·诺贝尔逝世纪念日。  
去年的获奖者是中国作家莫言。
