# Supplementary material for: Does LLM translation align with translation universals? A cross-genre simplification study on English-Chinese translation based on dependency grammar
Source: PLoS One. 2025 Jun 2;20(6):e0324830. doi: 10.1371/journal.pone.0324830 (PMC12129206; doi:10.1371/journal.pone.0324830)
Supplement: S1 File — (ZIP) [file pone.0324830.s001.zip › yiyan O3-mini 翻译中文语料库/A33C.O3.txt]

布雷瓦德·S·奇尔兹，这位圣经研究领域的标志性人物，于6月23日星期六在康涅狄格州纽黑文去世，享年83岁，长期疾病缠身后离开了人世。

多伦多大学的圣经学者、奇尔兹的学生、同事兼朋友克里斯托弗·赛茨说：“我想不出还有谁能如此认真地将圣经、神学和教会生活紧密结合起来，这种贡献既不轻浮也不流于虔诚作秀。”他还说道：“在我眼中，他就像一位以赛亚先知，肩负着艰巨的传道和教学任务，却从未发过一声怨言，总是怀着希望默默前行。”

作为耶鲁神学院旧约教授，从1958年至1999年，奇尔兹培养了几代学生，并帮助界定了战后圣经研究的新方法。他一生著述丰硕，至少有八本书被翻译成三种语言出版，就在去世前不久，他还完成了一部新书的手稿，这位多产的作家始终勇于参与当代学术辩论，不曾退缩。

耶鲁神学院院长哈罗德·阿特里奇说道：“他对该领域的主要贡献在于坚守所有圣经书籍具有典范结构和固定位置的重要性。正是通过这种视角，他让我们重新认识到，圣经作为一个整体，其解读方式可以完整地见证以色列的上帝和耶稣基督。”

奇尔兹于1923年出生在南卡罗来纳州的哥伦比亚市，亲朋好友称他为巴德，他的童年时期随家人移居至纽约皇后区。第二次世界大战期间，他在美国军队服役，并晋升为中士。之后，他进入密歇根大学深造，先后获得文学学士和硕士学位；1950年，他又在普林斯顿神学院取得了神学学士学位。在巴塞尔的一场由瑞士神学家卡尔·巴特主持的研讨会上，他结识了未来的妻子安。巴特贯穿了奇尔兹整个职业生涯，对他产生了深远的影响，堪称他少有的匹敌者之一。
