# Supplementary material for: Does LLM translation align with translation universals? A cross-genre simplification study on English-Chinese translation based on dependency grammar
Source: PLoS One. 2025 Jun 2;20(6):e0324830. doi: 10.1371/journal.pone.0324830 (PMC12129206; doi:10.1371/journal.pone.0324830)
Supplement: S1 File — (ZIP) [file pone.0324830.s001.zip › yiyan O3-mini 翻译中文语料库/A33D.O3.txt]

曼布克奖2014年候选名单首次入选美国作家

英国作家在曼布克奖候选名单上夺得三个席位，这是英国最负盛名的文学奖在其46年历史上首次向任何国籍的作家敞开大门后的结果。

这一举措旨在拥抱“英语在任何地方所展现的那份充满活力、生机、多样性与辉煌”，但也曾引发人们担忧，担心美国文学巨擘会统治这一英国奖项。

然而，最终只有两位美国作家进入了今年决赛：Joshua Ferris和Karen Joy Fowler。

在澳大利亚作家Richard Flanagan入围的六位决赛作品中，今年还有三位英国作家获得了总额50,000英镑的奖项候选资格，他们分别是前奖得主Howard Jacobson、Neel Mukherjee和Ali Smith。
