# Supplementary material for: Does LLM translation align with translation universals? A cross-genre simplification study on English-Chinese translation based on dependency grammar
Source: PLoS One. 2025 Jun 2;20(6):e0324830. doi: 10.1371/journal.pone.0324830 (PMC12129206; doi:10.1371/journal.pone.0324830)
Supplement: S1 File — (ZIP) [file pone.0324830.s001.zip › yiyan O3-mini 翻译中文语料库/A34.O3.txt]

J. D. 萨林格，这位隐居的文学巨匠，享年91岁去世

曾一度被认为是二战后美国最重要的作家，后来却转过身去，拒绝了成功和赞誉，成为文坛上的加尔博——以不愿出名而闻名的作家——萨林格周三在他位于新罕布什尔州康尼什的家中去世，他在那里过着隐居生活超过50年，享年91岁。

萨林格的文学代表机构 Harold Ober Associates 宣布了这一死讯，称其死因系自然原因。该机构表示：“尽管他五月时曾骨折，但他的健康状况一直很好，直到新年后突然衰退，他在去世前或当时都没有感到任何痛苦。”

萨林格的文学声誉主要依托于那薄薄几部极具影响力的作品——小说《麦田里的守望者》、短篇小说集《九故事》以及两部包含有关于虚构的玻璃家族两部长篇故事的合辑：《弗雷尼与祖伊》和《隆重举起屋梁——木匠们和西摩：一个简介》。

《麦田里的守望者》于1951年出版，其开篇第一句话远远呼应了马克·吐温的风格，在美国文学中划出了一道大胆的新音调：“如果你真想了解其来由，你可能首先想知道我在哪里出生，我那糟糕的童年如何，以及我父母在生下我之前都忙些什么——总之一大堆类似《大卫·科波菲尔》那样的胡扯，但老实说，我并不想去讲这些真相。”

尽管并非所有人都能理解这部作品，特别是老师和图书管理员们常常摇摆不定，但《麦田里的守望者》几乎立刻便成了畅销书，其叙述者和主角——刚刚从预备学校被开除的少年霍尔顿·考尔菲尔德，也因此成为自《哈克贝里·费恩》以来美国最著名的逃学者。

这部小说以其玩世不恭、夹杂着俚语的口语风格（霍尔顿最喜欢的两个词汇是“虚伪”和“该死的”）、对青春期的体贴理解以及那种激烈而疏离的道德感和对成人世界的不信任，很快在冷战时期的美国引起了共鸣，迅速获得了邪典般的地位，尤其在年轻人中间。

曾经，阅读《麦田里的守望者》是一种必经的成人礼仪，几乎和拿到学车许可证一样重要。即便如今霍尔顿的一些烦恼看起来略显过时，但这部小说的诱惑力依然存在，每年仍以平装本形式销售数以万计的版本。就连1980年刺杀约翰·列侬的马克·大卫·查普曼也宣称，他的行为可以在《麦田里的守望者》中找到解释。

1974年，菲利普·罗斯写道：“大学生对 J. D. 萨林格作品的反应证明，他比其他任何人都没有背离时代，反而成功地抓住了当下自我与文化之间那场意义重大的斗争。”

许多评论家更为赞赏1953年出版的《九故事》，这一作品也影响了后来如罗斯、约翰·厄普代克和哈罗德·布罗德基等作家。其小说以尖锐的社会观察、恰到好处的对话（萨林格几乎将斜体字用作音乐记谱法，他不仅精于文学语言，更精于捕捉人们真实的言语）以及摧毁传统短篇小说固有结构——那种由开端、中段、结尾构成的老式结构，而提出一种情感化的结构，在这种结构中，一个小小的情绪或讽刺的变化都可能成为故事的转折点。

厄普代克说他欣赏那些故事所具有的开放式禅意，“它们不会一下子全部讲完。”

萨林格还完美地驾驭了文学讽刺的绝妙技巧——通过说得少，甚至说出与真实意图相反的话来表达你的真正意思。1963年，欧维尔·普雷斯科特在《泰晤士报》写道：“在文学史上，极少有几篇短篇小说能引发如此多的讨论、争议、赞美、谴责、神秘感以及各种解读。”

年轻时的萨林格曾迫切渴望正是这种关注。他在大学里夸耀自己的文学才华和雄心壮志，并曾豪气冲天地给《Story》杂志的主编惠特·伯内特写信。然而，一旦成功降临，对他来说却迅速失去了光彩。他曾对《星期六评论》的编辑们说，他“看腻、厌恶”在《麦田里的守望者》的封面上看到自己的照片，并要求后续版本中将其除去。他还命令他的代理人销毁任何来自书迷的来信。

1953年，当时居住在曼哈顿东57街的萨林格完全脱离了文坛，搬到了新罕布什尔州康尼什一处占地90英亩、位于林木覆盖的山坡上的庄园。他似乎正满足霍尔顿渴望“用我赚来的钱，在某个地方建个小屋，终身隐居，与任何他认为‘该死的无聊闲聊’的人断绝来往”的愿望。除偶尔去佛罗里达度假或拜访同样几近隐居的《纽约客》前主编威廉·肖恩之外，他几乎不曾外出。为了避开肖恩那固定（且极为公开）的阿尔贡昆餐厅座位，他们会改在老比尔特莫尔酒店时钟下会面——那个地方曾是几代预备学校和大学生的约会场所。

萨林格搬到新罕布什尔后，其作品发表速度骤降，最终彻底停刊。1961年和1963年，他分别发表了《弗雷尼与祖伊》和《隆重举起屋梁》，这两部作品收录了此前在《纽约客》上发表的材料，而他最后一次以印刷作品亮相是在1965年6月19日那期《纽约客》中的2.5万字短篇《哈普沃斯 16, 1924》。

1997年，萨林格曾同意由位于弗吉尼亚州亚历山大市的小出版社 Orchises Press 将《哈普沃斯》以书籍形式出版，但他在最后一刻撤销了这一交易。他从未整理其余作品，也不允许任何这些作品被重新收录在教材或选集里。其中一篇名为《康涅狄格的威格利叔叔》的短篇被改编成了电影《我那愚蠢的心》，这部电影之烂，让萨林格再也不敢出售电影版权。

1953年秋季，萨林格结识了一些当地青少年，并允许其中一人以他以为会刊登在地方报纸《克莱蒙特（新罕布什尔州）每日鹰报》高中版的文章形式采访他。结果那篇文章却以社论版文章出现，这使萨林格感到极度背叛，于是他与那些青少年断绝来往，并在自己的地产周围筑起了一道六尺半高的围栏。从此他几乎不再对媒体开口，除非1974年当他试图阻止未经授权出版他的未集结小说时，他对《泰晤士报》的一位记者说：“不发表作品真是一种奇妙的平静。很平静。出版简直是对我隐私的巨大侵犯。我喜欢写作，我热爱写作，但我写作只是为了自己，只为取悦自己。”

然而，他越是寻求隐私，反而变得越出名，尤其是1961年登上《时代》杂志封面后。多年来，各大报刊都把派记者前往新罕布什尔寻找他的踪影当成一种新闻竞技。年轻时的萨林格脸庞修长、眉宇间带着几分忧郁和深邃的灵魂，但在后来流出的少数几张照片中，他看上去憔悴灰白，仿佛是一幅埃尔·格列柯描绘的人物。

传闻他用于躲避世俗所付出的时间和精力，甚至超过了大多数人拥抱这个世界的时间和精力，而他的神秘性只增添了围绕他的传奇色彩。从不同角度看，他要么是个怪人，要么就是美国托尔斯泰，把沉默本身变成了最为雄辩的艺术作品。

有人猜测他可能是用假名发表作品，以至于在上世纪70年代末，有一度谣传《小鸟》作者威廉·沃顿实际上是萨林格，只不过用另一个名字写作，直至后来发现威廉·沃顿其实是作家阿尔伯特·杜埃姆的笔名。

1984年，英国文学评论家伊恩·汉密尔顿曾向萨林格提出撰写他传记的构想。毫不奇怪，萨林格拒绝了，称自己“一生中已承受了太多的剥削和隐私的丧失”。汉密尔顿仍旧执意进行传记创作，1986年萨林格提起诉讼，企图阻止使用其未发表信件中的引用与意译。这起案件一路打到最高法院，令许多观察家大为惊讶的是，萨林格最终赢得了官司，尽管这对他珍视的隐私权造成了一定的损害。（2009年6月，萨林格还起诉了瑞典作家兼出版人弗雷德里克·科尔廷，后者出版了一部据称是《麦田里的守望者》续集的小说；同年7月，一位联邦法官无限期禁止该书出版。）

1998年和2000年，萨林格的隐私再次被侵扰，首先是乔伊斯·梅纳德（1973年她还是一名大学新生，与萨林格有过10个月的风流韵事）发表了回忆录，不久后他的女儿玛格丽特也出版了回忆录。一些评论家抱怨这两位女性企图利用与萨林格的往事牟利，而萨林格的儿子马修甚至在写给《纽约观察家》的信中表示，他的姐姐“精神不太正常”，他也认不出书中所描绘的那个男人。但这两本书无疑为萨林格的传奇增加了几分令人毛骨悚然的霍华德·休斯式色彩：据梅纳德描述，萨林格控制欲极强且性格操控，他还是个对顺势疗法和自我饮食（早餐吃冷冻豌豆，晚餐吃半熟的羊肉汉堡）痴迷的健康狂人。她写道，父亲病态地以自我为中心，对母亲施行虐待；除了对顺势疗法和各种奇怪饮食的痴迷外，他还对禅宗、吠檀多印度教、基督科学、山达基以及针灸情有独钟。梅纳德甚至写道，萨林格曾喝过自己的尿液，还曾在一种“有机能量箱”中坐上数小时。

但是，他究竟在写作吗？这一问题让研究萨林格的人众说纷纭，在缺乏确凿证据的情况下，各种理论层出不穷。他多年来一字未写过，或者就像史蒂芬·金小说《闪灵》中的人物那样，一遍遍重复同一句话；又或者像果戈理晚年那样，写得滔滔不绝，最终又将文字全部焚毁。梅纳德表示，她相信至少有两部小说被锁在保险箱中，尽管她从未见过这些手稿。

耶罗姆·大卫·萨林格于1919年元旦在曼哈顿出生，是家中仅有的两个孩子中的第二个。他的姐姐多丽丝（2001年去世）曾多年在布鲁明戴尔的时装部门工作。与玻璃家族类似，萨林格兄妹也是混血婚姻的产物。他们的父亲索尔是一位犹太人，出身于一位拉比的家庭，但他的同化程度颇高，靠进口奶酪和火腿为生；他们的母亲玛丽·吉利施则有爱尔兰血统，生于苏格兰。萨林格出生时全家居住在哈莱姆，但随着索尔·萨林格事业的成功，全家搬到了西82街，后来又迁至公园大道。

萨林格学生时代并不出众，当时他叫桑尼，曾就读于上西区富有进步精神的麦克伯尼学校（他曾告诉招生办公室他兴趣在戏剧和热带鱼），但两年后便被退学，1934年，他被送往位于宾夕法尼亚州韦恩附近的谷堡军事学院，这所学校后来成为了霍尔顿所在的潘西预备学校的模型。
