# Supplementary material for: Does LLM translation align with translation universals? A cross-genre simplification study on English-Chinese translation based on dependency grammar
Source: PLoS One. 2025 Jun 2;20(6):e0324830. doi: 10.1371/journal.pone.0324830 (PMC12129206; doi:10.1371/journal.pone.0324830)
Supplement: S1 File — (ZIP) [file pone.0324830.s001.zip › yiyan O3-mini 翻译中文语料库/A35A.O3.txt]

“杰出演员，糟糕电影与奥斯卡”  
在今年充满变数的奥斯卡角逐中，一个趋势渐渐显露：那些演员表现出众的电影，却整体水平平平。  
理查德·拉什菲尔德已经看够了。  
今年似乎对国家的两大较量都显得异常奇怪——一边是总统选举，另一边则是明年奥斯卡“最佳影片”的争夺战。  
而事实证明，这两场竞争竟出奇地相似。  

在共和党总统竞选中，一年到头各种候选人层出不穷，但都未能最终胜出；与此同时，在奥斯卡的争夺中，一批电影（主要是《艺术家》、《后裔》和《战马》）虽都不符合人们心目中“最佳影片”的理想，却都试图撑到2月26日的最后较量中夺走那座奖杯。  

尽管最佳影片的竞争已足够奇特，但在主演奖项的角逐中则更是怪异：在最佳男主角和最佳女主角有力竞争者中，多达一半的演员出演的电影普遍被认为仅仅是中庸之作，甚至糟糕不堪。  
即便这些影片中集中了备受赞誉的表演，但至少有三部（《铁娘子》，梅丽尔·斯特里普饰演撒切尔夫人；《J. Edgar》，莱昂纳多·迪卡普里奥主演；以及《与玛丽莲共度的一周》，米歇尔·威廉姆斯主演）几乎毫无可能获得最佳影片提名，更遑论获奖。  

如今，演技出彩却影片平庸的现象，似乎正逐渐成为奥斯卡的老调重弹。  
在好莱坞的黄金时代，备受赞誉的电影往往是巨星专属片、经典剧情片和催人泪下的作品，让男女主角尽情宣泄情感，直至屋梁倾塌。  
但随着大制作、备受推崇的剧情片几乎消失殆尽，经验丰富的演员不得不将目光投向更远处寻求展示自我的机会。  
他们在这些不起眼的角落中找到了展现实力的机会，遗憾的是，这些作品并未能与他们的才华相匹配。  

这种分裂恰恰反映出，学院奖越来越注重除明星光环以外的其他电影技艺。  
近年来，最佳影片的获奖趋势倾向于以导演为主导的作品，如《贫民窟的百万富翁》、《拆弹部队》和《老无所依》，而非依靠明星阵容的影片。  
如今的奥斯卡更像是一个具有深厚电影素养的社群，而非从前那个传统的明星展示平台，这无疑对那些传统演员的专场大戏来说并非好消息。  

然而，从另一面来看，这也引出了一个有趣的问题：如果电影本身依然糟糕，一场再出色的表演又能有多大意义呢？  

以莱昂纳多·迪卡普里奥在《J. Edgar》中的表演和米歇尔·威廉姆斯在《与玛丽莲共度的一周》中的诠释为例。  

《与玛丽莲共度的一周》便是一个典型案例。  
这部电影像是在1950年代的英国电影场景中自由飘荡，虽然轻松友好，却缺乏章法。  
它是一部性格温和但构思平平的年代剧——艺术设计堪称精良，而情节构建却显得捉襟见肘，正如现今不少HBO电影的常态。  
影片节奏散乱、情节跳跃，全片核心是米歇尔·威廉姆斯，她披着铂金假发、脸上点缀着美人痣，努力塑造玛丽莲·梦露这一形象。  

在最佳影片的角逐中，《与玛丽莲共度的一周》根本不在任何人的奥斯卡竞争名单上；但在表演方面，它却赢得了所有人的赞誉。  
评论家们纷纷指出，威廉姆斯低语和柔声细语之举，逼真地展现了梦露的风情。  
更有评论认为，她在为自己争取奥斯卡机会时，成功捕捉到了那隐藏在香槟泡沫下的隐约悲伤。  
然而，她那充满分量感的表演，与整部浮华的制作形成了强烈反差——影片虽试图揭示梦露内心潜藏的问题，却对这些情感茫然无措，不知道如何处理（除了用犹如马车般粗暴的方式，略微暗示她充满缺爱的童年）。  
这并非威廉姆斯的错，她只是被迫承担起一个剧本未能充分刻画却需要去演绎的角色；但看完电影后，你或许会觉得对这个主角了解得比进影院时还要少。  

梦露这一形象正击中了奥斯卡最软弱的那根神经——演员模仿历史上著名人物。  
在过去十年中，至少有九个演技奖项颁给了从事这一类型的演员，他们模仿的对象从琼·卡特·卡什（由瑞茜·威瑟斯彭饰演）到伊迪·阿明（由福里斯特·惠特克饰演）不等。  
这一类别给了演员们一个机会，让他们能以现成的形象大展拳脚，做出引人注目的表演。  
但如果奥斯卡投票者不再反复赞叹威廉姆斯“就像梦露一样会唱歌”，这种比较对她未必有利，也暴露了好表演与烂电影之间的矛盾。  

事实上，梦露从未出演过糟糕的电影，因为那些电影本质上就是以梦露为卖点。  
即便是最差劲的——例如那部情节萎靡的《王子与名妓》（其拍摄过程甚至成为《梦露》一片的题材）——半个世纪后观看仍然令人愉悦，因为梦露的每一帧演出都注入了强烈的能量。  
而《与玛丽莲共度的一周》无论威廉姆斯的演技多么精湛，都无法达到这种境界。  

在演员角逐中，莱昂纳多·迪卡普里奥正处于另一端——这位已拿下三次提名的奥斯卡老将，此番仍在寻求他的首个胜利。  
他的电影《J. Edgar》曾一度名列各大热门榜单之首，直到评论家们真正看过之后，热度骤然消退。  
不过，影评人们看完电影后依然对莱昂纳多饰演那位神经质的联邦调查局局长的精彩表演赞不绝口。  
他在影片中气喘吁吁、猛击办公桌的表现，无疑是今年最佳男主角候选人中最具活力的一位（而这份名单中还有乔治·克鲁尼在《后裔》中的忧郁演出，及法国演员让·杜雅尔丹在《艺术家》中几乎无声的表演）。  
虽然这场表演令人印象深刻且难以忘怀，但遗憾的是，它与导演克林特·伊斯特伍德那隐约低调的风格格格不入。  
回头来看，将一个如此狂乱的角色与如此极简的叙事风格搭配，似乎是不幸的组合。  

这就引发了一个问题：如果一个表演与整部电影风格完全脱节，它还能算出色吗？  
难道演员不应对整个作品保持风格上的一致性负有责任吗？  

归根结底，出色的表演并非是一种孤立的自我炫技，而是通过创造出深刻、丰满且难以忘怀的角色来打动观众。  
如果一部电影核心拥有这样一个伟大的角色，观众就会原谅它无数的缺陷；  
但如果电影本身让人印象平平，那么表演又能有多难忘呢？  

近年来，奥斯卡因政治或艺术等各种因素，对一系列在银幕上几乎被公众遗忘的影片中的表演给予了青睐，例如《朗读者》、《玫瑰人生》、《走出红线》、《疯狂的心》和《卡波特》等。  
尽管这些影片内在自称光彩夺目，但最终却悄然被人淡忘。  
或许，这正是奥斯卡下次在为一部失败作品中的出色表演颁奖时，应当慎重考量的评判标准。
