# Supplementary material for: Does LLM translation align with translation universals? A cross-genre simplification study on English-Chinese translation based on dependency grammar
Source: PLoS One. 2025 Jun 2;20(6):e0324830. doi: 10.1371/journal.pone.0324830 (PMC12129206; doi:10.1371/journal.pone.0324830)
Supplement: S1 File — (ZIP) [file pone.0324830.s001.zip › yiyan O3-mini 翻译中文语料库/A35B.O3.txt]

关于《母亲》的一切

《母亲》是奉俊昊的新作（他曾执导《杀人回忆》和《汉江怪物》），这部影片并非你所期待的那种典型谋杀悬疑剧。  
从预告片来看，许多人可能会认为这只是一个讲述一位母亲（由金惠子饰演）试图洗清自己被诬陷谋杀的儿子（由元斌饰演）名声的故事。  
然而，在追寻真凶身份的过程中，这位母亲却意外地卷入了她小小韩国小镇以前鲜为人知的黑暗面。  

尽管题材看起来十分血腥，但影片并不靠过多的暴力场面来震撼观众。  
这恰恰证明了导演的高超技艺——观众看到的不仅仅是解开谋杀谜团的过程，他们更在乎母亲本人，以及小镇上的事件如何影响她的内心世界。  
正是奉俊昊精湛的人物塑造技巧，加上金惠子低调而令人毛骨悚然的表演，使得《母亲》远超一部单纯的“凶手之谜”影片。  

奉俊昊曾在纽约韩国协会参加过一次问答活动，他在活动中谈到了《母亲》、自己之前的电影以及2010年韩国电影界的现状。  
该活动由长岛大学电影系教授迈克尔·阿特金森主持，并开放给现场观众提问。  
下面是其中两段对话的摘录：  

问：自上世纪90年代末至新千年初，一股“韩国新浪潮”席卷而来，许多新导演获得了国际认可。您认为这种现象如何？它又是从何而来的？  
奉俊昊（BJ）：正如你所说，在90年代初和2000年代，确实出现了一种被称为“韩国新浪潮”的现象，但这并非一个有意识的集体行动。只是碰巧那段时间有些电影人拍出了很优秀的作品，而我当时并没有太在意——我们都没有。  
我们只是想拍好电影，只是碰巧那时正是我们拍电影的时候。  
1992年，韩国的军政统治结束，民主开始建立，审查制度得到松绑，电影制作也获得了更多自由，新导演们得以尝试新的风格。  
当时有很多新鲜血液进入电影界，比如洪尚秀、金基德和林常秀等导演就属于这批人。即便是老一辈的电影人也很想与这些年轻导演合作，这也是一个原因。  

问：您认为过去10年的电影与旧的韩国电影或者普遍的电影相比，有什么独特的气质吗？  
BJ：虽然我不确定是否存在明显的区别，但像金智云和朴赞郁这样的新导演，我会称他们为“电影狂人”——我也算其中一员。我们那一代人非常痴迷电影，热爱看电影，经常光顾录像租赁店，租借和观看电影。  
而像林权泽那样，比我们年长很多的导演，有着丰富的现场拍摄传统，长期以来一直在现场拍电影，经验十分丰富。  
我觉得这就是差别所在：我们并非来自那种长时间在片场磨练的世代，而老一辈则早已在电影创作上积累了多年经验。  
我还认为洪尚秀曾在美国留学，许多新一代导演也曾在国外求学，这也构成了与众不同的背景。  

问：从您作为导演的第一部作品《狗咬狗》开始，您就塑造了一系列有着复杂缺陷的人物。您为什么会对这种人物产生共鸣？  
BJ：我不会仅仅从一个人的某些属性来界定他，也不会偏袒某一方，我觉得我总是在接受一个人的同时，也会对他有所厌恶，同时又对他抱有同情。  
我并不习惯只评判或针对某一面的他。  
即便是在《杀人回忆》中的侦探，他们也都算是“渣警”——会虐待证人和嫌疑人，暴力倾向明显。我们显然不应轻易接受这些特质，但也不能因此就全然憎恨他们。  
我认为每个挑起事端者内心深处总藏有一丝受害者情结。  

问：您继《狗咬狗》之后的作品《杀人回忆》是基于1980年代的一个真实案件拍摄的。是什么吸引您去拍这部电影呢？  
BJ：我将许多真实发生的事件与我的想象相结合，而关于那起事件，还曾有一部舞台剧被创作出来，这也促使我对这件事产生了兴趣。
