# Supplementary material for: Does LLM translation align with translation universals? A cross-genre simplification study on English-Chinese translation based on dependency grammar
Source: PLoS One. 2025 Jun 2;20(6):e0324830. doi: 10.1371/journal.pone.0324830 (PMC12129206; doi:10.1371/journal.pone.0324830)
Supplement: S1 File — (ZIP) [file pone.0324830.s001.zip › yiyan O3-mini 翻译中文语料库/A36A.O3.txt]

我为什么爱文具

自我备忘：Lucy Mangan 用满身便签展示了她对文具的热爱。

练习本和备忘录、书写用具和数不尽的橡皮擦、彩色笔和自动铅笔、便签和钢笔、多种色调的荧光笔、马克笔、那种奇妙且笨重的玩意儿以及细小的笔尖、各种形状和尺寸的信封、订装的笔记本（螺旋装订或缝制书脊）——我拥有它们，并且全部热爱。

当然，我并不是唯一一个这样做的人。

John Lewis 去年高档文具系列的销量上升了 177%。

Liberty 一年前为了应市场需求开设了全新的文具厅，并已计划扩展（不过，有人曾写信说明他迫切需要一艘可吸附回形针的磁性迷你“海洋班轮”，而我在截稿时还没搞清这是谁写的）。

Smythson 报告说，从 2010 年到 2011 年，其利润增长了 400%，达到约 240 万英镑。

而这位老派阵营中那较为稳重的一面，也正受到那些小型设计公司产品的注入新意——它们不仅迎合了我们对形式与功能的追求，也满足了对趣味的渴望：比如 Suck UK；J-me（我在网上看到他们的笔座，长得和装有笔的 Bic 笔盖一模一样，令我困惑了好几分钟，直到我发现原来它们是巨大的复制品）；还有 Rob Ryan，我那总是垂涎的漂亮笔记本；以及 Luckies——那里有我坚信能改变生活的磁性 Doorganizer，以及每次看见都让我忍俊不禁的 Geppeto 卷笔刀。

那些供普通人光顾的商店亦是经营得不错。

WH Smith 将圣诞节后优于预期的销售成绩归功于更专注于图书和文具销售；而 Paperchase 去年在本已困顿的高街上新开设了 14 家店铺（我猜你看我送礼盒的习惯可能只促成了其中三家），且计划于 2012 年继续扩张。

我们都热爱文具（不过有的人显得更克制、更有品味）。

但为何如此呢？

在我看来，它提供了两个极具诱惑力的承诺。

第一个承诺，就是它能释放你的创造潜能。

那张未曾沾染的白纸，那支崭新的钢笔，都蕴含着无限可能（当然，在糟糕的日子里，也可能带来无限的恐惧）。

拜伦曾这样写道：“我的灰鹅羽毛笔，奴役了我的思绪，顺从我的意志／从你的母鸟身上撕裂而来，成就那笔——微小人们的伟大工具。”看看他当时写得是多么精彩！试想，如果他拥有一支 Mont Blanc 钢笔和一本限量版 Moleskine，他又能创造出怎样的奇迹？

那支合适的笔与那张完美的纸结合在一起时——不经意间，你便会想到——必然会激发出一连串大胆、灿烂而富有原创性的灵感，萃取出一部畅销小说的萌芽；而这部小说，终将用那同样华美、柔滑的句子书写在另一部也许更大、更适合的笔记本上。

我一直都在寻找那本完美的笔记本。

无印良品（那种棕色平装版）、 Field Notes（三件一组）、无处不在的 Moleskine，以及在心情稍显俏皮的时刻还有 Cavallini Co，都曾让我如此接近理想之选——那本将成为我的常用纪事本、传承那骄傲的文艺复兴传统，记录下有用的名言、鼓舞人心的故事和引人入胜的片段；而最终，或许在出人意料的现代转折下，通过一系列复杂而又似乎合理的事件（畅销、成功的电影改编，再加上与影星在片场的一次心灵碰撞），我会与 Jake Gyllenhaal 走进一段长久而幸福的婚姻。

当只有一本空白皮革笔记本横亘在我与这些梦想之间时，我怎能不不断购买呢？

第二个承诺则平凡得多，但随着年岁增长，比畅销书的辉煌，亦或与 Jake G 的“火热猴性交”更加富有吸引力。

那就是——组织有序的承诺。

我记得在大学时，有个朋友经过七小时的抢考复习后走出寝室，手里托着一盘五颜六色的索引卡和四个整齐划分、侧边用硬纸板分隔、顶部以彩色标签细分得就像背鳍鱼脊一样的活页夹。

他满怀欣慰地说：“好了，我可能还没全盘掌握，但我知道所有东西都在什么地方。”

如今，我每天早晨醒来，满怀希望地期盼着今天能买到那种折叠文件夹、环装活页夹、一整套文件夹或者一盒塑料文件套，总有一天能让我实现这种组织完美的梦想。

尽管我们依旧热爱文具，但已经不再像过去那样倚赖于它们。

曾几何时，纸与墨乃是实用性的精髓。

事物运转、系统运作、财富积累，全都依赖那支落在纸上的笔。

银行有着厚重的账本，用不同颜色的墨水记录其中。当他们告诉你“入账”或“透支”时，那可都是字面意义上的真切。

自 17 世纪末，半可靠的邮政系统开始出现以来，信件便成为商业与社交的命脉。

而在维多利亚时代，各类礼仪书籍蜂拥而出，为朋友、恋人、业务伙伴乃至介于二者之间所有可能的书信往来提供建议与模板。

仅是关于名片礼仪的那些规矩，已足以让现代人头疼不已。你需要将名片以不同的角度递交，或按特定方式折叠，以无言传达同情、祝贺，或如果对方不在家时，表达对那位女主人的关切。

当然，如果她在家，但似乎对你无动于衷，那情形又略有不同。

如果是仆人递给你她的名片，你还能再试一次；若没有——那就只能认为你被冷落了，并庆幸至少没有哪个拿着智能手机的青少年录下你的窘态，稍后上传到某个网站（好吧，这个网站我编的）。

文具那份实用性多年来已悄然消逝，但从未像近几十年随着数字通信兴起那样迅速且看似不可逆转。

如今一切都是电子邮件与电子数据；而当年，要毁灭足够的记录以扰乱那个日不落帝国的运行，还需要一支前所未有、全力以赴的国际纵火队。如今，我们不过一场太阳耀斑之遥，就可能迎来个人、职业乃至财政上的末日浩劫。

不过，幸运的是，名片正逐渐卷土重来。

真不是开玩笑。

推特上有人这么说，随后我在 Bromley 的主街上也看到了。

只要某样东西已经出现在那河流以南，你就知道事情正切实发生。

这些新型名片看上去比传统的更为精致，适合那些不愿意用 Biro 在别人手上潦草乱涂（尽管那 Biro 实在是设计与工程的经典之作），或醉醺醺地用拇指在对方的 BlackBerry 上乱按电话号码的人。

毕竟，文具依然能让我们感觉更好。

即使在经济衰退时，你依然能找到既合你预算又能使心情愉快的东西。

一本笔记本仍然承诺着，总有一天你会在字里行间、比喻和现实中真正留下你的印记。

而怀旧情怀也始终紧紧抓住我们。

如今，每当我用手写文字时，我愈发觉得自己在延续一项古老的技艺。

等到我退休时，或许能出现在 21 世纪中期版的《维多利亚时代农庄——谦逊的 Catford 半纪录片》中，向观众展示我们昔日的“做法”。

我会用“巨页纸”、“毛边纸”等词汇，甚至将未加盖的钢笔称作“已寄出”，只为看他们如何皱眉不语。

我会讲述童年时用 Victoria Plum 书写套装写感谢信的往事，还会提起那块形似口红的橡皮——我能像真正的口红那样从底部一扭而起（“那时连性别刻板印象都更加温柔呢！”）；我会谈起曾用铅笔起草论文，再用钢笔认真抄写，而当时 Amstrad CPC 在 Suralan 眼中不过是一道像素光芒。

我会告诉他们，我记得闪光笔的诞生——当那中期 80 年代的闪光笔问世时，被奉为书写界的神祗，点亮了我们原本暗淡无光的生活；我也记得便签的出现（“不，你必须明白——纸张本不可能天然具有那样的粘性！撕下后毫无痕迹，我们当时还以为那是巫术”）。

如果我早出生五年，我的年龄恐怕就跟 Pritt Stick 胶水一样老了。

写下上一段时，我还觉得自己言过其实。

后来，我上网查了一下 Silvine 牌橙色封面的练习本和备忘录——我记得那时在当地报刊亭里和橙色的 Space Dust 一齐发现它们，却不知更痴迷哪一本。

他们现在把那种橙色封面的书称作“传承系列”。

我会把这事记录在我的常用纪事本中，说不定有一天能派上用场。
