# Supplementary material for: Does LLM translation align with translation universals? A cross-genre simplification study on English-Chinese translation based on dependency grammar
Source: PLoS One. 2025 Jun 2;20(6):e0324830. doi: 10.1371/journal.pone.0324830 (PMC12129206; doi:10.1371/journal.pone.0324830)
Supplement: S1 File — (ZIP) [file pone.0324830.s001.zip › yiyan O3-mini 翻译中文语料库/A36B.O3.txt]

穿牛仔婚纱？还没有，但……

挑选婚纱作为每位新娘清单上的首要任务，如今正享受着前所未有的自由与随心所欲。

业内专家表示，那些长期束缚传统新娘的潜规则——比如除非是二婚否则必须穿白色——已被抛弃，取而代之的是那些更能彰显新娘个性与品味的、引人注目的前卫时尚选择。

想穿裤装，或者穿高开叉的长裙（这可是近期婚礼走秀中的两大新潮亮点），甚至用波希米亚风格的光环取代头纱？如今，新娘们都可以这么做了。

明年婚礼时尚界的几大热门趋势包括蕾丝袖（可谓“凯特效应”）和高低摆裙（在设计师成衣春季系列中同样大放异彩）。

袖装与幻影领口

撇开金·卡戴珊的风波不谈，2011年婚礼界最令人瞩目的时刻当属凯特·米德尔顿，她身着莎拉·伯顿为亚历山大·麦昆设计的婚纱。

正如设计师莉拉·罗斯在一封电子邮件中所写：“这场皇室婚礼无形中为那些曾担心袖装显得过时的新娘们盖上了权威的印章。”

不仅这位王妃，去年几位备受瞩目的新娘——包括劳伦·布什（穿着岳父拉尔夫·劳伦设计的婚纱）、南希·舍维尔（身着继女斯特拉·麦卡特尼设计的淡白色及膝款婚纱），甚至虚构角色贝拉·斯旺（在卡罗琳娜·埃雷拉的作品中）——都选择了袖装。

因此，许多设计师在其最新系列中纷纷采纳了这一潮流。

婚礼品牌Bhldn的品类经理尼科尔·苏厄尔表示：“这可不是80年代那种夸张蓬松的袖型，而是轻薄、修身、蕾丝设计，又充满性感。”

不过，也有设计师提醒，大多数新娘仍会选择无肩带款式。

婚纱设计师朱德·沃德尔表示：“这是最能衬托身材的款式。”

成衣系列的影响

正如《玛莎·斯图尔特婚礼》杂志的编辑总监达西·米勒指出的那样，成衣设计师正不断进入婚纱领域。举例来说，去年丹尼斯·巴索为克莱恩菲尔德展示了他的首个婚纱系列；而马修·威廉姆森在2010年与Net-a-Porter合作后推出了自己的独立婚纱系列，带来了前所未有的多样风格和剪裁，激发了创新与创意。Bebe品牌也将在三月推出其婚纱系列——“Rami Kashou for Bebe”。

最近走秀中出现的各种时尚细节包括荷叶边装饰（莉拉·罗斯）、侧边开叉（安赫尔·桑切斯）、高低摆裙（莫妮克·卢利耶）、单肩廓形（奥列格·卡西尼）以及男装元素。谈到男装元素，奥斯卡·德拉伦塔展示了裤装，而Theia则推出了一款受燕尾服启发的连体裤，同时Bhldn计划在下一季春装系列中推出烟管裤、背心和蕾丝短裤。

Theia创意总监唐·奥尼尔谈到他的燕尾服造型时表示：“我的设计是为那些既成熟又酷、既时尚又独具个性的女孩量身定做的，这些女孩绝对不会出现在穿裙子的场合。”
