# Supplementary material for: Does LLM translation align with translation universals? A cross-genre simplification study on English-Chinese translation based on dependency grammar
Source: PLoS One. 2025 Jun 2;20(6):e0324830. doi: 10.1371/journal.pone.0324830 (PMC12129206; doi:10.1371/journal.pone.0324830)
Supplement: S1 File — (ZIP) [file pone.0324830.s001.zip › yiyan O3-mini 翻译中文语料库/A37A.O3.txt]

挪威最北的边境

正如八月那些可怕事件所证明的，熊袭的危险并未消失——只要有熊，就永远无法完全避免它们的出现。尽管如此，斯瓦尔巴群岛的向导们从不对风险掉以轻心——像马丁这样的向导，全副武装。

尽管斯瓦尔巴拥有令人屏息的美景，但这里的冬天却异常严酷。除了那数量以3∶2超过人类的熊之外，居民和游客还得应对漫长的距离、糟糕的通讯条件、猛烈的风、冻结的海域、冰暴以及极端的低温。在最大的定居点朗伊尔城（世界最北的城镇）中，气温最低可降至零下46摄氏度，而且只有在六月至九月之间才能始终保持在冰点以上。尽管如此，仍有数千人选择将这座群岛当作家园。

在这里居住甚至无需签证或护照，因此人口构成十分多样，涵盖26个不同国籍的人士——从俄罗斯人到印度人，从瑞典人到中国人。直到去年，这里还有一位伊朗人，他是因本国政治迫害而逃难而来的难民。在挪威人之后，最大的群体是泰国人。

朗伊尔城的一位向导丽莎解释道：“三十年前，一位来自斯瓦尔巴的挪威男子爱上了一位泰国女子，我猜消息很快就传开了。”漫步在朗伊尔城——一座由漂亮、多彩的木屋组成、隐没于厚厚雪堆中的小镇——你很快就会发现，这消息果真传得很广。十年前，一位名叫莱克的泰国清洁工带着女儿从曼谷搬到朗伊尔城时说：“我当时打算到海外找工作，而这里的申请比别处容易多了，但我是真心喜欢这里。去年我还嫁给了一位挪威人呢。”

而秘鲁经营体育精品店的帕特里夏似乎对寒冷没有那么热情。她说道：“我都没想到这里竟然连花都没有，也没有树。虽然我在这里已经住了六年，但整体来说还是个不错的居住地，尤其是每年三月——那是我最喜欢的季节。”相比之下，马来西亚技术员贾亚库马尔的感觉就毫不掺杂了。他笑着说：“这里真的太酷了！最棒的就是驾驶雪地摩托。而在夏天，漫长的日照让这里仿佛永远在狂欢。”

从朗伊尔城到北极荒野并不远——实际上，那里就近在咫尺。从城里乘坐雪地摩托仅需20分钟，便能到达山中，那里天空已经布满了云层。可以说，地球上或许没有哪一处风光会因光线而发生如此深刻的变化，如同冰封的极地。灰蒙的云层之下，一切显得单调，失去了色彩：只有纯白的雪与锋利的黑岩。可当柔和的光辉在云边环绕时，景色便瞬间生动起来；那一望无际的白雪变成了童话般的画面，点缀着杏粉色、丁香紫和蓝绿色。当太阳探出地平线，色彩愈发浓烈：云的边缘闪现出火焰般的金黄，而雪地呈现出桃色的光晕。曾有那么一刻，在墨灰色云层间露出的一片天空，其颜色竟与薄荷奶油酒相同；而当太阳落下时，整个大地便沉浸在深沉、富有情绪的钴蓝色中——漫长冬夜的开始。

群山之外还有另一座城镇，与朗伊尔城迥然不同，仿佛异域世界。冷战初期，斯瓦尔巴曾是苏联与挪威针锋相对的战场，两国都在这里建立了定居点。虽然1920年挪威获得了这座群岛的主权，但斯瓦尔巴作为非军事化和自由经济区的地位，令苏联在二战和冷战期间得以持续大规模采矿。从1950年代到1980年代，这里俄罗斯人数量约为挪威人的两倍。那个时期最引人注目的遗迹便是巴伦支堡——一个俄罗斯矿业基地，从朗伊尔城出发需要数小时乘雪地摩托才能抵达。如今，巴伦支堡有一半区域已成为鬼城，在深冬的厚雪中，已分辨不出哪一半依旧有人居住。废弃的建筑上依稀可见那斑驳脱落的牧牛壁画，这是苏联曾试图在这片荒凉之地开展农耕留下的印记。这里还竖立着纪念勤奋工人的碑柱，一尊列宁半身像俯视着整个定居点，他的面容半被雪覆盖。虽然还有数百人居住（大多为乌克兰人），但这里更像是一个被时间冻结、已消逝世界的边缘。

这座苏联城镇沿着宽阔峡湾的边缘延伸，而我们则组成车队穿越峡湾。沿着山口加速前进，车队在松软的积雪上跳跃前行，天边的余晖渐渐消退。正当车队驶向西部，在垂死的光线中前行时，一场冰暴骤然降临。在车头灯的照耀下，纷纷坠落的冰粒宛如数百万颗钻石闪闪发光，景象令人目眩神迷。前方只能依稀辨认出雪地摩托那一抹抹鲜红的尾灯，但很快，这些光点也消失在晶莹剔透的冰幕之中。此时，司机们只能依靠车辙前行，希望在这无尽旋转的冰暴中，依旧能朝着正确的方向驶去。

很快，透过那冰幕闪现出三盏黄色的灯光，那便是伊斯峡无线电台。曾几何时，这个无线电台是斯瓦尔巴居民与挪威本土唯一的联络纽带，通过庞大的卫星天线传递信号，挪威电视节目也经录制后24小时播放给这里的居民，让他们仿佛注定生活在过去。随着科技的进步，无线电台早已废弃，如今这里改造成了一家酒店，内设图书馆，每个房间配备长波收音机，还有丰富的斯瓦尔巴风味美食，例如北极鳕鱼、驯鹿肉和鲸鱼肉。斯匹茨卑尔根这一侧常住人口仅有四人，他们都在这家酒店工作。

负责酒店的是一对快乐的年轻夫妇弗雷德里克和莉娜，他们获得了一份为期三年的合约，住在这片位于冰封海岸、四面无人的超现实之地。为什么他们会接受这份工作呢？弗雷德里克说道：“首先，因为这里实在太神奇了，这里充满了历史。伊斯峡在所有斯瓦尔巴人的心中都有一个特殊的位置。”莉娜补充道：“正是伊斯峡的独特魅力让它让人无法抗拒，根本不用多想，我们当然会接受这个工作。”他们最大的爱好便是狩猎和垂钓。“一头驯鹿能为我们和狗提供丰富的食物，”弗雷德里克解释道，“不过这里对狩猎的规定非常严格，可不像西部那样随心所欲。”

在温暖舒适的休闲室内，一边品着红酒、一边静静读书，而窗外北极风暴狂舞，便不难理解为何弗雷德里克和莉娜总是满面笑容。正如弗雷德里克所言：“这是千载难逢的机会。”一次斯瓦尔巴之旅，正是一场与一个奇异、美丽且截然不同的世界的难忘邂逅。
