# Supplementary material for: Does LLM translation align with translation universals? A cross-genre simplification study on English-Chinese translation based on dependency grammar
Source: PLoS One. 2025 Jun 2;20(6):e0324830. doi: 10.1371/journal.pone.0324830 (PMC12129206; doi:10.1371/journal.pone.0324830)
Supplement: S1 File — (ZIP) [file pone.0324830.s001.zip › yiyan O3-mini 翻译中文语料库/A37B.O3.txt]

依然可以廉价旅行的国家

现金流紧张？全球经济衰退让你心情低落？预算紧张也没关系——在本摘自《Lonely Planet 的 1000 个极致体验》的精选中，我们为你呈现那些既能让你大开眼界又不会让你破产的旅行目的地。

印度
印度长期以来一直被视为廉价旅游的圣地。不过，你可能不知道，印度远不止宝莱坞电影、大象骑行和混乱交通这么简单。别只满足于参观泰姬陵——何不北上探访更多？去拉达克挑战攀登，在那里山峰巍峨、空气清新；或者到波特布莱尔试试冲浪——它位于孟加拉湾中心，价格依然实惠。这个经典的低预算目的地至今依然充满冒险的魅力。

尼泊尔
珠穆朗玛峰和夏尔巴人的故乡长久以来都是背包客们的心仪之选。经历了几十年的聚光灯照射，尼泊尔依然是最佳低预算旅行地之一。这里的徒步旅行精彩纷呈，加上极低的生活费用，你可以在山野间不断跋涉。许多经验丰富的旅行者都会把尼泊尔列为他们的必去之地，而最美妙的是，前往这里并不需要花费一大笔钱。

印尼
近年来，印度尼西亚接连遭遇负面报道——连环爆炸和其他动荡让它逐渐退出了许多游客的旅游清单。对我们而言，这反而是一种机遇：那未经破坏的原始海滩依然是最大的吸引力，而且你仍可体验到历来便宜实惠的生活方式。如果你热衷冲浪或者渴望在海滩上慵懒地晒太阳，准备好用几块钱开启一场超值冒险吧。只要远离那些专为游客设下的陷阱式度假村，每天花费不足20美元就能让你畅游印尼。满足你内心那份精打细算的情怀，在非旅游区购买纪念品——比如前往登巴萨的中央市场，或是乌布的帕萨尔·苏科瓦蒂。

伊朗
伊朗？就是那个曾被贴上“邪恶轴心”标签的伊朗？抛开那些宣传，深入体验这个能满足所有期待的国家吧。首先，物价实在便宜：每天25美元就足以让你享受一家中档酒店的舒适与美食。不用担心人满为患和过度旅游困扰，你可以在没有旅游团陪伴的情况下，自由欣赏古代世界的奇迹。事实上，这个国家正渴望着更多的游客，并且完全值得你前来，因为当地人的热情好客令人难以置信。如果能在一月抵达，你还有机会参加古波斯的中冬节Sadeh，庆祝火的诞生。

波兰
冷战时期的老东欧物价低廉、旅行费用极少，如今和平降临后，整体开销也有所上涨。但波兰依然保持着低成本的魅力：每天25美元的预算足以让你轻松游遍全国。这个国家曾经屡遭外敌入侵，以至于锻造出一副金刚不坏的韧性。如今，作为欧盟成员国的波兰正逐渐崛起，所以赶紧行动，趁价格未全面上涨前抓住机会。乡村小镇景色如画且游览费用低廉；例如卢贝尔斯基地区的小镇克拉斯尼斯塔夫，简直就是精打细算者的天堂。

老挝
东南亚素来是廉价旅行的乐园——多年来，泰国作为穷游者的默认目的地独占鳌头，但如今旅行者开始将目光投向更多勇于尝新的超低预算胜地。老挝便在此时登场。它或许没有泰国的海滩，也没有越南那样的知名度，但它拥有核心所需的一切。每天仅需15美元，你就能满足基本生活需求，剩余预算则可让你尽情漫步于未受破坏的河谷和湄公河沿岸那些悠闲的小村庄。最经济的方式是从泰国清孔乘船入境，船票大约只需0.50美元；在老挝办理的签证大约30美元。生活中最美好的东西往往是免费的——比如老挝Tat Sae附近那令人叹为观止的石灰岩瀑布。

苏丹
苏丹既难抵达，又难进入，同时还充满着令人费解的神秘。近年来，它因种种负面新闻登上头条，但你应该了解的是，当地人以热情好客自豪，以及遍布全国的众多惊人景点。在北部，你能欣赏到金字塔及其他古代奇迹，而且很可能是独享其美。而且，一份炸鹰嘴豆饼的价格还不足1美元，夜宿一床位也不超过10美元。
