# Supplementary material for: Does LLM translation align with translation universals? A cross-genre simplification study on English-Chinese translation based on dependency grammar
Source: PLoS One. 2025 Jun 2;20(6):e0324830. doi: 10.1371/journal.pone.0324830 (PMC12129206; doi:10.1371/journal.pone.0324830)
Supplement: S1 File — (ZIP) [file pone.0324830.s001.zip › yiyan O3-mini 翻译中文语料库/A38.O3.txt]

拥抱孤独的生活

过去16年，尼克·法希一直居住在华盛顿州普吉特海峡北部圣胡安群岛上的一个小岛上，他唯一的全天候伙伴是一匹26岁的四分之一马，名叫伊格。  
现年67岁的法希先生住在自1930年以来就属于他家族的一片100英亩林地上的一间小木屋里；小屋里没有冰箱，但有太阳能板发电，因此他可以享受到电灯照明，也可以给手机充电。  
虽然物质上的便利设施不多，但他的生活完全由自己支配。他说：“在这里，时间是生活中的一种真正的奢侈。”除了砍柴做燃料以及偶尔为了卖柴或买杂货等需要到邻近的岛屿或大陆上短途跋涉以谋生之外，他自由自在，可以随心所欲。  
大多数日子里，他都在岩石遍布的小岛上漫步，喝着咖啡——这是一种他最爱法式市集品牌的咖啡，混有菊苣根。他说：“我从来不担心穿不穿衣服的问题，但鉴于天气情况，穿衣服总是个好主意。”

远离尘嚣：这是一个常见的幻想。但对有些人来说，幻想还不够。无论出于何种原因——无论是为了追求在日益喧嚣的世界中寻找宁静，还是为了逃避技术的侵扰，或是需要一个孤立之地来疗愈心碎——他们觉得必须将这个幻想付诸行动，追寻那只有在极偏远之地才能体验到的孤独。

心理学家伊莱恩·N·阿伦（Elaine N. Aron），《被低估的自我》及《高度敏感的人：当世界让你不堪重负时如何茁壮成长》一书的作者表示，每个人那份走向孤立生活的冲动都可能归因于多种因素。  
“有些人可能真的需要一段完全的独处时光，避免一切社交往来，”阿伦博士说；“而另一些人可能在童年时期就形成了一种回避型依恋风格，从而需要向自己证明，他们并不需要依赖任何人。”  
不过，她指出，对于许多人来说，渴望极致孤独也许根源更简单：“可能仅仅是因为他们渴望一种神秘体验。对此我们不能一概而论病态化。”

芝加哥大学认知与社会神经科学中心主任约翰·T·卡乔波（John T. Cacioppo）认为，谈到独自闯荡荒野，男性可能比女性更倾向于采取这种生活方式。  
卡乔波博士研究隔离对生物及认知的影响，他说：“在我们的文化中有一种被珍视的神话式的个人主义，这在男性身上表现得尤为突出——他们似乎理应成为一个独立的孤岛。他们对这种神话格外看重，并努力追求那种生活。”  
他补充说，对某些人来说，晚年的离婚或其他同样剧烈的事件可能会激发这种冲动。“在人生的那个阶段失去联系会带来极大创伤，”他说，“而应对这种创伤的一种方式就是证明你不需要任何人。”

对于法希先生来说，他在1994年离婚数年后便搬到小岛上全职居住，他说这并非因为受到创伤，而是因为他喜欢那种“独处自由”的感觉。“你不必对任何人负责。”  
如今，他36岁的女儿安娜每月大约来访一次，39岁现居法国的儿子乔每年探望一次。岛上另有几个居民住在另一边，但法希先生更喜欢不与他们交往。“我并不是那种厌世隐士，我只是知道我更愿意独自一人。”  
不过，每周他会乘船前往距岛屿10英里的大陆小镇阿纳科特斯，去探望他那99岁住在辅助生活机构的父亲，并去拜访他交往了15年的女友黛博拉·马丁。  
56岁的马丁女士解释道：“我们两个都挺独立的，我想这也是我们能相处融洽的部分原因。我们不像其他情侣那般互相有‘我每晚都需要你在这里’的期待。”  
她说，当他们初次相遇时，她正独自抚养两个孩子，并不希望孩子们有一个父亲般的角色。但现在孩子们已经长大，她正在考虑搬到小岛上与法希先生共度余生。“我觉得他可能有时会感到孤独，但他深爱那个地方，并从那里获得大量的滋养，他不希望放弃这里。”

对于63岁的罗杰·莱克斯特雷（Roger Lextrait）来说，在曾经身为俄勒冈州波特兰一家餐馆老板那种忙乱生活之后，选择隐居看起来是一种迷人的转变。  
莱克斯特雷曾于1992年至2000年独自生活在美国管理的北太平洋群岛中的一座偏远热带环礁——帕尔米拉岛，这个岛链位于夏威夷以南1000多英里处。  
他在40多岁时来到这里，此前他在离婚后以及1980年代初卖掉两家餐厅后，曾在他的游艇“库斯库斯”上环游世界近十二年。  
厌倦了多年的海上生活，他同意接受岛上管理员的工作，负责警示船只避开礁石并阻止破坏者。他原本打算只待几个月，但最终他在这里呆了八年。  
他说，在这个现由自然保护协会拥有的小岛上生活，部分吸引力在于“时间不再重要——有时我甚至会忘记是哪个年份了。那种感觉非常神奇——成千上万只鸟，海龟。当我驾着小艇出海时，会有蝠鲼护送，还有海豚陪伴。”  

他说，刚到岛时，他带来了一艘装满罐头食品的船、300磅面粉、30加仑橄榄油以及数箱葡萄酒。两年后，他几乎实现了自给自足的生活，从泻湖里捕捞鱼类，从礁石中捉拿龙虾。  
然而，岛上的生活也付出了代价。“我曾因孤独感而饱受折磨，”莱克斯特雷说，他逐渐开始依赖起他的混血德国牧羊犬——图图。他常常忘记刮胡子和穿衣服，“有时候我甚至会对自己说话，有时觉得自己像只动物。”  
他那些偶尔来访的人会问：“如果椰子从天而降砸到你的头上，你打算怎么办？”毕竟最近的医生要离这里数百英里远。“我会说，‘哦，天哪，要是我想着这些，我就永远什么也做不了。’”  
如今，莱克斯特雷已和妻子杰恩一同住在泰国。杰恩是一位美国人，他们在莱克斯特雷离开帕尔米拉后在夏威夷相遇。莱克斯特雷表示，离开隐居生活归来时，发现整个世界都已物是人非。“我完全不知道手机的存在，我感到茫然无措。我回来的时候，眼界全变了，人也变了。”

还有一些人选择隐居作为一种政治宣言。  
27岁的英国男子爱德华·格里菲斯-琼斯（Edward Griffith-Jones）最近一年一直住在他自己在瑞典一座国家公园里搭建的小屋中。他表示这是他以环保方式负责的一种生活方式。  
他说：“这真是一个探索另一种生活方式的有趣时代。人们常常滥用‘可持续’一词，尤其是商界人士用这个词，但其实那没什么意思。”  
在英国，他曾在夜总会和酒吧工作，一次他遇到一群居住在废弃建筑中的蹲守者。他发现自己和他们一样，持有绿色反建制的价值观，并最终自己也成为了一名蹲守者。在参加了在波兰森林中举行的志同道合者聚会后，他决定把这种生活方式推向极致。  
对他来说，这意味着与另外几个志同道合的人一道，在离最近火车站一个半小时步行路程（冬天大雪时这个行程可能需要四小时）的瑞典深林中生活。他带着一部手机，通过小型太阳能发电机为其充电，并用来联系家人以及每隔几周来访的女友——一名大学生。  
他的饮食对胆量不足的人来说绝非易事。除了从附近湖泊中打捞的鲈鱼和狗鱼，他还食用野生植物，如荨麻、浆果和块茎，以及老鼠和大鼠。他无法狩猎较大的猎物，因为他没有枪——若想购买必须提供地址——因此他开始学习制作弓箭和箭羽。偶尔前往镇上时，他还会在垃圾堆中寻找未变质的食物。  
他通过手机在森林中说道：“我们生活在一个一切都高度专业化的世界里，现在的人们已经不知道如何制造任何东西，也不知道如何生存。我并不是完全自给自足，但我一直在学习。”  
他生活的每一个环节对他的生存都是必不可少的。“我必须去收集柴火，而不是做那些我根本看不出有什么意义的工作，那让我讨厌且让我感到完全疏离。我的生活处处充满意义。”

不过，最近格里菲斯-琼斯决定离开森林，他发现这种生活方式并没有他想象中的那样可持续，主要因为“女性不愿意生活在那里，或者在森林中抚养孩子。”他现在正尝试在附近的一座农场上建立一个具有生态理念的公社。

66岁的大卫·格拉希恩将独自生活的体验比作“登月”。  
居住在澳大利亚北海岸附近复苏岛上的大卫·格拉希恩，自1996年以来便独自与他那混种犬“奎兹”生活在一起，他说：“在来到这样一个地方之前，你所学的一切都变得毫无意义。这是隐私的巅峰。”  
这位企业家曾涉足多个领域——包括矿产勘探、餐饮业和玩具业——在上世纪90年代初因女友提议逃到一座岛上而经历了一系列经济损失和离婚。他说：“我只是想寻求一种压力较小的生活。我觉得外面肯定有比这更好的生活方式。”  
当时格拉希恩在悉尼工作，他通过一位房地产经纪人找到了这座无人居住的国家公园岛屿。他的公司——长舟投资（Longboat Investments）以每年2万澳元的租金租下了这块地。他和女友在那里定居，但她在六个月后离开；他们现年11岁的儿子在假期时会与格拉希恩一同在岛上度过。  
他说：“我们有个宝宝，但那儿没有热水，也没有洗衣机，对于一个女人来说，生活并不容易。”他补充道，在城市里，当你需要什么时，只要打个电话，大家都会赶来帮助你；但在这里，你必须独立，连大多数男人也难以应付。  
格拉希恩原本计划与一位合伙人一起在岛上建造度假村，但最终他缩减了计划，现在只租赁了30英亩土地，并把它改造成了农场。  
在这里，除了柠檬草和酸豆等本地食材，他还种植小白菜、西红柿和玉米，有时还会邀请志愿者前来工作一个月左右，以食宿作为回报。（他的农场还通过一个名为“全球有机农场机会”（World Wide Opportunities on Organic Farms）的在线网络进行信息发布。）他还自制家酿啤酒，用来与有时停靠在近海的拖网渔船交换明虾。  
他说，他每年有几次会前往距此近500英里的凯恩斯，购买调味品和其他特殊物品，但大部分时间，他过着一种需付出巨大劳动和计划的半自给自足的生活。
