# Supplementary material for: Does LLM translation align with translation universals? A cross-genre simplification study on English-Chinese translation based on dependency grammar
Source: PLoS One. 2025 Jun 2;20(6):e0324830. doi: 10.1371/journal.pone.0324830 (PMC12129206; doi:10.1371/journal.pone.0324830)
Supplement: S1 File — (ZIP) [file pone.0324830.s001.zip › yiyan O3-mini 翻译中文语料库/A39A.O3.txt]

2012伦敦奥运会十大“首次”

伦敦或许是一座传统根深蒂固的城市，但它同时也是一个实实在在充满进步气息的地方。2012年伦敦奥运会正是在各个层面上展现这种对立统一的特质。  

虽然本届奥运会的主题是向英格兰工业革命致敬——那个时代阶级分明、满是烟尘的年代；但这届赛事也标志着比以往更加周到、更加包容的努力。  

下面，盘点一下2012伦敦奥运会的十大“首次”，共同见证这场开拓创新的盛会。

10. 第三次主办奥运  
首次：成为第三次举办奥运的城市。  
伦敦曾于1908年和1948年成功承办过奥运，如今展示出它一贯的好客之道，很快将达到其他任何城市都难以匹敌的主办次数。凭借今年所呈现的一切，它毫无疑问会再次赢得奥委会青睐，实现第四次承办。

9. 圆形自行车馆  
首次：首个竣工场馆——圆形自行车馆。  
奥运公园内最先建成的场馆就是位于Velopark的圆形自行车馆，这是一座巨大的室内自行车赛道。为了契合“绿色”奥运主题，该场馆装配了屋顶采光设备以减少对人造照明的依赖，同时利用自然通风来降低空调的使用。此外，其屋顶还被设计成可以收集雨水，作为补充水源。

8. 3D转播  
首次：实现3D直播。  
虽然2008年奥运会首次实现全程高清转播，但2012年则是首次同时以高清和3D形式进行播出。松下公司的发言人肖恩·泰勒说得很明确：“每届奥运会在技术上都力图有所突破，伦敦将成为首届同时实现HD和3D转播的奥运会。”  
回顾历史：1936年柏林奥运第一次向全世界电视播出，并在城市巨屏上播放；1948年，奥运会首次走入伦敦家庭电视机；1960年罗马奥运则开启了国际电视转播。从那时起，亲临现场感受比赛激烈场面的印象就越来越深刻，而如今，赛事甚至可以更直观地在你家客厅中上演角逐。

7. 足球队  
首次：自1960年以来，英格兰首次派出参赛足球（soccer）队。  
英格兰此前没有努力争取派队参赛，部分原因在于1972年决定停止让所谓“业余”球员参赛，这一政策阻碍了许多本有意为英国队征战的选手。虽然1984年这些球员再次获得参赛机会，但他们却选择不参赛。如今，他们的重返赛场正好距离上一次夺金——1900年和1908年——整整一百年。也许，在重温过去的理想中，英国人会重拾那股曾驱使他们于20世纪初走向辉煌的热情。

6. 女子足球  
女生优先：女子足球率先开赛。  
在2012年奥运会上，开幕式前的第一个比赛项目便是女子足球，这无疑是在公开宣示日益提升的性别平等意识。其中一个重要变化是，沙特阿拉伯女性将首次获准参加比赛，此前因性别歧视问题，奥运会曾威胁要禁止该国代表团参赛。跳跃马术选手达尔玛·鲁什迪·马尔哈斯（Dalma Rushdi Malhas）将以该国首位女代表的身份昂首登场。

5. 女子拳击  
首次：女子拳击首次亮相。  
为了进一步支持女子体育，本届奥运会增添了一项新项目，而且这绝不是一项温柔的运动——那就是女子拳击。没错，女性选手将在这一项目中，与男拳手一样，展开激烈的碰撞厮杀。比赛设有三个级别：轻量级、羽量级和中量级。

4. 残奥会  
首次：伦敦正式举办残奥会。  
实际上，残奥会（亦称“特殊奥运”）的雏形最早起源于斯托克·曼德维尔，首届非正式赛事于1948年在此举行，当时住院的二战伤残老兵参加了多项比赛。对于2012年的赛事来说，这是首次与奥运会正式联合举办残奥会，届时残障人士将获得空前周到的照顾，充分体现了英国政府所倡导的平等机会理念。

3. 体育场设计  
首次：同类体育场中的创新之作。  
这座体育场的设计追求高效运用，就像场上运动员那样，既轻巧又节俭。它拥有8万座位，却使用了不足1万吨钢材打造（这是同类结构中的首创）。此外，体育场还采用了多项节能措施，例如取消室内售货亭，将餐饮服务安排在场外，并通过巨型屏幕让观众既能观看比赛又能享用美食。完工后，这座体育场将成为全国第三大场馆，仅次于温布利和特威坦哈姆体育场；不过赛后它还将缩减至固定的6万座位。

2. 公共交通  
首次：优先推广公共交通。  
为了进一步减少能源浪费，支持公共交通无疑是一项行之有效的举措。2012年奥运会正是通过推出专为运送观众而设计的超快捷“标枪号”，来大力扶持公共交通。这种交通工具能够在短短七分钟内从伦敦市中心运送观众直达奥运公园，每小时最多可运载多达2.5万名乘客。

1. 绿色环保  
首次：环保意识奥运会。  
这届伦敦奥运会呈现了一种悖论：一方面庆祝工业革命（也即污染的诞生），另一方面又弘扬坚定的环保精神；伦敦将首次在赛事期间主动测量自身的碳足迹，并设计出尽可能减少负面排放的体育场和相关设施。此外，他们还力图通过专门设计的“标枪号”创造一项世界纪录，以尽可能减少尾气排放。
