# Supplementary material for: Does LLM translation align with translation universals? A cross-genre simplification study on English-Chinese translation based on dependency grammar
Source: PLoS One. 2025 Jun 2;20(6):e0324830. doi: 10.1371/journal.pone.0324830 (PMC12129206; doi:10.1371/journal.pone.0324830)
Supplement: S1 File — (ZIP) [file pone.0324830.s001.zip › yiyan O3-mini 翻译中文语料库/A39B.O3.txt]

伦敦奥运会的十项科技事实

Atos 作为为奥运会成功提供巨大能量、通信、计算和基础设施支持的科技公司之一，整理了以下十项科技事实：

1. 预计将有超过四十亿人收看电视，见证我们喜爱的运动员的精彩表现——这相当于全球人口的三分之二以上。

2. 本周揭幕的技术运营中心是伦敦2012的“任务控制中心”，负责监督所有94个奥运场馆的成绩、信息技术安全、电力和电信。

3. 技术运营中心将由450人全天候（24小时、每周7天）共同协作，确保全部94个奥运比赛及非比赛场馆的顺畅运行。

4. 在赛事开始前，IT系统将进行20万小时——或23.5年——的测试，以模拟并为各种可能的情境做好准备。换个角度来说，这相当于8,333个工作日。

5. 奥运会历史上首次，解说员将为所有的竞技项目配备触摸屏解说信息系统，能够高速、实时地传递成绩。与2008年北京奥运会相比，该系统增加了十个项目。伦敦2012也将成为首个在夏季残奥会上使用该解说信息系统的赛事，系统中增加了五个项目。

6. 如果英国夏季的天气不如人意，我们或许可以向中国学习——中国曾利用气象火箭将雨云驱散，防止开幕式现场被淋湿，从而保住盛会的欢乐气氛！

7. 伦敦2012将是一届更环保、更加可持续的奥运会。一个专用工厂将利用技术为伦敦2012奥运公园提供电力、供暖和冷水，其二氧化碳排放比常规电网低33%。

8. 伦敦2012的技术运营中心相比北京2008，可处理30%更多的成绩数据，以满足全球粉丝随时随地对信息日益增长的需求。

9. 你可以不用带现金出门！伦敦2012允许观众使用非接触式卡片支付，就如同刷 Oyster 卡一般完成付款。目前已有超过5,000家零售商签约支持这一支付方式。

10. 预计到2012年将有85亿台个人电脑、智能手机和平板电脑接入互联网，伦敦奥运会有望成为史上最大规模的在线活动。
