# Supplementary material for: Does LLM translation align with translation universals? A cross-genre simplification study on English-Chinese translation based on dependency grammar
Source: PLoS One. 2025 Jun 2;20(6):e0324830. doi: 10.1371/journal.pone.0324830 (PMC12129206; doi:10.1371/journal.pone.0324830)
Supplement: S1 File — (ZIP) [file pone.0324830.s001.zip › yiyan O3-mini 翻译中文语料库/A39C.O3.txt]

斯蒂芬·库里赢得了他的第一个三分球大赛冠军

随着NBA三分球精准度的显著提升，如今大家普遍将三分球大赛视为不仅是全明星周六晚阵容中的招牌赛事，更是整个周末最引人注目的项目。今年的比赛虽然没有打破任何记录，也受到了NBA某些层面因素的影响，但比赛依然兑现了它的承诺。

金州勇士队巨星斯蒂芬·库里在决赛回合中火力全开，砍下27分，以一场精彩绝伦的表现赢得了他首座大赛冠军奖杯。

这次大赛阵容豪华，参赛者包括本赛季联盟得分王、去年的全明星赛MVP、一位最近创下单节得分记录的球员、上届大赛冠军、两位MVP候选人，以及可能是史上最佳的三分射手，可谓吸引了众多关注。然而，凭借这群天赋异禀的选手，詹姆斯·哈登（联盟得分王兼MVP候选人）、卫冕冠军马尔科·贝利内利、洛杉矶快船射手J.J.雷迪克（罕见地因为踩到了三分线而被取消两次命中、损失了三分）乃至于本赛季有望打破NBA三分命中率纪录的凯尔·科沃尔，都在第一轮中被淘汰。

波特兰的韦斯利·马修斯在第一轮中拿下22分，这样的成绩在往年往往足够称霸全场，但他仍旧在首轮便止步不前。

最终杀入决赛的选手是勇士队的克莱·汤普森（首轮砍下24分）、前大赛冠军及2014全明星赛MVP凯里·欧文（23分）以及库里（同样是23分）。在决赛中，欧文最后一轮仅得18分，而库里则迅速爆发，在最多34分的可能性中豪取27分（其中包括连续命中的13记投篮），而汤普森则令人失望，仅拿到14分，就在他的“水花兄弟”队友在场边观看时表现平平。

库里本赛季的三分命中数依旧领跑联盟，他在2013年和2014年时更是在命中数与出手数上双双称雄联盟，但奇怪的是，如果他目前的三分命中率持续下去，将会成为他职业生涯中表现最差的一次。以39.9%的命中率来说，在其他语境中库里仍是一位神射手，但考虑到他本赛季初职业生涯长期三分球命中率曾高达44%，实际上他正略显退步。不过，勇士队对此并不介意。

库里不仅是那支时而被称为联盟最佳进攻球队的主要得分手，他全能的比赛风格也让他进入了MVP讨论的行列。金州勇士队在全明星休赛期前便已取得42胜9负的出色战绩，这一联盟最佳表现预示着他们本赛季有望收获68场胜利。

此外，还应提一嘴，斯蒂芬·库里本人真的是个非常棒的人。

不过，在这段本该充满欢乐的时光里，唯一的不足就是NBA决定将TNT频道由肯尼·史密斯和雷吉·米勒的解说音频接入巴克莱中心的公共广播系统。他们那平淡无奇的对话充满了毫无意义的电台闲聊，而联盟的做法更糟——在每次命中后，都会通过扬声器和/或TNT的直播频道播放预录的观众欢呼声和明显做作的掌声。
