# Supplementary material for: Does LLM translation align with translation universals? A cross-genre simplification study on English-Chinese translation based on dependency grammar
Source: PLoS One. 2025 Jun 2;20(6):e0324830. doi: 10.1371/journal.pone.0324830 (PMC12129206; doi:10.1371/journal.pone.0324830)
Supplement: S1 File — (ZIP) [file pone.0324830.s001.zip › yiyan O3-mini 翻译中文语料库/A40A.O3.txt]

环法自行车赛2012：第二部分

2012年环法自行车赛进入最后一周，赛程包括比利牛斯山上的几段艰难爬坡，以及一场关键的个人计时赛，之后车队将在周日于巴黎香榭丽舍大街展开冲刺。如果没有出现意外，现任领骑布拉德利·威金斯将成为这项赛事第99届历史上首位获得总冠军的英国选手。他的主要竞争对手克里斯托弗·弗鲁姆根本不打算与他一较高下，因为两人属于同一支队伍。卫冕冠军、澳大利亚的卡德尔·埃文斯本来全力以赴想力保冠军，但威金斯在计时赛中的精湛表现以及队伍在山地赛的强大实力令他落后了好几分钟。

在穆尔德·佩盖雷顶端，一起极其恶劣且危险的破坏行为发生，不明身份的袭击者在柏油路面上撒下布艺钉，导致埃文斯和约30名车手在此或在陡峭的下坡中爆胎。

环法自行车赛将在7月22日于巴黎完赛，全程2173英里。  
—— Lane Turner（共31张照片）

1. 2012年7月12日，在环法第11赛段中，来自英国的布拉德利·威金斯身着总冠军黄衫，从克鲁瓦-德-费尔山口极速下冲。（Christophe Ena/美联社）  
2. 2012年7月9日，在第9赛段一场长达41.5公里的个人计时赛中，英国选手克里斯托弗·弗鲁姆在最后几米奋力冲刺。（Laurent Rebours/美联社）  
3. 2012年7月9日，在个人计时赛阶段，观众为赛段获胜者兼黄衫佩戴者布拉德利·威金斯欢呼喝彩。（Joel Saget/法新社/GettyImages）  
4. 2012年7月11日，在法国La Sapette举行的从马孔到贝莱加德瑞瓦塞林的第10赛段中，大集体赛事正攀登格朗·科隆比耶山口。（Doug Pensinger/Getty Images）  
5. 2012年7月11日，第10赛段开始前，一栋建筑物立面上精美的装饰品已陈列完毕。（Joel Saget/法新社/GettyImages）  
6. 2012年7月11日，在第10赛段出发村，一名男子用木偶表演，木偶分别扮演阿诺德·施瓦辛格和乔治·布什。（Joel Saget/法新社/GettyImages）  
7. 2012年7月11日，在第10赛段中，托马斯·沃克勒在一次突围中奋力爬坡。（Joel Saget/法新社/GettyImages）  
8. 2012年7月12日，第11赛段前，在阿尔贝维尔，一位表演者在一根路灯杆顶上骑车保持平衡，背景中依稀可见阿尔卑斯山脉。（Christophe Ena/美联社）  
9. 2012年7月12日，在阿尔贝维尔至La Toussuire-Les Sybelles的第11赛段中，澳大利亚的车迷挥舞国旗为车队助威。（Joel Saget/法新社/GettyImages）  
10. 2012年7月12日，第11赛段中，一群装扮成滑雪者的车迷为布拉德利·威金斯和队友克里斯托弗·弗鲁姆加油助威。（Joel Saget/法新社/GettyImages）  
11. 2012年7月12日，在第11赛段中，一名挥舞着比利时国旗的车迷与比利时选手于尔根·范登布罗克（从右数第二位）一起奔跑，攀向La Toussuire。（Christophe Ena/美联社）  
12. 2012年7月13日，在圣让-德莫里埃讷至安诺奈的第12赛段中，英国“天空队”紧跟在挪威选手埃德瓦尔德·博阿松·哈根身后，从格拉尼耶山口极速下冲。（Laurent Cipriani/美联社）  
13. 2012年7月13日，第12赛段中，突破车队在从圣让-德莫里埃讷到安诺奈-达韦宿的路途中穿过一座隧道。（Joel Saget/法新社/GettyImages）  
14. 2012年7月13日，第12赛段中，一名车迷在人群中等待着车手们的到来。（Joel Saget/法新社/GettyImages）  
15. 2012年7月13日，第12赛段中，一位拥有1912年款自行车的车迷为大集体赛事加油鼓劲。（Joel Saget/法新社/GettyImages）  
16. 2012年7月13日，在第12赛段的突围中，赛段冠军大卫·米拉尔奋力骑行。（Lionel Bonaventure/法新社/GettyImages）  
17. 2012年7月13日，在圣让-德莫里埃讷至安诺奈-达韦宿的第12赛段中，大集体赛事车队驶过一片葡萄园。（Bogdan Cristel/路透社）  
18. 2012年7月13日，第12赛段中，观众为突围车手们喝彩加油。（Joel Saget/法新社/GettyImages）  
19. 2012年7月13日，第12赛段中，路边的一面镜子中映出了突破车队的身影。（Lionel Bonaventure/法新社/GettyImages）  
20. 2012年7月13日，在安诺奈完成一段140英里的第12赛段后，英国选手大卫·米拉尔冲过终点线后便当场倒下。（Peter Dejong/美联社）  
21. 2012年7月14日，在圣保罗-特鲁瓦沙托至阿格德角的第13赛段中，法国选手安东尼·鲁克在比赛中接受了队伍的医疗救助。（Bogdan Cristel/路透社）  
22. 2012年7月14日，第13赛段中，大集体赛事车队驶过一片盛开的向日葵田。（Stephane Mahe/路透社）  
23. 2012年7月14日，第13赛段中，大集体赛事车队穿过乌泽斯市。（Christophe Ena/美联社）  
24. 2012年7月14日，在法国国庆日的第13赛段中，欧陆车队的选手经过一位挥舞着法国国旗的女士。（Laurent Cipriani/美联社）  
25. 2012年7月14日，第13赛段中，大集体赛事车队驶过一位骑马的女子。（Stephane Mahe/路透社）  
26. 2012年7月14日，第13赛段中，大集体赛事车队穿行于一片葡萄园之中。（Stephane Mahe/路透社）  
27. 2012年7月15日，在利穆斯至弗伊克斯间的第14赛段中，来自佩皮尼昂USAP橄榄球队的啦啦队员为车手们鼓劲加油。（Christophe Ena/美联社）  
28. 2012年7月15日，在第14赛段中，美国车手克里斯蒂安·范德维尔德（位于中间）所处的大集体赛事车队经过Tarascon-sur-Ariege。（Laurent Cipriani/美联社）  
29. 2012年7月15日，在弗伊克斯第14赛段终点处，从左至右依次为彼得·萨甘、戈尔卡·伊萨吉雷、菲利普·吉尔伯特和桑迪·卡萨尔，他们正在奋力冲刺。（Jean-Paul Pelissier/路透社）  
30. 2012年7月15日，在第14赛段中，意大利选手文琴佐·尼巴利（左中位置）领先于身穿总冠军黄衫的英国选手布拉德利·威金斯，共同攀登穆尔德·佩盖雷。（Christophe Ena/美联社）  
31. 2012年7月15日，在第14赛段中，一位车迷在西班牙选手琼·霍拉奇攀登穆尔德·佩盖雷时上前助推。（Christophe Ena/美联社）
