# Supplementary material for: Does LLM translation align with translation universals? A cross-genre simplification study on English-Chinese translation based on dependency grammar
Source: PLoS One. 2025 Jun 2;20(6):e0324830. doi: 10.1371/journal.pone.0324830 (PMC12129206; doi:10.1371/journal.pone.0324830)
Supplement: S1 File — (ZIP) [file pone.0324830.s001.zip › yiyan O3-mini 翻译中文语料库/A40B.O3.txt]

李娜再进一步，燃起中国首位大满贯单打冠军希望

墨尔本，澳大利亚 — 就个人而言，当卡罗琳·沃兹尼亚奇和李娜在本周四的澳大利亚网球公开赛半决赛中对决时，两人的目标似乎都是一样的：她们都未曾夺得大满贯单打冠军，而一场胜利就能让其中一人离这一荣耀更近一步。

但从更广阔的角度看，两人的诉求各不相同：沃兹尼亚奇需要赢下这项赛事，以证明自己和她的世界第一排名的含金量；而李娜的胜利意义则远不止个人荣誉，这不仅关乎她自己，更承载着十亿中国人民的期待。

在女子项目中，所有悬念迭起的故事线中，李娜获胜——从而为中国带来首位大满贯单打冠军——无疑是最令人难以抗拒的一条。虽然李娜和中国网球曾多次走到今天，但今年她在悉尼和如今在墨尔本的胜利方式，让许多网球高层（估计也包括管理者）对未来充满期待。

李娜一路杀进半决赛的过程中，没有一盘比赛丢过一局，甚至从未打满抢七局；值得一提的是，她去年曾与同胞郑洁一起在这里负于对手。

今年信心满满的一方还包括那位充满直觉、敢于发言的年轻德国选手安德烈亚·佩特科维奇，她在周二的四分之一决赛中以6-2、6-4输给了9号种子李娜。佩特科维奇评价道：“就是那种感觉，她在场上的状态、信心以及比赛时的表现，我觉得她真的有很大机会赢得这项赛事。我并不想给她增添压力，这只是我的直觉。”

李娜非常懂得什么是压力。自从2005年她在此进入第三轮起，人们就不断问她：“中国什么时候会有大满贯冠军？”和她这一代其他极具天赋的球员们（包括郑洁和彭帅——后者曾在第四轮中手握两次赛点却不敌阿格涅丝卡·拉德万斯卡）一道，她们合称“金花一代”。在中国，她们是最受瞩目的体育明星之一，而去年亚运会上中国女子团体的胜利（虽然在全球网球界看似只是小打小闹）却在国内引起了极大轰动。

中国女子已在奥运会上摘得金牌，也曾在双打比赛中夺得大满贯冠军，但在大满贯单打项目中始终缺少一个重要奖项——这一遗憾在年轻一代（曾被称为“小花一代”）还未能在巡回赛上取得重大突破的背景下，更显迫切。

眼下，或许在更长一段时间内，这一责任将落在28岁的李娜肩上。她是一个晚熟的选手，胸前的花朵纹身和那股独立的性格昭示着她的不凡。因在卫星赛场上的成绩不尽如人意，她曾愤然休赛两年，到中国一所大学攻读传媒专业，之后于2004年重返赛场。“我当时找不到任何积极的一面，”她谈及那段休赛期时说，“于是我和丈夫一起到大学上了两年课，甚至还同班学习。”

七年后，她与丈夫蒋山依然并肩作战。蒋山曾是中国的顶尖球员，自李娜与瑞典教练托马斯·霍格斯泰特分道扬镳后，如今已重新担任她的主教练，而霍格斯泰特现正效力于玛利亚·莎拉波娃。

长期以来，李娜一直被认为是中国女运动员中最为出色的一位。她那结实有力的双腿和流畅的底线技术为她打出相对平稳、低弧度的底线击球提供了极为扎实的基础。但李娜也有其反复失误之处：容错空间较小，使得她在大赛压力下常常显得局促不安、表现不稳定。

从这里到决赛，还会有不少高压对决，因为头号种子沃兹尼亚奇、维拉·兹沃纳列娃和金·克利斯特尔斯等前三号种子仍然存有希望。但李娜周四踏入罗德·拉沃尔竞技场时，几乎不会怀疑自己的实力。毕竟，她曾在上赛季与沃兹尼亚奇的两次交手中都获胜，其中包括去年在第四轮战胜对手。李娜拥有足够的武器和脚步速度，足以突破沃兹尼亚奇那堪称世界级的防守，尽管这位丹麦人（虽说并非完美无缺）仍是一位出色的竞争者和被低估的战术家。

沃兹尼亚奇再次证明了这一点。她在周二一度以3-6、6-3、6-3击败了弗朗切斯卡·斯恰沃尼。开局时，沃兹尼亚奇被迫退守在底线后方，而意大利选手斯恰沃尼则利用她那丰富多样的击球和旋转技艺，打出了令人瞩目的表现。但沃兹尼亚奇逐渐扭转局面：她开始上前并连续拿下第二盘中在1-3落后的六局，而年仅30岁的斯恰沃尼在体力与精力上显露疲态也不足为奇——毕竟她比沃兹尼亚奇大整整10岁，上个星期天还耗时4小时44分钟击败斯韦特兰娜·库兹涅佐娃，创造了大满贯历史上女子单打最长一场比赛记录。

“不过我也抓住了我的机会，”斯恰沃尼说，“可能在第三盘时我身体上感到了一些状况，但那绝非借口。我觉得我已经尽我所能。”

对于斯恰沃尼来说，能在占据优势的情况下缩短每分比赛的节奏，本是件令人耳目一新又极富观赏性的策略。如果更多球员能够在感觉到机会时，巧妙地冲向网前，女子网球将会更为精彩。然而，通过仓促击出绝望性的吊球来缩短得分，这种看似让步而非策略性的做法并非明智之举。值得赞赏的是，沃兹尼亚奇不断追球，并屡次化解危机：无论是挑高球制胜、角度紧凑的反手击球，还是在奔跑中命中的两记极具观赏性的横穿球，虽然斯恰沃尼能够赶到却处理不当。

对于沃兹尼亚奇来说，今年在墨尔本的表现无疑是一段精彩的冒险，尽管也许她应适当收敛一些在媒体面前卖弄的风格（周二她就戴着拳击手套，还拿着几位记者送给她的充气袋鼠出场）。不过，当被问及世界第一选手在场上让别人主导进攻是否异常时，她则变得十分认真：“我只关心谁赢得了比赛，”她说，“我想我已经做到这一点，所以毫无疑问，我来比赛就是为了胜利。”
