# Supplementary material for: Does LLM translation align with translation universals? A cross-genre simplification study on English-Chinese translation based on dependency grammar
Source: PLoS One. 2025 Jun 2;20(6):e0324830. doi: 10.1371/journal.pone.0324830 (PMC12129206; doi:10.1371/journal.pone.0324830)
Supplement: S1 File — (ZIP) [file pone.0324830.s001.zip › yiyan O3-mini 翻译中文语料库/A41.O3.txt]

从以F1赛车为原型设计的轮椅到“终结者”外骨骼服：科技如何改变残奥会

科技包括你用意念操控的“脑控雪橇”以及训练你像菲尔普斯那样游泳的“幽灵”手套

但围绕“碳纤维腿”争议不断，这引发了一个问题：科技是在平衡比赛环境，还是在赋予选手不公平的优势？

高科技轮椅：宝马借鉴F1赛车经验为英国篮球队设计出完美的轮椅

英国残奥篮球队上场时，他们拥有一件秘密武器——宝马工程师利用来自赛车运动的尖端技术设计的一款高科技泡沫座椅。
这只是今年残奥会上展示的一系列前沿科技中的一部分——有能通过振动反馈来改善技术动作和姿势的“幽灵”手套，也有提供“钢铁侠”式超人力量的人体外骨骼。
在下届残奥会上，我们或许可以看到盲人选手借助头戴设备，无需辅助即可完成跑道。这个设备不仅能侦测跨栏，还能提供左右方向指导；或许还会出现新一代的“碳纤维腿”，选手能利用先进技术进一步突破极限。
科技已经深入地融入了2012年伦敦残奥会，碳纤维“碳腿”也许是这类辅助技术中最为引人注目的例子。
现有的碳纤维跑步假肢，例如奥斯卡·皮斯托瑞斯所使用的，现能达到92%的弹性能量回馈，而天然人类肌腱则可以回馈95%的能量。
此外，人体与假肢之间的联结也得到了改善——假肢内衬采用了硅胶衬里，既能防止起泡也能减少不适，同时吸附阀门确保皮肤与假肢之间实现无缝连接。

为伦敦残奥会所取得的进步不太可能局限于奥林匹克公园内。
国际残奥委员会（IPC）在指南中规定，2012年伦敦奥运会期间所有设备的制造商都必须考虑产品的成本及大规模普及性，确保他们的科技成果不会仅限于精英群体。
市面上已出现轻便灵活的碳纤维轮椅，但其价格甚至高达2,000英镑。
随着这项技术的发展，在部分得益于体育工程师与精英运动员的共同努力的情况下，其普及率预计会大幅提高。

另一项目前帮助残奥选手的技术是投掷支架——这对许多残奥标枪、铅球和铁饼选手来说是关键设备。
这些支架曾经只是简单改装的椅子，但为了2012年残奥会，许多运动员纷纷求助于工程师来改进其设计。
英国的德里克·德雷纳拉吉奋力争取荣誉，他所使用的最先进支架使他在投掷标枪时能全力以赴。
以军人德里克·德雷纳拉吉为例，他的路虎在2007年阿富汗遭炸毁，如今他靠两条假肢参赛，因此在掷标枪时需要额外支撑。
在2012年伦敦残奥会上，工程慈善机构Remap协助设计了一款新型铝制框架，特别为安装假肢设置了专用平板接口。
这使得37岁的德里克在保持平衡的同时能产生更大的力量。
Remap志愿者罗杰·索恩对《镜报》表示：“当我们看到德里克释放出的能量时，感到非常惊讶，所以我们必须设计一款足够坚固的支架。”

轮椅的重塑：英国的大卫·韦尔在男子1500米第1轮第1小组比赛中获得第三名
接着冲过终点线：大卫·韦尔在男子5000米比赛中夺金后欢庆胜利
英国田径自行车队的克雷格·麦克莱恩（左）和安东尼·卡佩斯在伦敦2012残奥会自行车馆中庆祝男子个人B级短距离冲刺金牌的胜利

赛道上的团队也拥有最先进的硬件装备。
大卫·韦尔——他在周日晚间赢得首枚金牌——所使用的是一款定制轮椅，造价约为5,000英镑。
他告诉《每日电讯报》：“事实上，我们的轮椅就像F1赛车一样；它代表着尖端技术，一切都必须完美无缺。
“如果没有轮椅赛，我现在不知道会怎样。也许我就会一事无成。
“街上能看到的轮椅选手越来越多，公众也习惯了他们的身影。
“我认为，大家通过电视已经被残奥会所吸引，认识到它们同样可以像传统体育项目那样激动人心。”

足射箭：马特·斯图茨曼在伦敦残奥会的射箭比赛中夺得银牌
美国的马特·斯图茨曼利用专门为此运动设计的技术装置，用脚稳稳地握住他的弓
与此同时，美国的杰夫·法布里则利用口部发射箭矢，一路斩获男子个人复合弓-W1级金牌

上周，《每日电邮》披露，英国体育总会在研发和创新方面投入了70万英镑。
为了评估空气动力效率，轮椅在由国防公司BAE系统公司打造的风洞中接受了气流冲击测试——该风洞也用于研制欧洲战斗机“台风”战机。
而机动性则采用了由F1车队迈凯轮开发的尖端追踪技术进行测量，座椅则由宝马汽车公司制造。
如今的情况与1948年前残奥前身“斯托克曼德维尔运动会”相去甚远。
那时，轮椅重量高达23公斤。
而如今，凭借碳纤维轮椅和精准的工程设计，其重量已降至仅2公斤。

英国体育总会研究协调员艾莉森·麦克弗森告诉《镜报》：“这些进步真是令人惊叹。
“我们为提高运动员夺牌几率投入了大量努力，但最终，一切仍取决于他们的天赋和努力。”
英国残奥选手正在展示一系列专门改装的辅助设备，准备冲击金牌
英国公司Tharsus的史蒂芬·米勒，一名英国俱乐部和标枪运动员，一直在致力于打造一款定制的投掷支架。这款支架通过绑在大腿上固定运动员，能让他们充分施力，同时保持身体运动的灵活性。
与此同时，全球领先的假肢制造商之一奥苏尔（Ossur）开发了一款专门为场地自行车设计的腿部假肢。
五届残奥会金牌得主乔迪·卡恩迪自北京以来一直与工程师合作，改进他的奥苏尔假肢设计，使其更加轻便、空气动力学更强，并且不再需要自行车鞋，因为假肢可以直接卡在踏板上。

未来科技：“Ekso”外骨骼服，能让截瘫者重新行走
今年售出了首台Ekso外骨骼服——未来有一天，这类“钢铁侠”风格的服装可能让运动员实现举起惊人重量的超常表现。
目前，这种外骨骼装置只能缓慢行走，而昂贵的电脑控制液压装置则主要用于为瘫痪患者提供行走的健康益处。
洛克希德·马丁和雷神等国防公司已对该技术表示关注，拟将其用于战场领域。
从和平竞技到战争运用……
外骨骼服既能助残奥选手达到全新高度，国防公司同样对将此技术用于战场表示兴趣。
同为英国代表队成员的乔恩-艾伦·巴特沃斯正在使用一款专门设计的假手臂，以便在骑行时达到最优的空气动力学姿态。
宝马则利用他们在F1领域的经验，为英国篮球队设计出完美轮椅。
英国运动员在坐上类似豆袋的“座位”时，会被3D光学扫描仪扫描，从而精确记录他们坐姿，精度达1毫米。
通过与构建F1赛车同样的电脑辅助设计流程以及高科技“3D打印”设备，工程师们利用3D扫描数据为每位运动员定制出完全贴合的座椅。
路易丝·萨格登、艾德·奥雷格贝姆和克莱尔·威廉姆斯正在使用这种成型轮椅。
首次采用的新型成型泡沫座椅能够让运动员和轮椅融为一体，使他们在20米直线竞速中缩短0.14秒的时间。
将在残奥世界杯上使用这种改进轮椅的艾德·奥罗格贝米表示：“新座椅极大地改善了我的比赛表现。稳固性让我能够快速左右转向，这是以前做不到的。
“在赛场上额外的速度帮助我更好地防守世界顶尖的进攻组合，赋予我们独特的优势。
“我相信这让我能够打出史上最佳水平的篮球。”

这款座椅是利用高科技快速成型机制造出来的，这种机器能在24小时内一层层“打印”出固体物体。
宝马在车型设计中广泛使用这种机器，每年制造多达50,000个原型供测试使用。
“快速成型”是一种类似3D打印的工业流程——工程师们先构建一个3D电脑模型，然后用一台货车大小的烧结机在现实中制造出塑料版。座椅采用的是一种超柔韧材料Duraform EX制成。
这种“紧密贴合”的设计让工程师能够在轮椅其他部位节省重量，甚至在材料上开孔以减轻关键克数。
这是一种全新的理念，国际轮椅篮球联合会认为这是该项运动的一大进步。

碳纤维“碳腿”：平衡竞技场还是赋予了不公平优势？
南非选手奥斯卡·皮斯托瑞斯曾被指控使用弹性极强的假肢，这让他表现得近乎“超人”——在高速奔跑时能节省20%的能量。
而在本周比赛失利时，他却指责阿兰·奥利维拉利用那“过长”的弹簧获得了优势。
工程师们认为，如果在跑动中能动态调节“弹性”，腿部性能可能会更好。
然而，根据当前残奥会的规则，这样的假肢在比赛中是非法的。

未来科技：“脑控雪橇”——由你的思维来操控
“脑控雪橇”是由帝国学院的工程学学生设计的，它利用大脑中的电信号来操纵类似雪橇竞速的项目。
这一技术现已可行，部分原因在于市面上出售的那种被称为Emotiv EPOC（价格299美元）的“读脑”头戴设备，有时也被视频游戏玩家所使用。
“脑控雪橇”利用大脑电信号来操控雪橇左右转向
“我们制作的原型机各部分均能正常运作，”伦敦帝国学院的多米尼克·索斯盖特博士说，“经过训练，它可以左右转向，并为完全瘫痪的运动员开启全新运动项目的大门。”
许多这些科技实际上已经存在。
我们的“脑控雪橇”原型，是基于市售的读脑头盔构建的，该设备能读取脑电波——一旦系统经过训练，当你想到‘左’时，它就会向左转。
“不过按现行规则，这在残奥会上是不被允许的。
“我们的项目为开发全新运动项目开拓了可能性，同时也引发了关于‘运动’究竟是什么的讨论。”
新型座椅设计如此激进，以至于必须经过残奥委员会的严格审核，以确保其符合运动项目的规定。
英国队使用的许多设备，都曾在英国航空航天公司的Wharton风洞中进行测试。
轮椅运动员的速度可达每小时20英里，而仅仅是把T恤拉到运动员膝部，都可能使成绩缩短百分之几的时间。
