# Supplementary material for: Does LLM translation align with translation universals? A cross-genre simplification study on English-Chinese translation based on dependency grammar
Source: PLoS One. 2025 Jun 2;20(6):e0324830. doi: 10.1371/journal.pone.0324830 (PMC12129206; doi:10.1371/journal.pone.0324830)
Supplement: S1 File — (ZIP) [file pone.0324830.s001.zip › yiyan O3-mini 翻译中文语料库/A42.O3.txt]

奇异但真实

没错，奥运马拉松不仅诞生了伟大的冠军，也制造了种种离奇古怪的瞬间。下面这九个瞬间至今仍让我们大为惊叹。

每一届奥运都会呈现出惊人的运动壮举，尽管很多早已在意料之中。  
想想1992年“梦之队”横扫各方对手，或1996年迈克尔·约翰逊佩戴金色钉鞋狂奔创下世界纪录的场面。  
但通常最令人难忘的时刻，往往都是那些出人意料，让观众或欢笑、或流泪，甚至全然措手不及的瞬间。  
奥运马拉松既有伟大，也有糟糕，更有令人难以置信的荒诞表现。  
毕竟马拉松是奥运比赛中距离最长、最艰苦、历史最为悠久的竞赛活动，也是见证壮丽胜利的完美舞台。  
同时，它也是最公开的赛事！在城市街头进行，而非在那种昂贵、严密安保的体育场内举办——因此种种奇异场面极易发生，而且时常上演。  

我研究奥运运动已近半个世纪，曾多次亲临比赛现场，也采访过马拉松冠军。今年夏天，我将前往伦敦报道下一届比赛，静待见证更多关于荣耀与耻辱的最新篇章。  
为此，我整理出了一份奥运马拉松历史上最古怪时刻的清单。  
请欣赏这些难以忘怀的记忆。

1908年，伦敦：助阵者众  
由于马拉松赛程艰难，常常出现足以激发文学与歌曲灵感的戏剧性场面。而1908年的比赛更是如此——这一切都得归功于一位身材矮小的意大利选手，他甚至没有赢得比赛。  
多兰多·皮埃特里冲进了奥林匹克体育场，但因这距今首创的26英里385码长的赛程（此前比赛大致为25英里）和温热的天气摧残得精疲力竭，他在跑道上走错方向，随后便崩溃倒地。  
他爬起来又摇摇晃晃迈出几步，随后一再倒下，场边观众满怀既惊恐又着迷地看着。  
赛道上的工作人员上前扶他，最终半抱着他那瘫软的身躯将他拖过终点线。  
不久后，美国选手约翰尼·海耶斯冲过终点，但意大利国旗早已高高飘扬在胜利杆上。  
在美国方面提出正式抗议后，皮埃特里最终被理所当然地取消了成绩。  
然而，他并未因此蒙上耻辱。实际上，很多人视他为英勇的象征。  
福尔摩斯创作者阿瑟·柯南·道尔爵士就在混乱的终点附近，后来他写道：“没有哪个罗马勇士表现得如此出色，这个优良传统尚未绝迹。”  
几个月后，纽约市的组织者开始举办极受欢迎的皮埃特里对海耶斯的“重赛”。  
作曲家欧文·柏林也曾写过一首歌，名为《多兰多》，尽管广泛认为这是他职业生涯中最糟糕的作品，其中有句歌词唱道：“他奔跑、奔跑、奔跑得无与伦比。”

陛下的仁慈！  
非法援助让皮埃特里失去了金牌，但他的体育精神却为他赢得了亚历山德拉王后的奖杯。

1952年，赫尔辛基：三重威胁  
随着1952年赫尔辛基奥运会接近尾声，29岁的捷克斯洛伐克选手埃米尔·扎托佩克已经拿下了5000米和10000米两项比赛，并且两项都创下了新的奥运纪录。  
他本可以安坐功劳簿上，但他选择参加一项他从未涉足的赛事——马拉松。  
在那里，他遇上了英格兰坚韧不拔的吉姆·彼得斯，后者最近刚将世界纪录从2:25:39刷新到了2:20:43。  
彼得斯以极快的配速开跑，试图震慑这位意想不到的新对手，尤其在温暖的天气下更显大胆。  
扎托佩克紧紧跟随其后。  
半程前不久，扎托佩克转向彼得斯，用一口标准而得体的英语问道：“抱歉，目前的配速够快吗？”  
彼得斯毫不示弱地回答：“不，还太慢，”于是扎托佩克便加速前进。  
彼得斯最终跟不上，在约20英里处被淘汰。  
那时，扎托佩克已经一马当先，遥遥领先。  
在座无虚席的奥林匹克体育场内，这位新晋马拉松选手以2:23:03的成绩率先冲破终点线——这是他在赫尔辛基赛场连续三场比赛中创下的第三项奥运纪录。  
无论在之前还是之后，都没有人能够复制他在5000米、10000米和马拉松三项上摘取金牌的壮举。  
《纽约时报》写道：“多么惊人的出场啊！成千上万的芬兰观众发出狂热的喝彩。”

1960年，罗马：赤足奇迹  
罗马奥运马拉松的意大利组委会原以为他们的比赛注定载入史册。  
毕竟，这是第一届既不在奥林匹克体育场起跑也不在其中终点的马拉松，而是带领选手们穿越这座古城著名的历史遗迹。  
作为额外的点缀，组委会把比赛安排在初夜时分开始，确保选手们能在千盏火炬跳动的余晖中完赛。  
但他们绝未料到，冠军竟会是赤足而跑，他竟来自非洲，而他的胜利也标志着全球长跑运动演变的一个转折点。  
在比赛开始前，28岁的阿贝贝·比基拉还是个陌生人，甚至引来嘲笑——因为他竟没穿鞋。  
考虑到比赛最后几英里将在铺满鹅卵石的阿皮亚大道上进行，这样的参赛方式似乎近乎自杀。  
比基拉毫不理会这一切。他先轻松地跑完了5公里，到10公里时便与领先者并驾齐驱，20公里处更与摩洛哥的拉迪·本·阿卜杜塞拉姆齐头并进。  
两人并肩作战直到赛程最后一英里，比基拉突然以看似毫不费力的姿态冲出领先，将对手甩在身后。  
就在他经过被意大利掠夺后搬至罗马展示的阿克苏姆方尖碑时，比基拉发起了最后的猛攻。（这座方尖碑于2008年归还埃塞俄比亚。）  
比基拉的成绩为2:15:17，不仅创下了奥运纪录，更打破了世界纪录。  
这位赤足战士在1964年以更多金牌加冕后，更曾担任埃塞俄比亚皇帝海尔·塞拉西的护卫。

1968年，墨西哥城：最后一名也不逊色  
大多数选手参加奥运马拉松时都心怀荣耀的梦想，当然，只有三人能站上领奖台，而总有一人只能垫底。  
1968年，那位垫底的正是坦桑尼亚选手约翰·斯蒂芬·阿克瓦里。  
在埃塞俄比亚的马莫·沃尔德以2:20:26摘得金牌后一小时，在只剩下数千名运动员、观众与官员且天色渐暗的奥林匹克体育场内，一名选手从隧道中步出。  
那便是阿克瓦里。他在比赛过程中曾严重摔倒，右膝也受了重伤。医务人员建议他放弃比赛，但他岿然不动。  
当阿克瓦里接近跑道时，他开始以步履蹒跚、痛苦不堪的步伐慢跑。  
起初他只赢得零星掌声，但随着他坚毅地绕场奔跑，掌声渐起，最终达到了狂热高潮。  
观众似乎在说，这不是奥运冠军，而是真正的奥运精神化身。  
阿克瓦里花了3:25:27完成比赛，比前一名选手晚了19分钟多。  
事后，当被问及为何在重伤情况下仍不退出比赛时，阿克瓦里表示：“我的国家派我跑完这11000公里的奥运马拉松，不是来半途而废的。”  
火热精神！在垫底赛 forty 年后，阿克瓦里还参加了北京奥运火炬接力。

1972年，慕尼黑：伪装的马拉松手案  
胜利圈是奥运冠军的传统环节——赛后向观众挥手致意庆祝。  
而马拉松选手则有着不同的谢幕方式。  
如果你在冲进奥体中心前建立了足够舒适的领先优势，你甚至可以在接近终点之前放松享受胜利。  
这正是美国选手弗兰克·肖特期待在慕尼黑跑完后所经历的。  
在湿热的环境中作战，肖特完全碾压了其他对手。他早早加速，在比赛后半程建立起领先于世界纪录保持者德里克·克莱顿、英国明星朗·希尔以及卫冕冠军马莫·沃尔德等马拉松巨擘超过两分钟的优势。  
24岁的肖特（生于慕尼黑）满怀期待地认为，自己进入体育场时将会迎来满堂喝彩。  
然而，当他绕场一周时，迎接他的却是嘘声与怒喝声。  
他一时还没明白原因，只觉得：“天哪，身为美国人我在欧洲也不容易，能不能宽容点？”  
结果证明，原来在他前半圈的跑道上，有个冒充者混进来，大约半圈前就已经启动。  
观众们发出的嘘声其实是针对那位冒名顶替者，而肖特一开始并没察觉到。他直到最后完成那看似轻松的跑圈，在2:12:20的成绩——离奥运纪录仅差8秒——冲过终点后，才得知原委：大家在嘘的是那位冒名顶替的诺伯特·苏德豪斯。

1984年，洛杉矶：简直令人目瞪口呆  
1928年阿姆斯特丹奥运会上，官员首次允许女性尝试800米跑。  
结果一场灾难上演：在温暖的天气下，几位女选手冲线后相继晕倒。  
这一幕让奥运决策者极为震惊，因而直到1960年他们才再次允许女性参加800米比赛。  
幸好同一批（男）官员没能目睹1984年首届奥运女子马拉松的结局。  
在琼·贝诺特·塞缪尔森创造历史赢得金牌20分钟后，加布里埃莱·安德森·席斯以令人震惊的1908年多兰多·皮埃特里式结局跌跌撞撞地闯入洛杉矶纪念体育场。  
这位出生于瑞士、现居爱达荷的滑雪教练，在跨越四条跑道时剧烈向左倾倒，花了超过五分钟才完成最后400米，全世界电视观众都惊恐地目睹了这一幕。  
医务人员密切观察了她，但决定并不介入，否则她将被取消资格。  
安德森·席斯最终依靠自己的力量完成了比赛，全程从未再度倒下。  
她以2:48:45的成绩排名第37。（值得一提的是，八个月前她曾以2:33:25赢得了首届加州国际马拉松赛。）  
不少观众为她的健康状况捏了一把汗，不过医生在她完赛后不久就让她离开了医院。一周后，她竟又参加了爱达荷当地的一场比赛。

弯下身来，但绝不折断！  
安德森·席斯在最后一圈中摇摇晃晃地前行，但直到冲过终点后才倒下。

2004年，雅典：命中注定的碰撞  
2004年雅典奥运马拉松本该是一场盛会——这是自1896年首届马拉松终结赛后，奥运首次重返雅典。  
然而，参赛选手对于这场比赛却充满了忐忑。  
他们担心艰难、主要是上坡的赛道，也极度惧怕八月雅典那炙热的高温。  
话虽如此，却没人想到会遇上精神失常的观众——直到跑到22英里处。  
就在那时，一位57岁的、已被解除神职的爱尔兰牧师，穿着红色格子裙及绿色护膝袜，横冲直撞地奔过街道，将赛事领跑者范德雷·德利马推入人群。  
德利马（来自巴西）花了15秒整才挣脱出来恢复比赛。  
可惜为时已晚，节奏全乱。  
事后他坦言：“那突如其来的袭击真让我大吃一惊，他没有伤害我，但打乱了我的节奏，我就因此失去了专注。”  
在最后几英里中，德利马被意大利的斯特法诺·巴尔迪尼和美国的梅布·克弗莱齐希先后超越。但他依然跑出了足以获得第三名的好成绩，并在终点线上收获了当天最为震撼的欢呼。  
此后德利马再也没有参加过世界级马拉松赛。  
他的袭击者科尼利厄斯·霍兰随后被判处缓刑12个月，并被罚款2000英镑。  
不可小觑！由于遭遇精神失常观众的袭击而破灭金牌梦的德利马，后来还因其杰出的体育精神受到了表彰。

2004年，雅典：希腊悲剧  
传说中，菲狄皮德斯在完成从马拉松到雅典的奔跑后不幸身亡，时间可追溯到公元前490年。  
在2004年雅典奥运马拉松中，英国选手宝拉·拉德克里夫的状态也遭遇了类似的命运。  
30岁的拉德克里夫被认为是奥运历史上最被看好的选手之一。前一年，她在伦敦马拉松中创造了惊人的2:15:25世界纪录。  
但在那一天，一切都出了大问题。  
可能是95华氏度（约35摄氏度）的高温，可能是那漫长而艰辛的上坡赛道，也可能仅仅是巨大的压力。  
拉德克里夫一直与领跑者并肩，直到半程结束，但在那段最陡峭的丘陵路段，她终究没能匹敌最终获胜的日本选手野口美纪。
