# Supplementary material for: Does LLM translation align with translation universals? A cross-genre simplification study on English-Chinese translation based on dependency grammar
Source: PLoS One. 2025 Jun 2;20(6):e0324830. doi: 10.1371/journal.pone.0324830 (PMC12129206; doi:10.1371/journal.pone.0324830)
Supplement: S1 File — (ZIP) [file pone.0324830.s001.zip › yiyan O3-mini 翻译中文语料库/A43A.O3.txt]

皮特·桑普拉斯的十个问题

1. 你最喜欢与哪位对手比赛？  
安德烈·阿加西是我90年代的劲敌，我觉得随着年龄的增长，我们好像都超越了那种纯粹的比赛状态。他大概是我职业生涯中遇到过的最优秀的对手。虽然还有许多选手都很强，但安德烈无疑是最独特的。

2. 有没有哪段时间让你觉得已经受够了职业网球？  
在连续两年没有赢得任何比赛后，支撑我前行的动力就是再拿下一个大满贯。当我赢下最后一个美国公开赛冠军后，我花了接下来的六个月时间思考下一步该何去何从。渐渐地，我对这项运动的热情就消失了，感觉再也没有什么需要证明的了。

3. 你觉得在别人正全力投入事业时，在同样的年纪选择退役，你是如何看待这一点的？（——文森特·乔丹，洛杉矶）  
31岁退役并不容易。从某种意义上讲，我很庆幸自己能结束这一切，但享受了一段时间的乐趣之后，我又开始感到有些不安。当你到了33、34岁却没有明确的方向时，很容易迷失自己。作为一个男人，会觉得生活中缺少了些许成就感。

4. 你认为仅凭场外的怪异行为而使某些人获得更多关注，这是不是不公平？  
有些选手会刻意加点噱头以博取更多的公关效果，而我并不那样做。我的主要目标始终是能在最后举起那个奖杯，我不希望任何事情妨碍这一目标。所以我一直保持低调，生活简单。

5. 在你的职业生涯中，遇到过最困难的情况是什么？  
可能就是我巡回赛生涯的最后几年。那时我的状态不佳，而且刚刚结婚，媒体却大肆炒作，甚至暗示我输球是因为娶了我的妻子。无论你如何攻击我，都不要把我妻子扯进来。

6. 你有没有考虑过做解说员？  
我曾有人邀请我参与一些解说工作，但这并非我天生擅长的领域。约翰·麦肯罗的解说做得非常出色，他基本上已经将这份工作驾轻就熟。我曾考虑过，但从未认真打算过。

7. 你认为谁将成为下一代男子网球巨星？  
目前显然我们拥有罗杰·费德勒。在他之后，我会关注只有22岁的拉斐尔·纳达尔，以及21岁的诺瓦克·德约科维奇。这两位将在罗杰退役后接过火炬。

8. 新型球拍和线材技术究竟是帮助还是损害了现代网球？  
这些新技术显然让选手们能更猛击球，同时带来更多旋转和更精准的控制，这远超过我当时使用的球拍。当然，可能我们也在一定程度上失去了比赛所需的细腻感，现在几乎没人会上网截击。

9. 你曾在世界上最顶尖的网球场比赛过，你最喜欢哪一个？  
温布尔登中心球场。那里的气氛和独特的亲密感总让我十分热爱。小时候在电视上看到那个球场，对我影响巨大。并不是说美国公开赛或法国公开赛不好，只是温布尔登球场最为独特，百年来几乎没有什么改变。

10. 随着奥运圣火引发不少政治争议，你认为运动员是否应该就重大国际问题表态？  
就我个人而言，我不会这么做。我没有资格告诉你该投给谁，应持何种政治立场，或者信仰哪种宗教。我仅仅是一名运动员，虽然在某些事情上可能会产生影响，但每当我看到其他运动员或名人告诉大家该投给谁时，我总会觉得有点过分。
