# Supplementary material for: Does LLM translation align with translation universals? A cross-genre simplification study on English-Chinese translation based on dependency grammar
Source: PLoS One. 2025 Jun 2;20(6):e0324830. doi: 10.1371/journal.pone.0324830 (PMC12129206; doi:10.1371/journal.pone.0324830)
Supplement: S1 File — (ZIP) [file pone.0324830.s001.zip › yiyan O3-mini 翻译中文语料库/A43B.O3.txt]

抗热之道：学会通过出汗来降温

你已经知道，在炎热潮湿的天气中户外运动时，应多喝水。而关于中暑风险，你也很可能有所了解，毕竟无数报道都在提醒各种预警信号。但既然你无论如何都会在户外运动，就可能会出现其他疑问：适应炎热和潮湿需要多久？最好的适应办法是什么？在闷热潮湿中，你的运动表现会下降多少，又是为什么？

比如，抹头上水是否有帮助？你应该选择在较凉但相对湿度较高的早上运动，还是在温度更高但较干燥的晚上？一些运动生理学家指出，答案往往并非你所预想的。

毫无疑问，高温会对运动表现产生影响。举例来说，看看6月第二个周末东北地区遭遇热浪时比赛的数据：6月7日，超过4,000名女性在中央公园参加了纽约迷你10公里赛。当比赛于上午9点开始时，气温为71华氏度，湿度达78%。获胜者希尔达·基贝特以32分43秒的成绩获得冠军，这也是十年来的最慢成绩。基贝特对《纽约时报》说：“从一开始，我就感觉双腿根本没法正常运转。”

同一天，在类似温度和湿度下，马里兰州剑桥市举办的Eagle Man半铁人三项赛吸引了近1,400名运动员参加，比赛项目包括1.2英里游泳、56英里自行车赛和13.1英里跑步。参赛者中有32岁的艾米·罗斯，她是曼哈顿惠特尼博物馆的企业合作总监。尽管她经过了刻苦训练，但在那酷热的环境下，跑步尤为艰难。罗斯说道：“感觉就像我的身体被牵制着，怎么也提不起速度。”然而，她依然以每英里8分07秒的配速完成了比赛。她补充道：“有些非常优秀、非常快的选手，在炎热中连跑步都做不到，只能走路。”赛后，不少选手在Slowtwitch.com上发帖抱怨成绩缓慢，引发了不少焦虑：“天啊，我是不是越来越慢了？这预示着什么？”罗斯说。

第二天，190名职业自行车手参加了费城国际锦标赛，这是一场156英里的比赛。比赛开始时上午9点温度为79华氏度，而到中午后期，最后一名车手完赛时气温已上升至94华氏度，大约有一半选手中途退赛。荷兰CSC车队的马蒂·布雷舍尔以6小时14分47秒的成绩获胜，这比去年较凉爽干燥时的成绩慢了近半小时。

在闷热潮湿天气下，表现下降的原因之一是，运动中的肌肉必须和皮肤争夺血液。将更多血液输送到皮肤有助于带走体内热量，防止体温升至危险水平，但这也可能导致肌肉得到的血液减少。同时，体温升高会加快肌肉酶的活动，使得糖原燃烧速度加快，从而更快地消耗肌肉所依赖的燃料。

至今，大多数关于高温对运动表现影响的研究都是利用跑步机或固定自行车进行的试验。如果让受试者模拟一场持续15到20分钟的5公里公路赛，他们在100华氏度环境下的成绩会比在70华氏度时慢10%，且受试者跑步时间越长，表现下降越明显。

有人担心，跑步机试验可能无法准确反映户外酷热天气下的真实情况。例如，室内没有风时，汗水就不易蒸发。

马萨诸塞州纳蒂克美国陆军环境医学研究所的研究人员斯科特·蒙泰恩和马修·R·伊利分析了七个大型马拉松赛的真实数据，比较了同一赛道在不同温度和湿度下的表现。结果显示，高温对慢跑者的影响更大，可能是因为他们在赛道上停留时间较长，而且往往集体作战——身体靠得太近会让体热散发更困难。研究人员指出，一名在清凉天气（41到50华氏度）下能在两小时半内完赛的精英跑者，在温暖气候（68到77华氏度）下可能会慢了2.5%；而一名在凉爽天气下跑三小时的马拉松选手，在高温下则可能降速12%。

因此，把水泼在头上以降温似乎是个不错的主意。这正是弗洛伊德·兰迪斯在2006年环法自行车赛中于阿尔卑斯山进行艰苦骑行时所采取的做法。上个月，在新泽西州摩尔斯敦的一场8公里比赛中，业余跑者也试图用这种方法——往头上泼水，当地居民甚至用花园水管给跑者喷水。但美国陆军研究所的另一位研究员塞缪尔·N·休弗隆特表示，这完全是一种徒劳的做法。“降温必须依靠汗水的蒸发，”他说，“水珠滴落并不能带来帮助。”他进一步补充道，如果身体过于湿润，可能还会引发汗腺堵塞症（hidromeiosis），使体温更难降低。

至少，大多数比赛都安排在早上举行，因为早晨通常比白天晚些时候更凉爽且湿润。较低的温度和湿度对身体的压力较小；在较凉的天气中，你体温上升得也较慢。尽管早晨的相对湿度可能较大，但真正影响汗水蒸发的，是水汽压。水汽压在较凉的空气中较低，从而加速汗水的蒸发。休弗隆特博士说，如果必须在60华氏度、80%相对湿度的早晨和90华氏度、50%相对湿度的傍晚之间选择运动，最好选早晨。

尽管高温和潮湿确实带来了挑战，但人们可以适应这种环境。适应过程中，血容量会增加，这减轻了心脏因需要向皮肤和肌肉输送更多血液而承受的负担。同时，经过适应后，人们会更早、更大量地出汗，使身体更高效地散热。例如，德克萨斯大学西南医学中心研究热适应的克雷格·克兰达尔表示，如果你未经过适应，在98华氏度的高温下跑1小时，体核心温度可能上升到103华氏度，几乎处于危险边缘；但如果你已经适应，经过1小时跑步后体温可能只有101华氏度，仍在安全范围内。休弗隆特博士的研究发现，适应这种高温环境至少需要5天。他最初要求受试者在温度保持在100到120华氏度的房间中，在跑步机上步行100分钟。博士表示，在第一天，他们通常只能坚持30到45分钟，之后要么主动下机、要么晕倒、要么被迫中止，因为体温达到了104华氏度的安全临界值。而到了第五天，几乎每个人都能坚持100分钟。如果在那样炎热的环境中继续锻炼五天，适应效果甚至会更显著。

有人天生对热的适应能力比其他人更强，但休弗隆特博士表示，他从未见过完全无法适应高温的人。他认为，适应高温的关键在于每天都在炎热中锻炼，并确保大量出汗——如果在室内或凉爽天气中运动，穿多一层衣服也可以帮助加速适应。面对选择：在高温中运动更长时间但强度较低，还是在高温中运动较短时间但强度较高，博士认为后者风险更大，安全起见应选择前者。

运动生理学家指出，罗斯女士认为在高温下跑步比骑行更困难的感受是正确的。这不仅是因为骑行时有更多的风帮助降温，还因为骑车时身体不是直立的，这减少了心脏对抗重力、将血液泵送到皮肤的负担。
