# Supplementary material for: Does LLM translation align with translation universals? A cross-genre simplification study on English-Chinese translation based on dependency grammar
Source: PLoS One. 2025 Jun 2;20(6):e0324830. doi: 10.1371/journal.pone.0324830 (PMC12129206; doi:10.1371/journal.pone.0324830)
Supplement: S1 File — (ZIP) [file pone.0324830.s001.zip › yiyan O3-mini 翻译中文语料库/A44A.O3.txt]

十大奥运时刻

迈克尔·菲尔普斯陷入了泳池里的麻烦。这位美国游泳奇才在北京正冲击他第七枚金牌，这枚金牌如果到手，将使他与马克·斯皮茨并列为单届奥运会金牌最多的选手。但在100米蝶泳决赛进行到一半时，菲尔普斯竟一度落至第七名。即使他奋力反扑，眼看仍难以追上那位仅差几英寸就可能爆冷夺冠的塞尔维亚选手米洛拉德·卡维奇。就在卡维奇滑向终点时，他犯下了一个致命错误，而菲尔普斯则巧妙地多划了半个泳姿。史诗般的一击到来：菲尔普斯比卡维奇提前0.01秒触壁，从而锁定了这场超现实的胜利。塞尔维亚代表团虽提出抗议，但逐帧分析的终点画面无可辩驳地证明，正是那次惊人的冲刺使菲尔普斯超越了卡维奇。第二天，菲尔普斯打破了斯皮茨的纪录，但最令人铭记的，还是他在与卡维奇的较量中以那微不足道的一百分之一秒险胜对手。

闪电博尔特

当牙买加短跑名将尤塞恩·博尔特在100米赛跑终点前伸展双臂并拍打胸膛时，无数目瞪口呆的观众心中不免浮现同样的疑问：“尤塞恩，你疯了吗？提前庆祝就这么让你失去了打破世界纪录的机会。”然而，计时板上闪现的成绩是9.69秒——人类史上最快的短跑成绩。观众们立刻改口惊呼：“你一定在开玩笑！”这位身高6英尺5英寸的博尔特（还能有比他更适合做冠军短跑运动员的名字吗？）在100米赛场上的花哨表演过后，仅四晚便打破了200米世界纪录——而且没有任何赛前的作秀，两天后更为4×100米接力赛夺得金牌。并非所有人都对他出色的表现表示赞赏，一些奥运纯粹主义者批评博尔特在还未过终点线时便开始庆祝，以致未能创造更佳成绩。而比他那惊人的成绩和行为更令人吃惊的，是他赛前主要靠油腻的鸡块过活的饮食习惯。

盛大开幕

通常，奥运开幕式的盛大场面总是难及竞技赛场的戏剧性，但北京奥运彻底改变了这一切。超过15,000位中国表演者参与了开幕式，秀场中有2008名击打古鼓的打击乐手，有舞者围绕传统卷轴翩然起舞以致敬中国艺术，还有一只巨大的地球仪从体育场中心缓缓升起。就在这场炫目的表演接近尾声时，中国体操传奇及企业家李宁在北京“鸟巢”顶部绕行了500米后点燃了奥运火炬。李宁手持火炬悬空而立，只有由电脑控制的钢丝紧紧缠绕在腰间，才使他免于从数百英尺的高空坠落。这一惊险特技既需精心策划，又令人屏息赞叹，堪称中国向世界隆重欢迎的华丽压轴之作，不过也有几处瑕疵：组织者为了电视转播效果而对部分烟花效果进行数字处理，还曾命令一名才七岁的聪慧幼童对口型唱出另一位被认为“不够可爱”的小女孩的歌曲。

当体操选手程菲在赛场上翻腾并以定格动作向热情观众致敬时，中国的胜利已成定局。在北京奥运会上，东道主中国共赢得了创世界纪录的51枚金牌，其中或许没有哪项胜利既甜美又具争议，能比得上中国女子体操队首次夺得奥运金牌的荣耀。两年前，中国曾摘得世界冠军称号，而美国在2007年将这一桂冠夺回。这场备受瞩目的重赛果然不负众望，虽说美国队未能全力以赴。阿丽西亚·萨克拉蒙在自由操和平衡木比赛中跌倒，但她优雅地处理了失望。然而，那些看上去刚刚步入青春期、体型娇小的中国体操选手的表现，却引发了外界对其是否使用未成年选手的猜疑。曾为NBC工作、前美国体操教练贝拉·卡罗利严厉地指责中国是“用了一半的人”上场。体操官方对包括多份互相矛盾的出生证明在内的指控进行了调查，最终确认这些选手均已年满16岁，符合参赛年龄。美国队在女子个人项目中也算是取得了些许回击，娜斯蒂娅·柳金摘得全能冠军，肖恩·约翰逊在平衡木项目上夺金。

美国男篮“赎罪之队”

在与西班牙争夺金牌的比赛中，被称为“赎罪之队”的美国男篮此前尚未真正经受考验。在之前的七场比赛中，科比·布莱恩特、勒布朗·詹姆斯等核心成员平均每场以29分左右的大胜，其中在半决赛中更是碾压了主将状态欠佳、得到大面积帮助不足的阿根廷队。美国队曾经在与西班牙的一次交手中大胜对手，而球队主控后卫何塞·卡尔德隆因伤将缺席决赛，大家普遍认为夺金只是一道形式。然而，想要重新捧起世界顶级篮球奖杯并不容易。比赛进行到最后八分钟时，西班牙队突然发力，将美国的领先优势削减到仅剩2分（91比89）。随后，科比·布莱恩特火力全开全面接管比赛。在比赛还剩三分钟、美国领先五分之际，他投中了一记三分球，为美国争取到宝贵的喘息机会，并在进攻时还被对手犯规。布莱恩特随即用手指捂住嘴巴，示意外界保持安静。虽然通常这种举动会被解读为又一桩丑陋的美式表现，但在这场充满悬念、意义重大的经典对决中，人们完全能够理解，甚至欣赏他那生动、原始的情感宣泄。最终，美国队以118比107获胜，再次捧回了篮球金牌。

刘翔的陨落

在一场预赛中因抢跑失误，刘翔本应按所有选手的节奏走向起跑区。但这一次，他没有重新准备出发，而是径直走开，他的奥运奖牌梦想，以及整个民族的期望，也随着他的离开逐渐消失在通往体育场的隧道中。刘翔赛前便饱受伤病困扰，当他在比赛中以跛行之态亮相，随后被诊断出跟腱断裂时，他心知自己已到了终点。对于曾在雅典夺得110米栏金牌的刘翔来说，人们对他的期待可谓重如泰山。正如刘翔的教练孙海平去年向媒体坦言：“官员们曾告诉我们，如果刘翔在北京不能夺金，他之前的所有成就都将失去意义。”这也解释了当他不得不退出比赛时，鸟巢内91,000名前来为英雄加油的观众顿时陷入震惊和沉默。在赛后新闻发布会上，孙海平泪流满面，他显然并不是唯一心碎的人。

叶莲娜·伊辛巴耶娃的璀璨时刻

那一晚，鸟巢仿佛只为叶莲娜·伊辛巴耶娃而存在。除女子撑杆跳外，当晚田径赛的其他项目早已结束，而这一相对低调的项目此刻却成为全场焦点。面对大约80,000名观众的注视，这位俄罗斯选手迎来再次打破自己世界纪录的机会。她所要跨越的横杆设在5.05米高，比她上个月创下的5.04米纪录仅高出极微之差。她全速奔跑起跳，掌控好撑杆，在闪光灯不断闪烁中腾空而起……最终成功刷新了激动人心的新世界纪录。欣喜若狂之下，她甚至在空中翻了个跟头，进一步点燃了观众的热情。“我感觉自己就像一位著名歌手，”伊辛巴耶娃说道，“整个舞台仿佛只为我而设，太酷了！”

悲剧突袭

尽管中国采取了种种严密的安保措施，但在正式比赛的第一天，奥运会还是遭遇了一场悲剧。美国男排教练休·麦卡切恩的岳父在著名旅游景点鼓楼遭到刺杀，而他的岳母则受到重伤；行凶者是一名精神失常、手持刀具的男子，其随机挑选的受害者事后他跳楼自尽。麦卡切恩因家庭变故花了整整一周时间照顾亲人，球队的夺牌目标也瞬间变得次要。他曾考虑飞回家中，但他的妻子、前奥运排球选手伊丽莎白不允许他放弃多年来为之奋斗的机会。于是，麦卡切恩重整旗鼓，带领美国队上演了一场不可思议的逆袭，夺得了自1984年以来的首枚金牌。“回想这一切，我只会感慨‘太棒了，太棒了，太棒了’，”麦卡切恩在战胜巴西后的访谈中说道，“同时，我也会悼念我岳父的离世——我们完全可以既庆祝胜利，也带着一丝悲伤。”

印度的荣耀

恰逢这届奥运会巩固了中国作为体育强国的地位，世界人口第二大国印度却也迎来了属于自己的小小巅峰——它首次摘得个人金牌。当阿比纳夫·宾德拉最后一枪命中靶心，为自己赢得10米气步枪项目金牌时，数不清的印度球迷涌上街头欢庆。这位世界排名第17的射手在比赛末段从第四名强势逆袭，一举夺冠。宾德拉的颁奖仪式在印度电视上循环播放，陌生人之间也因这一成就频频拥抱庆贺。一位名叫维杰的网友在路透社网站留言道：“当听到印度国歌奏响、看到印度国旗冉冉升起时，我的泪水就情不自禁地流了下来！这真是大新闻！”

塞胡多的逆袭

亨利·塞胡多面临的困难重重。这位非法移民后裔、父母来自墨西哥的年轻人在充斥犯罪的公寓群中长大。与哥哥安吉尔在近距离竞争多年后，他也走上了摔跤的道路。由于决心全力备战奥运，他放弃了大学摔跤生涯，并在去年的世界锦标赛上仅获第31名。然而，年仅21岁的塞胡多原本被认为只是在北京积累经验，但他却违背了摔跤界的常规智慧。在第一轮比赛中，他爆冷击败了2006年世界冠军，一路杀进决赛，并在决赛中将日本选手松永智浩摔倒在地，最终摘得金牌，从而成为美国历史上最年轻的摔跤冠军。当美国国旗披挂在他肩上时，塞胡多在场馆内哭着四处奔跑，那成为本届奥运会上最感人的庆祝场面之一。“我现在睁着眼睛做梦呢，”他说道。
