# Supplementary material for: Does LLM translation align with translation universals? A cross-genre simplification study on English-Chinese translation based on dependency grammar
Source: PLoS One. 2025 Jun 2;20(6):e0324830. doi: 10.1371/journal.pone.0324830 (PMC12129206; doi:10.1371/journal.pone.0324830)
Supplement: S1 File — (ZIP) [file pone.0324830.s001.zip › yiyan O3-mini 翻译中文语料库/A44B.O3.txt]

中国获得2022年冬奥会承办权

2022年的冬奥会将在一个没有天然积雪的地方举行。7月31日，国际奥委会将赛事授予北京，并计划在距离北京约250公里（150英里）的张家口市举办。这座度假区在激烈竞争中击败了哈萨克斯坦的阿拉木图——后者是唯一与其角逐的城市。

未来七年内，中国将面临许多任务以做好筹办工作，其中之一便是“制造”降雪。当任何城市获得奥运会举办权时，人们总会迅速质疑该国家是否能及时建成所需的基础设施，以及相关的费用将会是多少。但这些问题在中国引起的担忧较小。在申办过程中，中国重点展示了其按时建成豪华体育场馆、快捷高效的高速铁路和其他交通设施的实力。北京已经成功举办过夏季奥运会，使其成为历史上首个既举办夏奥会又将举办冬奥会的城市。

在费用问题上，政府认为只要能彰显举办奥运会的荣耀——这一象征中国在世界上日益突出的地位，没有任何花费是过高的。更令人担忧的是，中国竟打算在干旱的沙漠地区（张家口靠近戈壁）举办冬奥会，并借此大力发展冬季体育产业。几乎所有的冬奥会场馆都会使用人造雪来补充自然降雪，以确保获得充足而优质的雪，而大多数国家的场馆本就拥有丰富的自然积雪。中国确实在一些地区整冬都有真雪覆盖，但这些地区离首都较远，位于更北或东北的地带。
