# Supplementary material for: Does LLM translation align with translation universals? A cross-genre simplification study on English-Chinese translation based on dependency grammar
Source: PLoS One. 2025 Jun 2;20(6):e0324830. doi: 10.1371/journal.pone.0324830 (PMC12129206; doi:10.1371/journal.pone.0324830)
Supplement: S1 File — (ZIP) [file pone.0324830.s001.zip › yiyan O3-mini 翻译中文语料库/B01A.O3.txt]

比尔·盖茨退休了，算是吧  
他虽只有52岁，却要离开全职工作，把更多时间用来指导全球最慷慨的慈善机构——比尔及梅琳达·盖茨基金会。  
他仍将担任微软董事长和最大的股东，不过本周五将是他在这家软件巨头全职工作的最后一天，也标志着他作为一位商业领袖生涯的非官方终结。  
他的职业生涯可谓精彩绝伦。盖茨先生是个人电脑革命背后的推动力之一，他不仅帮助打造了庞大的全球产业，还开发出了像Windows和Office这样风靡全球、每天被办公场所和家庭广泛使用的畅销产品。  
这位哈佛辍学生多年来一直是世界上最富有的人！1999年他的身价超过1000亿美元！！虽然由于微软股票走低以及他持续对基金会的大量捐赠，现今他的财富大约只有当时的一半。  
尽管取得了巨大的成功，盖茨先生依然选择继续前行，因为他在1975年共同创立的公司正面临寻找新方向的难题。  
科技的重心已经从个人电脑转移到了互联网，这一变革打破了微软曾经得心应手的竞争规则。  
对于数以百万计的用户来说，手机等移动设备正逐渐在众多计算任务中取代个人电脑，成为人们首选的工具。  
此外，在当前这波互联网计算浪潮中领先的谷歌已经从微软手中夺走了高科技领袖的地位。  
尽管盖茨每周仍会在公司工作一天，但他能否应对互联网带来的挑战，将取决于他的接班人——由首席执行官史蒂文·A·鲍尔默领导的团队，否则微软在行业中的财富和地位将会逐步削弱。  
哈佛商学院教授大卫·B·约菲曾表示：“比尔的遗产是Windows和Office，这将是一笔丰厚的资产，但它并不是未来。”  
不过，盖茨的成就依然令人瞩目。  
除了软件本身，盖茨先生和他的公司还从根本上改变了人们对多个以技术为核心竞争力行业中竞争方式的认识。  
如今，全球运行在个人电脑上的Windows操作系统副本已超过十亿份。  
业内专家和经济学家认为，Windows不一定是运行个人电脑基本功能时性能最好或最令人称赞的软件——苹果的Macintosh可以说拥有最狂热的粉丝群。  
但盖茨以无人能及的规模把握并运用了两个紧密相关的概念：网络效应的力量和建立技术平台的价值。  
简单来说，网络效应指的是这样一种现象：随着越来越多的人使用某个产品，该产品的价值也随之提升。  
电子邮件和电话就是典型例子。  
技术平台则是一整套其他人可利用来构建自己产品或服务的工具或服务。  
使用这些工具的人越多，平台本身也就越受欢迎。  
盖茨正是利用了这两个概念，并将它们结合起来，建立了微软在个人电脑领域的霸主地位，同时扩大了它与电脑制造商及软件开发商之间的影响力。  
如今，在Windows平台上运行的应用程序数以千计，不仅有文字处理和电子表格软件，还有用于医生诊所、工厂车间和零售店的各种专业程序！这构成了一个十分广泛的网络，依托于几乎无所不在的技术平台。  
麻省理工学院斯隆管理学院教授迈克尔·A·库苏马诺说：“盖茨比任何人都早地将软件视为与硬件截然不同的市场，但他伟大的见解在于认识到了围绕软件的网络效应的威力。”  
库苏马诺教授补充说，这正是微软和个人计算早期领导者苹果在发展道路上的根本区别。  
他说，苹果专注于生产出色的产品，而微软则培育了一个日益壮大的外部软件开发者生态系统，这些开发者依赖并使用微软的技术。  
他进一步指出，结果就是，尽管苹果依然生产出色的产品，但超过90%的个人电脑运行的是微软的软件。  
在早期，盖茨到底是抓住每个机会即时行动，还是在执行一个宏大的战略，这一点曾一度让人难以捉摸。  
可以肯定的是，他野心不小。  
哈佛时代的盖茨曾感叹，很多同学只在“狭窄的成功道路”上奋力前行，而不愿意“冒大风险做大事”，正如他当时的同窗、现任纽约大学教授的迈克尔·卡茨所回忆的那样。  
在一本1994年由哈佛商学院编写的案例研究中，盖茨以网络效应和技术标准这两个概念来描述微软的战略，这两者结合使得公司能够主导市场。  
他说：“我们的目标是那些可以让我们获得大市场份额的业务，而不仅仅是30%或35%的市场份额。”  
过去，微软曾应对各种挑战，击败对手，即使是在进场较晚的市场中也能扭转局面，正如它在互联网技术首波浪潮中那样。  
盖茨在1995年果断决定拥抱互联网浏览技术，并对早期的领导者网景通信发动攻击，随后与政府展开了一场激烈的反垄断大战。  
“但他让微软的霸主地位延续了整整十年，”长期竞争对手米切尔·卡波尔表示。  
然而，如今微软在当前这轮互联网竞争中严重落后，分析师们指出，这一次它面临的是更为强大的挑战者——尤其是谷歌。  
在美国，微软在互联网搜索市场的份额不足10%，而谷歌的份额超过60%，雅虎约占20%。  
而且搜索仅仅是Web新平台的一部分，这个平台还包括像Facebook和MySpace这样的社交网络，以及通过互联网提供传统桌面软件替代品，如电子邮件、文字处理和电子表格等软件。  
当越来越多的软件通过网页浏览器访问，并由谷歌等巨大的数据中心在互联网上提供时，传统的桌面软件——以及微软在其中所控制的技术标准——的重要性大大降低。  
这种新模式被称为“云计算”，其商业模式通常是通过出售在线广告和软件服务来获利。  
尽管微软在互联网领域处于劣势，并且曾试图以475亿美元收购雅虎以图赶超而宣告失败，公司内部几乎没有一丝惊慌。  
微软认为这只是计算方式的一次演进，而不是一场足以令公司陷入危机的颠覆性革命，正如微软首席研究与战略官克雷格·芒迪所说。  
芒迪表示，微软正准备迎接一个不仅包括个人电脑，还包括手机、汽车、游戏机和电视等——统称为“客户端”设备——与云计算联手的更广阔的世界，这些设备都将运行微软软件。  
他总结道：“下一个大平台，是客户端与云计算的结合。”
