# Supplementary material for: Does LLM translation align with translation universals? A cross-genre simplification study on English-Chinese translation based on dependency grammar
Source: PLoS One. 2025 Jun 2;20(6):e0324830. doi: 10.1371/journal.pone.0324830 (PMC12129206; doi:10.1371/journal.pone.0324830)
Supplement: S1 File — (ZIP) [file pone.0324830.s001.zip › yiyan O3-mini 翻译中文语料库/B01B.O3.txt]

奥巴马，一个经济单边主义者

那些自以为聪明的人所说的最愚蠢的一句话就是，世界经济危机必将使美国丧失作为主导全球超级大国的地位。  
恰恰相反：危机反而巩固了美国的相对地位，并暴露了所有潜在竞争者更为严重的弱点。  
这使得美国政府的债务成为全世界最理想的资产。  
美国或许应当“垮台”，但正如克林特·伊斯特伍德在另一个语境中所说，“所谓应得与否根本无关紧要”。  
然而，奥巴马总统最终可能成为美国历史上最离谱的单边主义者。

美国所谓的衰落充斥着各大花哨的杂志。  
去年九月，德国财政部长皮尔·施坦布鲁克表示：“对我来说，有一件事似乎十分可能：经济危机将使美国失去全球金融体系超级大国的地位。”  
这位德国官员的话被理查德·佛罗里达教授在2009年3月的《大西洋月刊》中引用，他补充道：“你不必绞尽脑汁就能看出，金融危机正如同为一个负债累累、过度消费而生产不足的美国帝国敲响丧钟——这正是[英国历史学家]保罗·肯尼迪及其他人早已预言的衰落。”（佛罗里达的观点则更为细腻。）  
而那位无处不在的尼尔·弗格森教授在1月20日对《名利场》采访时表示，美国将像上世纪70年代的英国那样崩溃。“这肯定会非常痛苦……联邦债务的一半由外国持有。如果美国要么违约，要么让美元贬值，全世界都会跳出来说，‘等等，你刚才把我们坑了。’我认为，这正是美国经历英国式没落的那一刻——就像上世纪60、70年代，英国在黑暗日子里根本失去了信用，不再是一个金融大国。”

但这是真的吗？

实际上，全世界都愿意排着队借给美国尽可能多的钱，以促使其消费者重新花钱，从而购买世界各地的制造品和原材料。  
这或许行不通，但那又是另一回事了。

这里有个思维实验，可以用来衡量不同国家市场作为避风港的优势。  
请闭上眼睛，想象一下30年后的德国、日本和中国会是什么样子，也就是当一笔新发行的长期债券到期之时。  
对于欧洲和日本来说，这样的想象很难成真。  
今天，德国每四个人中就有一人年龄超过60岁，而30年后这一比例将上升至五分之二。  
日本的情况更糟：目前日本有30%的人年龄在60岁以上，而30年后这一比例将几乎达到一半。  
当一个国家的人口结构严重偏向领取养老金的老年人时，其国民经济将会是什么样呢？  
历史上从未出现过这样的现象。  
未来预计的养老和医疗成本将在一代人之后压垮这些经济体。  
税收将使逐渐减少的年轻劳动力群体窒息。  
如果将目前的趋势直线外推，我们几乎走到了国家崩溃的边缘。  
当然，我们并不确定现有趋势是否会直线延续。

孩子是一个国家的财富，前提是这个国家能够把工具交到他们手中，并为他们提供法治保障。  
缺乏孩子的国家注定贫穷。德国老龄化严重，已经没有足够的年轻人可以借贷。因此，他们通过次级贷款市场将储蓄借给了美国，这也是为何欧洲银行的处境比美国银行更糟。

巨大的机遇往往伴随着巨大的危险。  
中国拥有全世界最多的年轻人，甚至超过了整个欧洲，但他们中太多人被困在农村贫困之中，既缺乏教育也无技能。  
这正是为什么中国人存下了收入的一半，超过全球任何其他国家。

然而，展望2040年的美国并不难想象。  
事实上，1979年的美国与2009年的美国并无太大不同。  
与那些即将面临巨大变革的潜在竞争者相比，未来一代美国人仅需做出微调。

上世纪60年代，一位年轻的加拿大经济学家罗伯特·蒙代尔提出，在某些情况下，美国政府债务的增加实际上可能代表着财富的真实增长。  
蒙代尔观察到，通过债券筹资使得企业收入流相对容易实现资本化，而家庭收入流则要困难得多。  
如果政府削减税收并发行债券来弥补失去的收入，那么政府债券流通量的增加就代表着财富的增长，前提是减税能够刺激经济增长，而随之而来的增长又能带来足够的税收来支付这些债券的利息。

这一洞见催生了罗纳德·里根总统的经济计划。  
大幅减税——将边际税率从70%降至40%——在80年代初大幅扩大了美国的预算赤字。但由于经济复苏带来的收入增长远远超过了额外债券的利息支出，因此政府债务的增加实际上代表了财富的增长。
