# Supplementary material for: Does LLM translation align with translation universals? A cross-genre simplification study on English-Chinese translation based on dependency grammar
Source: PLoS One. 2025 Jun 2;20(6):e0324830. doi: 10.1371/journal.pone.0324830 (PMC12129206; doi:10.1371/journal.pone.0324830)
Supplement: S1 File — (ZIP) [file pone.0324830.s001.zip › yiyan O3-mini 翻译中文语料库/B02A.O3.txt]

欧洲这次应对巴黎袭击的方式截然不同

2015年1月，在巴黎接连发生一系列事件（其中包括对讽刺杂志《查理周刊》的袭击，造成16人死亡）后，欧洲爆发了自发的示威游行。  
人们走上街头，抗议对欧洲文明根本原则——言论自由——的侵犯。  
数百万人在整个欧洲参加集会，手举印有“我就是查理”的标语牌，以表示与在该报社被杀的人同在，该报社经常讽刺先知穆罕默德。  
许多人警告不要让这些袭击将公众情绪转向对穆斯林（无论是移民还是本土出生的）的一般性仇视。  

在德国，基民盟的巴伐利亚姊妹党——基督教社会联盟（CSU）主席霍斯特·塞霍弗的反应就很典型。  
他否认恐怖主义与移民政策之间有任何联系，呼吁德国的反伊斯兰Pegida运动取消原定的示威，并表示他很高兴所有德国政党都“避免利用此次袭击谋取政治资本”。  

然而，周五夜巴黎发生袭击后，恐怖组织“伊斯兰国”（IS）宣称对此负责，塞霍弗先生的立场却大为不同。  
他说，圣战分子的袭击显示了“需要对欧洲的外部边境以及国家边境进行更严格的控制”，这是为了“恢复欧洲的法律与秩序”。  
同为CSU成员的巴伐利亚财政部长马克斯·泽德也表示赞同，他宣称“巴黎改变了一切”，并补充道这次袭击标志着“失控移民时代的结束”。  

在袭击发生数小时之内，CSU领导层便利用这一事件作为工具，企图削弱总理安格拉·默克尔的地位，迫使她放慢来自中东的移民涌入步伐。  
这一对比十分明显。  

在周五袭击后，至少有129人在巴黎各地丧生，欧洲领导人再次发表了充满同情和愤懑的声明，同时成千上万的民众带着鲜花和蜡烛走上街头，表达团结一致。  
但与那些“我就是查理”示威者不同，他们抵制将恐怖主义与移民或伊斯兰联系起来，这一次的民情显得更加矛盾。  
查理周刊的袭击者将目标对准一个知名媒体和一家犹太超市，使欧洲人能够围绕正面理想（言论自由和宗教自由）来表达他们的愤怒。  
但最新的袭击似乎随机选取了公共场所——柬埔寨餐厅、足球场、音乐厅。  
一些欧洲民众不可避免地开始将这股暴力与过去六个月来主导政治议题的问题联系起来：源源不断从中东涌入欧洲大陆的难民潮。  

最为直白的联系体现在波兰。  
在那里，右翼的法律与正义党（PiS）在十月的大选中以压倒性胜利获胜，部分原因在于对移民的恐惧。  
在周六早上的一篇匆忙撰写的社论中，新上任的欧洲事务部长康拉德·希马斯基写道，在巴黎袭击之后，他“看到实施欧盟在成员国间重新分配庇护申请者新方案毫无政治可行性”。  
“波兰必须对自己的边境、庇护和移民政策保持完全控制权，”希马斯基写道。  

德国今年预计将接收超过100万的庇护申请者，他们为这一重新分配政策进行了激烈斗争，而该政策已在欧盟委员会九月获批，尽管遭到几个成员国的强烈反对。  
如果波兰拒绝执行这一政策，必将引发一场巨大的争论。  
（来自萨克森州议会的一名德国议员格尔德·利波尔德愤怒地在推特上写道，如果欧洲每个人都像希马斯基那样思考，“德国和波兰之间很快就会建起防止汽车盗窃者入侵的墙。”）  
波兰即将上任的总理比亚塔·希德洛拒绝支持希马斯基的立场，随后希马斯基也退让了，表示如果能伴随“安全保障”，波兰可以接受这一协议。  

但在其他中东欧国家中，也有人提出类似论调，这些国家中的许多在投票中反对移民重新分配协议。  
在捷克，那个个性张扬的财政部长、媒体大亨、国内最受欢迎的政治家安德烈·巴比什表示，他认为有必要关闭欧洲申根区的外部边境。  
总统米洛什·泽曼曾表示担忧，认为在捷克的叙利亚移民可能会通过扔石头来迫使不忠实的妇女遵循沙里亚法，他认为这次袭击是为“欧洲文明的未来”而进行的一场战争。  
其中一名巴黎袭击者持有叙利亚护照，这一事实被反对接纳避难者的人所抓住。  
斯洛伐克总理罗伯特·费科得意地指出，他曾告诫其他欧洲领导人“移民带来的巨大安全风险。希望现在有些人能睁开眼睛。”  

在其他国家里，真挚的同情表达很快便与各自的政治或外交议程挂钩。  
在莫斯科，那里的市民对伊斯兰恐怖主义有着丰富的经历，法国大使馆被鲜花和礼物淹没。  
但普京总统确保他致法国外长弗朗索瓦·奥朗德的慰问信息中，同样论述了终结俄罗斯国际孤立的必要性：  
“打击这一邪恶势力需要全国际社会力量的真正团结。”  

在土耳其（见图），成千上万的同情者走上街头，示威表达巴黎与最近也遭受IS恐怖袭击的安卡拉和贝鲁特两座城市之间的团结。  
与此同时，总统泰伊普·雷杰普·埃尔多安暗示，现在该摒弃“我的恐怖分子好，你的恐怖分子坏”的观念——显然他指的是土耳其正在打击的库尔德武装：库尔德工人党（PKK），这一组织同样被西方视为恐怖组织，但同时还有被西方视为打击“伊斯兰国”的盟友——人民防卫单位（YPG）。  

西欧右翼民粹主义者也像对待查理周刊袭击那样，将巴黎袭击视为佐证自己议程的证据。  
荷兰反移民煽动者吉尔特·威尔德斯（其政党目前在民调中领先）呼吁荷兰总理封锁国境。  
佛兰芒极右政党“佛兰斯利益”的菲利普·德温特在推特上预测性地写道：“播撒《古兰经》者必将收获圣战。”  
但这些挑衅并未产生多大影响。  
比利时正忙于处理布鲁塞尔郊外逮捕据称与巴黎袭击有关的三人的消息。  
内政部长让·詹邦誓言对凶嫌居住的莫伦贝克社区进行“一刀切式”的整顿。  
这个社区正是比利时反恐警察在一月份突袭时进行搜查的地方，当时的行动导致与查理周刊袭击有关的两名嫌疑人被射杀。  

尽管如此，在一些本以为袭击可能激发移民辩论的地区，情况却并非如此——至少目前还没有。  
正当袭击于周五开始之际，瑞典和丹麦正陷入关于控制移民流入的混乱互殴之中。  
瑞典是欧洲人均接收难民最多的国家，周四宣布将实行边境管制，威胁要将许多前往丹麦的庇护申请者困在边境。  
而以长期奉行欧洲最为严格移民政策著称的丹麦次日出台了34项措施，主要通过削减福利来劝阻移民入境。  

但无论是丹麦人民党——丹麦主要的反移民团体，还是其瑞典同行瑞典民主党，都没有将巴黎袭击作为宣传工具。  
这两个国家的民情均表现出尊重和非党派的同情，就像查理周刊袭击后那样。  
当然，反移民政党可能只是在按兵不动，他们相信伊斯兰恐怖主义的形象将增强人们对移民的抵触，而无需他们发声。  

令人欣慰的是，周六民众自发的支持法国的示威活动以及欧洲领导人充满支持的信息中，都充满（尽管模糊）不要让恐怖分子分裂欧洲公民的呼声。  
然而，随着一个又一个欧洲国家纷纷筑起边境管制，要坚持认为这些措施未曾分裂欧洲民众，那将变得异常艰难。
