# Supplementary material for: Does LLM translation align with translation universals? A cross-genre simplification study on English-Chinese translation based on dependency grammar
Source: PLoS One. 2025 Jun 2;20(6):e0324830. doi: 10.1371/journal.pone.0324830 (PMC12129206; doi:10.1371/journal.pone.0324830)
Supplement: S1 File — (ZIP) [file pone.0324830.s001.zip › yiyan O3-mini 翻译中文语料库/B02B.O3.txt]

安全的诱惑：在校园内外

我一生中一直在寻找安全感。小时候，我曾遭遇一次残酷的侵犯，在那恐怖的时刻，我意识到自己以一种无法想象的方式变得脆弱。我渐渐渴望那种能够远离身体或情感伤害的安全感。作为成年人，我明白真正的安全根本不存在，也没有谁可以被承诺享有安全，但这种概念依然如此美好、如此难以捉摸。

谈到人类的韧性，我们的文化对艰难困苦和苦难总抱有崇高的理想。正如欧内斯特·海明威所写：“世界让每个人都破碎，之后，许多人在破碎的地方变得坚强。”无疑，我今天的成就，无论好坏，都是经历了种种艰难困苦的结果。然而，如果可以选择的话，我宁愿没有以那样的方式失去对安全感的体验。

如今，我总是在寻找安全，也格外珍视那些安全空间——无论是我在教室里为学生们构建的，还是我通过写作营造的，以及别人所创造的——因为这个世界充斥着太多不安全的角落。

就在上周，新闻媒体热烈讨论了耶鲁和密苏里大学的学生骚乱事件，学生们正在抗议学校在面对日益严重的种族问题时表现出的冷漠和不作为。尤其在密苏里大学，学生激进分子要求建立安全空间。一位名叫提姆·泰的学生记者被拒绝进入校园公共区域内抗议者搭起的帐篷聚集地。抗议者们不希望被拍照或接受采访，可能是不信任记者能够准确传达他们的故事。到了第二天，他们正确地改变了态度，对媒体敞开了大门，从而使得关于言论自由与安全空间的话题焕发了新的生机。

很快，这些学生抗议者不仅被指责不容许提姆的言论自由，还被批评为不容忍那些喊出种族侮辱性言论并从事仇恨言论的人。他们被指责为软弱、爱发牢骚，因为他们竟然胆大地期望在大学里不因肤色而受到骚扰。

作为一名作家，我认为第一修正案是神圣不可侵犯的。然而，言论自由并不意味着可以免于一切后果。你可以畅所欲言，但你也可能因此被排斥、受到批评、被忽视或嘲笑，甚至失去工作。言论自由并不是孤立存在的。

许多大声倡导言论自由的人，往往愿意把这一强有力的权利挥霍在仇恨言论上。但言论自由的美妙在于，它保护了我们免受主观臆断的侵袭。我们保护某人喊出仇恨诋毁的权利，就像保护某人批评政府或讨论她宗教信仰的权利一样。

因此，密苏里大学的学生希望在抗议时拥有一个可以交流的安全空间。他们渴望获得庇护，却又胆敢在众目睽睽之下、在公共场所要求这一庇护。大多数人没有去思考激进分子为何需要安全空间，而是简单地借助宪法这一轻松的借口。学生们因此被描绘成娇生惯养的婴儿，仿佛我们应该以更加严苛的方式对待大学生——例如，把教室设在狮子洞中。

女性主义在很大程度上推动了“安全空间”这一概念进入我们的文化词汇，作为促进开放且富有成效对话的一种手段。20世纪80年代末，酷儿团体开始推出安全空间计划，此后这一理念在大学校园中蓬勃发展。
