# Supplementary material for: Does LLM translation align with translation universals? A cross-genre simplification study on English-Chinese translation based on dependency grammar
Source: PLoS One. 2025 Jun 2;20(6):e0324830. doi: 10.1371/journal.pone.0324830 (PMC12129206; doi:10.1371/journal.pone.0324830)
Supplement: S1 File — (ZIP) [file pone.0324830.s001.zip › yiyan O3-mini 翻译中文语料库/B03A.O3.txt]

全球经济赢家：非洲经济蓬勃发展  
五个值得关注的国家

2000年5月，《经济学人》杂志曾宣称非洲是“绝望的大陆”。  
十一年后的2011年，它又称非洲为“充满希望的大陆”。  
而在2012年10月20日，该杂志表示：“近年来，投资者们纷纷涌入拉各斯和内罗毕，就好像这些城市曾经是法兰克福和东京一样。”

显然，曾经的悲观怀疑已被充满希望的乐观情绪所取代，而且这转变绝非没有原因——在过去十年中，非洲的许多经济体发展速度已经超过了世界上其他任何地方。  
事实上，根据国际货币基金组织（IMF）2012年10月发布的《世界经济展望》，全球20个增长最快的经济体中有11个位于非洲，而这股经济热潮也催生了世界上增长最快的中产阶级。

当然，推动这种增长的主要趋势——不断变化的政策环境、日益壮大的中产阶级对公平社会与经济政策的期望、高企的商品价格、强劲的国内需求以及迅速的大规模城市化——并没有对大陆上的所有国家产生同样的影响。  
下面简单介绍一下五个尤其受益于这些新发展、并且未来潜力巨大的经济体。

1. 南非：非洲最大的经济体  
位于非洲最南端的南非拥有成熟的经济体，其工业、金融和交通领域都十分发达。  
据估计，2012年南非的国内生产总值约为4080亿美元，人均收入约为11,000美元，使其稳居世界银行划分的中高收入国家行列，和巴西、中国等国齐名。  
2010年，南非成为金砖国家（巴西、俄罗斯、印度、中国和南非）成员，这是一个以快速增长和在区域及全球事务中日益增强影响力为特点的新兴经济体联盟。

尽管南非拥有完善的基础设施和丰富的自然资源，但在治理和收入不平等等方面仍面临挑战。  
抗议、罢工和社会不稳定现象阻碍了外资流入国内。  
与世界银行定义的非洲中等收入经济体（MICs）相比，南非2.6%的经济增长率显得较为缓慢。  
（部分原因在于：由于与全球经济联系更紧密、在欧元区有大量敞口，南非在全球经济放缓时受到了较大影响。）

话虽如此，南非依然是该地区的重要强国。  
它在邻国的投资颇多，且南非的企业——特别是金融服务、零售、快餐、超市、加油站和纺织业公司——正以大量消费品和服务充斥整个非洲大陆。  
这不仅使南非在非洲拥有了超出其体量的影响力，也使其与整个非洲经济的成败息息相关。

2. 尼日利亚：苏醒的巨人  
位于西非的尼日利亚被列为未来十年内最值得关注的非洲国家之一。  
历史上被称为“非洲沉睡的巨人”的尼日利亚，拥有超过1.67亿的人口，其中超过50%生活在拉各斯、卡诺等城市。  
据国营的尼日利亚国家石油公司（NNPC）数据，尼日利亚是非洲最大的石油生产国，日产出口250万桶。  
经济上，该国在过去十年中保持了7%的稳健增长；而在政治上，经历了不到十年的第二次平民政权交接后，尼日利亚正逐步巩固其民主改革成果。

在许多方面，尼日利亚当前的发展状况与上世纪90年代巴西在政治和社会改革之前颇为相似，后者的改革最终扭转了经济颓势。  
尼日利亚或许能够仿效巴西，通过采取类似政策——如投资基础设施、减少贫困和不平等、以及改革体制——实现经济腾飞。

根据渣打银行2012年10月的一份报告，尼日利亚面临的挑战是要将其在通信领域（如手机技术）取得的成功复制到公用事业、炼油和农业等领域。  
报告敦促尼日利亚摒弃长期以来拖累国家发展的“裙带关系”体系。  
同时，报告呼吁更加重视多元化和长期规划，将尼日利亚从一个“资源配置型”国家转变为一个“生产型”国家。  
报告指出，“即使考虑到尼日利亚丰富的资源，石油和天然气也不可能决定未来的发展方向。”

尽管存在这些挑战，尼日利亚周围的乐观情绪依然高涨。  
《经济学人》最近甚至暗示，尽管尼日利亚经济仍显得零乱，但它有潜力在几年内超越南非。

3. 安哥拉：受中国推动的急速崛起  
安哥拉是撒哈拉以南非洲第三大经济体，仅次于南非和尼日利亚，其国内生产总值约为1070亿美元，人均收入约为8,200美元。  
自2002年内战结束以来，安哥拉的经济增长速度远超该大陆的其他两大经济体，世界银行最近还将其重新分类为上中等收入经济体。  
然而，与南非不同，安哥拉的经济尚处于年轻阶段，且缺乏多元化。  
同时，该国正在从长达27年的内战创伤中恢复，这场战争曾给其经济和民众带来巨大破坏。

安哥拉是非洲大陆第二大石油出口国。  
在2009年全球经济衰退之前，其经济增速一度达到15%。  
尽管当前经济出现收缩，但由于石油、钻石以及铀、铁矿石、黄金和铜的出口，其经济今年仍有望增长6.8%。  
（安哥拉的大部分石油出口面向中国；安哥拉也是中国在非洲最大的贸易伙伴。）

自战后以来，安哥拉文职政府实施了一系列积极的经济和社会改革，并声称在过去十年中，贫困率已从68%降至39%。  
此外，政府还启动了大规模基础设施建设计划，修建了数千英里的公路和铁路、数百座桥梁以及重建机场。  
这些基础设施项目大多通过与中国签订的“以油换建”协议，由中国公司承建，但也因此受到一些人对偏向中国利益的批评。

4. 加纳：非洲新兴的经济之星？  
另一只初露锋芒的非洲“雄狮”是位于西非的加纳，虽然世界银行仍将其划分为低中等收入国家，但加纳2011年的经济增速达到14.3%，使其成为世界上增长最快的经济体之一（也是非洲大陆中增速最快的国家），尽管世界银行预计其2012年的增长率将降至7.5%。

加纳的经济增长主要得益于石油产量的增加，此外钻石、铁矿石和可可出口也为经济贡献颇多。  
经过几十年的管理不善，加纳在1990年代初开始扭转经济颓势，在国际货币基金组织和世界银行的支持下实施了一系列广泛的经济改革。  
2007年发现石油后，加纳的经济增长步伐进一步加快。  
如今，加纳自1992年以来一直保持稳定的民主制度，被视为政治和经济改革的模范。

5. 埃塞俄比亚：公共部门投资的典范  
埃塞俄比亚是一个非资源型国家，但其经济在2004年至2011年间平均保持了11%的增长。  
世界银行指出，这一成绩得益于政府在农业、工业化和基础设施领域的大量公共投资。  
政府对水电项目的投资甚至使埃塞俄比亚成为向南苏丹、吉布提等邻国出口电力的净出口国。  
此外，埃塞俄比亚拥有8500万人口，是撒哈拉以南非洲人口第二多的国家，仅次于尼日利亚。  
预计到2020年，人口将达到1亿，埃塞俄比亚将成为一个巨大的市场，推动区域经济一体化和邻国经济的发展。  
同时，该国在实现千年发展目标（消除贫困、饥饿和疾病）方面也取得了进展。  
据埃塞俄比亚政府估计，贫困率已从2004年的38.7%降至2011年的29.6%。  
因此，埃塞俄比亚已经为可持续增长乃至成为新兴经济体奠定了基础。

展望未来  
虽然以上这五个经济体代表了非洲大陆上一些最亮眼的增长点，但其他国家也在翘首以待，尤其是那些资源丰富的国家。  
世界银行指出，例如塞拉利昂凭借和平红利和铁矿石出口，2012年的经济增长率达到了25%。  
同样，在尼日尔，今年由于铀和石油出口，经济增长率也达到了15%。

根据世界银行2012年10月出版的《非洲脉动》报告，预计至少将有10个国家加入到该行所划分的撒哈拉以南非洲21个中等收入国家之列。  
其中，预计将上升阶梯的国家包括肯尼亚、坦桑尼亚和卢旺达——在那里，新油气及其他矿产储量的发现与开发预计将加速增长。

华盛顿特区外交关系委员会民间社会、市场与民主研究员泰拉·劳森-雷默提醒大家，不要用“过于笼统的笔触”来描绘非洲的增长故事。  
她指出，目前取得快速增长的大多数国家都拥有丰富的资源，并且得益于近年来高企的商品价格。

政策研究所《聚焦外交政策》联合主任埃米拉·伍兹同样警告，不应过分关注增长数字而忽视公平问题。  
她指出：“我们看到国内以及国家间的不平等正在不断加剧。”  
这种不平等还伴随着贫困人口对财富分享日益增长的期望，如果不能满足这种期望，就可能导致政治不稳定。  
伍兹说：“这就是为什么我们在尼日利亚、埃及的塔哈里尔广场、苏丹和突尼斯看到抗议的原因。  
如今南非的工人示威也显示出期望落差和不平等问题的存在。”

尽管如此，从整体来说大陆发展前景依然强劲。  
劳森-雷默认为，欧洲经济前景的下滑意味着“寻求投资的资本不得不转向他处。”  
得益于非洲经济的快速增长、高回报率以及丰富的自然和人力资源，IBM、诺基亚、雀巢等西方跨国企业纷纷加大对非洲的投资。  
而中国的兴趣也丝毫没有减退迹象。  
预计2012年中国与非洲的贸易额将达到2200亿美元——年增长率为25%——而中国前商务部副部长韦建国还对《中国日报》表示，非洲将超越美国和欧盟，成为中国最大的贸易伙伴。

伍兹认为，从整体上看，技术发展将成为未来的“出路”。  
她指出，移动银行等创新以及移动电话技术的广泛普及都是积极的发展信号。  
伍兹说：“劳动力中16到30岁的青年人数急剧增加，再加上技术创新，这对整个大陆来说都是非常积极的信号。”

综上所述，尽管存在种种挑战，但有理由相信非洲将继续涌现出充满活力的新兴市场经济体。  
南非、尼日利亚、加纳、安哥拉和埃塞俄比亚或许只是第一波，未来还将有更多国家崭露头角。

Francis Njubi Nesbitt是圣地亚哥州立大学非洲研究副教授。此前，他曾在肯尼亚内罗毕的《民族日报》、美国华盛顿州西雅图的《Skanner》以及马萨诸塞州斯普林菲尔德的《Union-News》和《Sunday Republican》担任记者和编辑。  
他著有《制裁之争》（2004年）和《非洲侨民政治》（2012年）。  
他的文章曾载于《African Affairs》、《International Journal of Southern African Studies》、《African Issues》、《African World》和《Africa World Review》等众多期刊，并且他还是《聚焦外交政策》的常驻撰稿人。
