# Supplementary material for: Does LLM translation align with translation universals? A cross-genre simplification study on English-Chinese translation based on dependency grammar
Source: PLoS One. 2025 Jun 2;20(6):e0324830. doi: 10.1371/journal.pone.0324830 (PMC12129206; doi:10.1371/journal.pone.0324830)
Supplement: S1 File — (ZIP) [file pone.0324830.s001.zip › yiyan O3-mini 翻译中文语料库/B03B.O3.txt]

新的管理精英  
发展中国家不仅在成本上展开竞争，也在创意上角逐。这将改变全球的商业局势。

三十年前，当美国汽车行业的高层得知日本已经超越美国，成为世界领先的汽车生产国时，他们感到非常震惊。当他们前往日本探查究竟时，发现日本成功的秘诀并不在于廉价劳动力或政府补贴（这曾是他们偏爱的解释），而在于迅速被冠以“精益生产”的管理方式。  

在底特律还沉浸在沉睡之中时，日本已经成功地从一个低工资经济体转变为商业创新的热土。
