# Supplementary material for: Does LLM translation align with translation universals? A cross-genre simplification study on English-Chinese translation based on dependency grammar
Source: PLoS One. 2025 Jun 2;20(6):e0324830. doi: 10.1371/journal.pone.0324830 (PMC12129206; doi:10.1371/journal.pone.0324830)
Supplement: S1 File — (ZIP) [file pone.0324830.s001.zip › yiyan O3-mini 翻译中文语料库/B04A.O3.txt]

巴黎之后，还要提高吊桥吗？  
对一位驾着房车前往太阳海岸的荷兰人来说，以前提醒他刚刚跨过国界的唯一事物，就是接连收到的短信——欢迎他来到比利时、法国和西班牙。  
那是在今年夏季的移民危机之前，以及上周末巴黎遭受恐怖袭击之前。  
如今，这个享有26国无边界旅行自由的申根区，被视为欧盟委员会主席让-克洛德·容克所称的“欧洲一体化独特象征”，正面临着自其诞生以来最严重的威胁。  
在8月，当摩洛哥籍的阿尤布·埃尔·哈扎尼在一趟 Thalys 列车上携带一支突击步枪穿越两国国境并袭击车上乘客之后，限制无边界旅行的呼声就已经日益高涨。  
9月，德国总理安格拉·默克尔警告说，如果不就难民问题达成一致解决方案，这种呼声只会越来越响。  
移民涌入的数量之大，迫使包括匈牙利、斯洛文尼亚以及最终德国和奥地利在内的几个国家暂时恢复了边境管控。  
瑞典——当时每周仍有1万新移民抵达——于11月12日也加入了这一行列。  
自9月以来，荷兰在边境地区的抽检次数已翻倍。  
丹麦宣布将在边境检查站引入电子车牌扫描仪，这一举措几乎触及了申根框架的极限。  

巴黎的袭击改变了这一辩论。  
自从人们发现恐怖分子与比利时存在密切联系以来，从布鲁塞尔驶来的标致汽车似乎对法国构成的威胁不亚于从大马士革飞来的飞机。  
随着调查人员追查恐怖分子及其武器的行踪，更多内部欧洲的关联势必将被揭露，申根的更多弱点也会浮现。  

在上周的袭击后，法国迅速在主要边境口岸恢复了边检。  
申根框架允许为国家安全采取此类临时措施；法国原本就计划在本月晚些时候为巴黎即将举行的联合国气候大会做准备。  
而现在，他们正在推动更多措施。  
在11月20日于布鲁塞尔举行的司法与内政部长会议上，法国将要求欧洲开始收集区域内旅行者的乘客姓名记录（自“查理周刊”袭击以来，法国便对此大力推动），并通过申根信息系统这一安全数据库进一步交换数据。  
法国还将要求成立一个真正意义上覆盖全欧洲、负责监管申根外部边界的机构。  
法国总统弗朗索瓦·奥朗德表示，他希望看到的是一个拥有开放边界的欧洲，而不是一个由“围墙和铁丝网”构成的大陆。  

但其他人意见不一，尤其是在东欧。  
匈牙利已经在其与塞尔维亚的边境上修建了一条长达100英里的围栏。  
奥地利也正计划在与斯洛文尼亚的边界上修建围栏。  
斯洛伐克总理罗伯特·菲科则表示，他也准备修建围栏（他认为斯洛伐克公民的安全“高于移民的权利”）。  
巴黎袭击后，波兰欧洲事务部长宣布欧盟重新分配庇护申请者的协议已经作废。  
斯洛伐克的选战活动也演变成了一场反移民的口角争吵。  
匈牙利总理欧尔班·维克多将巴黎的杀戮归咎于移民问题。（他还表示，这增加了强奸案件，并威胁到了欧洲的文化。）  

在西欧，右翼民粹主义者正在煽动公众恐惧。  
几乎没有什么比那个未经证实的报道更助长他们的论调，据称巴黎的一名枪手是以叙利亚难民的身份、通过希腊进入欧洲的。  
玛丽娜·勒庞警告了几个月，说圣战分子冒充难民现象严重，如今她认为自己得到了证明。  
意大利右翼北方联盟的马泰奥·萨尔维尼再次呼吁暂停申根。  
自从爆炸事件以来的民调显示，70%的荷兰人认为边境应关闭。  

恐惧与憎恨并非唯一的反应。  
11月15日，德国内政部长托马斯·德迈泽尔呼吁媒体和社会不要将此次袭击与难民问题挂钩。  
在德国以及西欧许多地区的脱口秀中，主流论调认为难民是伊斯兰国恐怖主义的受害者，而非肇事者。  
土耳其总统雷杰普·塔伊普·埃尔多安（这位看似不可能但却对默克尔政府必不可少的盟友）上周在G20峰会上表示，把难民当作恐怖分子看待“是在逃避人道责任”。  
一个重要的会晤是11月18日埃尔多安与希腊总理亚历克西斯·齐普拉斯的会面；他们共享的边界是申根外围最为松散的一段。  
在申根区外部边界未得到妥善保障之前，区域内部的自由流动将面临危险。
