# Supplementary material for: Does LLM translation align with translation universals? A cross-genre simplification study on English-Chinese translation based on dependency grammar
Source: PLoS One. 2025 Jun 2;20(6):e0324830. doi: 10.1371/journal.pone.0324830 (PMC12129206; doi:10.1371/journal.pone.0324830)
Supplement: S1 File — (ZIP) [file pone.0324830.s001.zip › yiyan O3-mini 翻译中文语料库/B04B.O3.txt]

法国的保密是否导致了一起核潜艇相撞事故？

据一位前英国核潜艇指挥官透露，一次英国核潜艇（搭载多枚核弹头）与法国核潜艇（配备类似武器）的相撞事故，可能正是由于法国与北约国家之间缺乏沟通所致，该指挥官的说法部分得到了法国海军一位官员的证实。

2月3日或4日之间，英国的HMS Vanguard与法国的Le Triomphant在大西洋中部发生了碰撞。事故很可能是由于两艘潜艇互不知晓对方的存在所导致。

北约运营着一个交通管控系统，旨在向盟国通报友好潜艇的部署区域，以避免碰撞。然而，正如朱利安·弗格森（Julian Ferguson）所说——他曾指挥过英国四艘V级核潜艇，直至2006年退役——由于法国并未纳入北约的军事指挥体系，因此不必向该系统提供其移动核武器的位置。

弗格森解释说：“对于美国、英国、挪威、荷兰和加拿大等国家而言，存在一个预留作业区的系统，如果你要进入某人的影响区域，你需要告知他们你的行动。但如果你不属于北约军事体系，就不必如此。”

法国海军向《时代》杂志确认，他们不会向北约部队提供核潜艇的位置：“法国不会提供任何关于其核武器或携带核武器潜艇的位置的信息，因为法国认为核武库是其防御能力中最关键的部分。”法国海军发言人罗梅·埃鲁兰（Rome Erulin）说道。

北约消息人士告诉《时代》，法国并非唯一隐瞒核潜艇信息的国家——英国和美国也对其战略威慑力量的位置保密。

北约一位发言人在一份预先准备的声明中表示：“法国对其潜艇舰队的操作程序与所有其他盟友相同。”

但弗格森认为，正因为法国处于北约指挥结构之外，它们显得尤为神秘。过去的高级政策讨论也曾表达过对沟通不足的担忧。1994年，英国和法国就两国海军之间更紧密的合作以及各自核潜艇巡逻部署区的划分问题进行了讨论。直到2000年9月，双方才在《英法双边防务合作协议》中正式确定了相关安排。该协议规定，英国和法国的核潜艇可以互访港口，并就核政策进行定期交流。

然而，目前尚不清楚该协议是否包含关于核潜艇定位信息的交换，许多核武专家认为很可能没有。“碰撞事件本身表明，这两位盟友需要更多的沟通，”监控北约武器情况的美国科学家联合会成员汉斯·克里斯滕森（Hans Kristensen）表示。

弗格森指出，即便在没有沟通的情况下，两艘装备声纳、在广阔海洋中执行任务的核潜艇相遇似乎也不大可能，但大西洋中某些环境异常现象确实增加了碰撞的风险。例如，执行威慑任务的潜艇往往会汇聚在那些不太可能被其他潜艇或侦察机发现的区域。“存在一些海洋气象因素，你可能会处在一个海洋前沿的任一侧，而你这一侧的温度与另一侧略有不同。墨西哥湾流穿过大西洋的地方就是这种情况的典型。有时这些隔断非常坚固——完全不传播声波。如果你的任务是隐蔽，那么你会选择在这样的区域活动。加之环境因素的影响，可能会导致你无法及时听见其他潜艇，从而错失采取措施的时机。”

弗格森补充道，法国和英国潜艇上那多枚足以摧毁一座城市的核弹头在相撞时并不会因碰撞而爆炸。但如果其中一艘船的核反应堆受损，就可能毒害船员，并使放射性废料在大西洋数英里范围内扩散。

假如这次碰撞确实能通过法国与北约更好的沟通来避免，那么这一事实的披露正值政治敏感时刻：法国计划于四月重新加入北约的军事基础设施。届时，其关于核潜艇位置的保密政策可能会受到抨击，尤其是在法国表示对此问题绝不让步的情况下。法国海军发言人埃鲁兰解释道：“由于这对法国战略防御利益来说至关重要，即使在法国完全重返北约军事指挥结构后，这一做法也将继续保持。”
