# Supplementary material for: Does LLM translation align with translation universals? A cross-genre simplification study on English-Chinese translation based on dependency grammar
Source: PLoS One. 2025 Jun 2;20(6):e0324830. doi: 10.1371/journal.pone.0324830 (PMC12129206; doi:10.1371/journal.pone.0324830)
Supplement: S1 File — (ZIP) [file pone.0324830.s001.zip › yiyan O3-mini 翻译中文语料库/B04C.O3.txt]

接下来该如何应对骚乱？宵禁？水炮？军队？

面对骚乱，困顿不堪的警察不仅正受到半块砖头和瓶子的袭击，同时也被各式各样的建议轰炸。那么，目前考虑的方案有哪些呢？它们真的有助于恢复街头秩序吗？

宵禁

其目的在于尽可能使更多的人避免上街，从而让警方能够专注于清除制造麻烦的人。代理伦敦警察局局长蒂姆·戈德温呼吁由当地社区自愿实施宵禁。但实际上，无论是自愿还是强制实行，实施起来几乎是不可能的，而且这种措施该适用于谁？游客？夜班公交司机？清洁工？在本就捉襟见肘的警力面前，又该如何决定对谁采取行动呢？

水炮

保守党议员、前军官帕特里克·默瑟曾提出使用水炮，他认为在北爱尔兰水炮曾获得成功。然而，内政大臣特蕾莎·梅迄今坚持认为绝不会部署水炮。使用水炮的主要理由是它可以驱散人群而不会造成严重伤害；而反对意见则认为，接受过水炮使用训练的伦警员寥寥无几，而且在目前暴力不断升级的情况下，水炮根本无法得到有效部署。况且，水炮多用于驱散限制区域内的人群，而不是针对整个城市。

橡胶子弹或塑料子弹

这类子弹同样在北爱尔兰有使用记录，并被认为能驱散人群而不致致命。伦敦警察局副助理局长史蒂夫·卡瓦纳表示，现在可以使用警棍弹——也就是塑料子弹：“如果需要的话，我们会使用它们。”但需要指出的是，近距离对头部射击是致命的。和水炮问题类似，警方也将面临难以迅速将经过特训的人员派往暴力现场的困境。另外一个问题是，无论使用水炮还是塑料子弹，都可能只会激起那些既决心参与骚乱又进行抢劫的暴徒们更加高昂的情绪。而且，北爱尔兰的例子真能证明这是一种维持治安的有效方法吗？

军队

这是伦敦为奥运做准备时最不愿面对的末日情景。虽然在消防员罢工期间军队曾被用来执行民事任务，但将年轻的军人派往与内城市民对抗，无疑是一场可能只出现在图像小说中的城市灾难，而绝非现实中可承受的局面。

正好100年前，一位内政大臣曾面临媒体和政界同行的巨大压力，要求其对伦敦街头的暴力采取果断行动。当时的肇事者至少是可以被识别和控制的，且最终被追踪到东区的悉尼街。
