# Supplementary material for: Does LLM translation align with translation universals? A cross-genre simplification study on English-Chinese translation based on dependency grammar
Source: PLoS One. 2025 Jun 2;20(6):e0324830. doi: 10.1371/journal.pone.0324830 (PMC12129206; doi:10.1371/journal.pone.0324830)
Supplement: S1 File — (ZIP) [file pone.0324830.s001.zip › yiyan O3-mini 翻译中文语料库/B05A.O3.txt]

阿富汗战争日志：情报史上最大泄密案背后的故事
从美国军方电脑到布鲁塞尔一家咖啡馆，数千份机密文件如何流入网络活动家的手中
阿桑奇谈阿富汗战争日志：“它们展示了这场战争的真实面貌”

美国当局几周以来就已经意识到，他们正面临一场规模之巨的机密信息泄露，连越南战争时五角大楼文件的泄露相比也显得微不足道。

据《卫报》今天报道，这批阿富汗战争日志包含了自2004年1月至2009年12月期间美国军方在阿富汗行动的92,201份内部记录——其中有情报机构的威胁报告、联军作战计划和实录、对敌方袭击与路边炸弹的描述、与当地政要会晤的记录，大部分内容均被定为绝密。

《卫报》的信息来源是维基解密（Wikileaks），这个专门发布吹哨人难以追踪的材料的网站，目前正同步发布这些原始日志材料。

华盛顿担心，他们可能还损失了更多极度敏感的材料，包括成千上万份美国驻全球使馆发出的电报记录，这些电报反映了武器交易、贸易谈判、秘密会晤以及对他国政府无删节的评论。

维基解密创始人朱利安·阿桑奇表示，在过去两个月里，他们又从军方获得了一大批“高质量材料”，而五角大楼刑事调查部门的军官曾要求他在中立地区与他们会面，以帮助堵住泄密链条。但他没有同意。

今天的爆料背后有两段截然不同的故事：其一是五角大楼试图追踪泄密源头，结果一名年轻士兵因此尝到了苦果；其二则是《卫报》、纽约时报与德国《明镜周刊》之间的一次独特合作，三家媒体联手筛选这批庞大数据中对公众具有重要意义的材料，并在全球范围内发布这一关于世界上最强大国家作战的秘密记录。

五角大楼起初反应迟缓。

他们现在收集到的证据显示，大约是在去年11月，有人在伊拉克一处美国军事基地内的高保密设施中开始复制这些绝密材料。

2月18日，维基解密发布了一份单一文件——这是美国驻雷克雅未克大使馆的一份绝密电报，记录了冰岛政客抱怨英国和荷兰因冰存银行倒闭而对冰岛施压；以及一位冰岛外交官尖刻地形容自己的总统为“喜怒无常”。

维基解密在冰岛的工作人员声称，在这一披露之后，他们发现自己似乎受到了跟踪。

但当美国人对泄密源头仍一无所知时，4月5日，阿桑奇在华盛顿举行新闻发布会，公开了一段美国军方视频——2007年，一支由阿帕奇直升机执行任务的小队在巴格达街头射击一群平民，其中包括两名路透社记者；视频中可以听到直升机机组成员在欢呼“打得好”，随后摧毁了一辆前来营救一名负伤男子的面包车，而这辆面包车的前排竟载有两个孩子。

直到5月下旬，五角大楼才最终锁定了一名嫌疑人，而这一切正是在一系列极为离奇的事件之后发生的。

5月21日，一名来自加州的电脑黑客亚德里安·拉莫（Adrian Lamo）收到了一个网名为Bradass87的人的联系，对方开始与他互换即时信息。

他立刻表现得格外坦诚：“嗨……你好吗？……我是一个部署在巴格达东部的陆军情报分析员……如果你能每天24小时、每周7天、连续8个多月全天候无限制地访问机密网络，你会怎么做？”

在接下来的五天中，Bradass87向拉莫敞开心扉。他描述了自己的工作如何使他接入两个绝密网络：一个是装载着美国外交和军事情报、定级为“绝密”的秘密互联网协议路由器网络（SIPRNET）；另一个是采用不同安全系统的全球联合情报通信系统（JWICS），其传输内容的文件定级最高可达“绝密”。 

他表示，这使他看到了“难以置信的事情、恐怖的事情……这些本应用于公众领域的东西不应被存放在华盛顿特区一间阴暗房间里的某台服务器上……——几乎是犯罪般的政治欺诈……——是非公关版本的世界事件与危机。”

Bradass87曾暗示，“我非常熟识的某个人”一直在下载、压缩、加密所有这些数据，并上传给他指认为朱利安·阿桑奇的人。有时他甚至声称是他自己泄露了这些材料，并暗示他曾拿来空白CD，上面标有Lady Gaga的音乐，把它们放进自己的高安全笔记本里，借着与不存在音乐的假唱来掩饰自己的下载行为：“我希望人们看到真相，”他说。

他详细描述了泄露内容的丰富性：“这是一种开放外交……这是一场具有全球规模和令人窒息的深度的气候门事件……既美丽又令人恐惧……这是公共数据，它理应属于公共领域。”在某一时刻，Bradass87甚至自己都惊叹道：“我简直不敢相信我正对你坦白这些。”

一切都为时已晚。

在他们交流两天后的5月23日，拉莫在不知情的情况下联系了美国军方。

5月25日，他在星巴克与五角大楼刑事调查部门的官员会面，并向他们提供了Bradass87的在线聊天记录打印件。

5月26日，在距离巴格达25英里的美国前沿作战基地“锤子基地”，一名22岁的情报分析员布拉德利·曼宁被逮捕，此后被迅速送往科威特，并被关进军事监狱。

这一逮捕消息最初缓慢泄出，主要通过《连线》新闻发布，该杂志高级编辑凯文·波尔森是拉莫的朋友，他发布了经过编辑的Bradass87聊天记录摘录。

对阿桑奇的压力开始不断增大：五角大楼正式表示希望能找到他；泄露五角大楼文件的丹尼尔·埃尔斯伯格认为阿桑奇可能正面临某种人身危险；埃尔斯伯格和另外两位前吹哨人警告称，美国机构将“不择手段地以维基解密创始人作示范”。

阿桑奇取消了原计划前往拉斯维加斯的行程，并躲了起来。

经过几天通过中间人尝试联系后，《卫报》终于在布鲁塞尔一家咖啡馆找到了现身于欧洲议会演讲的阿桑奇。

阿桑奇主动透露，维基解密已掌握了数百万份文件，这些文件构成了一部关于美国政府在全世界范围内活动的未知历史，披露了无数重要且具争议的行动。

他们正对这批数据制作一个便于公众访问的版本，准备立即将之发布到互联网上，以防止当局试图提前对其进行审查。

但他也担忧，如果只是将原始材料直接丢到网上，日志中的重要意义以及部分重要故事可能会被忽略。

因此，他同意让《卫报》的一支小型专业记者团队在维基解密发布之前有几周时间访问这些日志，以解读它们，从中提取出有关这场战争进程的内容。

为减少因当局压制而带来的风险，这个数据库同样将对纽约时报与德国周刊《明镜》开放，三家媒体将会在三个不同的司法区域内同时发布这些材料。

按照这一安排，阿桑奇对我们所撰写的报道将不具影响力，但他将在发布时间上有发言权。

他会将第一批数据以加密形式放置在一个秘密网站上，而《卫报》则会使用一个由咖啡馆餐巾纸上商业标志构造的用户名和密码来访问该数据。

今天的报道正是基于这批日志。

维基解密也同步发布了大量原始数据，并表示在发布过程中已小心地剔除了可能危及人力线人的材料。

自从阿帕奇直升机视频发布以来，有迹象显示有人试图低调地抹黑维基解密。

网络上的报道指控阿桑奇花维基解密资金住昂贵酒店（在斯德哥尔摩的后续会议上，他甚至睡在办公楼的地板上）；指控他将数据出售给主流媒体（从未涉及金钱问题）；或者指控他为媒体采访收费（同样从未涉及收费问题）。

今年早些时候，维基解密曾公布一份美国军方文件，文件披露了一项计划，意图通过攻击维基解密的可信度来“摧毁其重心”。

与此同时，在科威特某处，曼宁正面临美国军事法庭的控诉，罪名是不当下载和泄露信息，其中包括那份冰岛电报以及巴格达阿帕奇直升机射杀平民的视频。

他将接受军事法庭审判，面临严刑峻罚的可能性。

埃尔斯伯格曾称曼宁为“我心中的新英雄”。

在与拉莫的在线聊天中，Bradass87展望未来道：“天知道接下来会发生什么……希望能够引发全世界的讨论、辩论和改革。若不如此……我们就完了。”
