# Supplementary material for: Does LLM translation align with translation universals? A cross-genre simplification study on English-Chinese translation based on dependency grammar
Source: PLoS One. 2025 Jun 2;20(6):e0324830. doi: 10.1371/journal.pone.0324830 (PMC12129206; doi:10.1371/journal.pone.0324830)
Supplement: S1 File — (ZIP) [file pone.0324830.s001.zip › yiyan O3-mini 翻译中文语料库/B05B.O3.txt]

当家变成地狱
2007年3月19日刊

- 我的叔叔布拉欣被困在巴格达的家中，正等待着逃离这个他六个月前还发誓绝不会离开的国家。  
跟他在一起的还有他的妻子、一位怀孕十月的大女儿和1岁的孙子。  
我不确定“幽闭恐惧”在阿拉伯语中如何表达，但我很确定他们正处在那样的状态。  
他们已经在那座房子里守候了几个月，而曼苏尔社区内外的战斗不断升级。  
我打电话过去时，能听到门外传来的混乱声响——爆炸声、枪声，还有一次隐约传来一声尖叫。  
然而，我那77岁、患有糖尿病的叔叔却满面笑容，好像整个世界都充满了玫瑰花一般地迎接我，他说：“哈比比，hiyati！（意思是‘我的挚爱’）我的美国小姑娘近来可好？”  

布拉欣的家人与逃离之间似乎横亘着无数障碍。  
他们的新伊拉克护照至今还未下来，虽然布拉欣几个月前就申请了。  
而且，还有谁能看管他们那座住了45年的房子以及屋里的一切财物呢？  
再者，他们还面临去向不明的问题。  
约旦和叙利亚早已涌满了伊拉克难民，边境管控也收紧，甚至近乎封锁。  
现在显而易见，布拉欣和他的家人等得太久，局面已变得十分绝望。  
“我想，也许我们会尝试去保加利亚，Loreen，”他说道，  
“我的女婿在那里认识一个人，我听说那里的糖尿病诊所非常不错。”  

巴格达还是保加利亚？对于像我们这样的成千上万家庭来说，情况已走到了这一步。  
我父亲那边的家人（为了安全起见，我已改换了名字）几乎所有人直到2003年前都生活在伊拉克首都。  
但如今，如果他们没有躲藏在家中，就要在别处苦苦适应新生活。  
布拉欣的中女儿马希亚与她的三个小孩暂居于安曼；  
她的妹妹露露则与丈夫和婴儿一起在德国；  
我已故阿姨法蒂玛的儿子萨米，在巴格达的家被叛乱者占据后逃往伊拉克南部，现在他正打算搬到埃及，甚至可能前往瑞典。  
他那才华横溢的地质学家姐姐西尔玛离开了她在巴格达的高档住宅，如今与丈夫奥马尔和三个青少年孩子挤在安曼一间狭小的公寓内。  
哈桑叔叔的女儿鲁布娜曾是巴格达博物馆的策展人，如今已逃往叙利亚，她的兄弟也是；  
但是他们的姐妹却再也没有到达目的地——她在从巴格达到大马士革的路上遇害。  
还有另外三位远房亲戚，既未能逃离，也未等到25岁便被残忍杀害，他们被肢解后的尸体散落在巴格达的大街小巷。  

那些侥幸逃出生天的表亲们，正成为全球增长最快的难民群体的一部分。  
自2003年入侵以来，估计已有230万伊拉克人逃离家园，这在半个世纪以来构成了中东地区最大规模的人口流离失所，堪比巴勒斯坦人的流散。  
每个月大约有5万人离开巴格达。
