# Supplementary material for: Does LLM translation align with translation universals? A cross-genre simplification study on English-Chinese translation based on dependency grammar
Source: PLoS One. 2025 Jun 2;20(6):e0324830. doi: 10.1371/journal.pone.0324830 (PMC12129206; doi:10.1371/journal.pone.0324830)
Supplement: S1 File — (ZIP) [file pone.0324830.s001.zip › yiyan O3-mini 翻译中文语料库/B06A.O3.txt]

爱尔兰如何重拾活力

爱尔兰人有句俗语，“to put on the poor mouth” ——意思是夸大你所处困境的严重性，以此博取同情、施予怜悯甚至宽容。  

2007年，在爱尔兰建筑泡沫破裂之后，这个国家正是采取了这种做法，并从欧盟及国际货币基金组织（IMF）那里获得了一揽子贷款，这批贷款将持续到2014年。  

多年来，都柏林一直试图讨好欧洲当局，私下辩称，如果不就前届政府所累积的640亿欧元银行债务达成协议，它将面临违约。  

如今，爱尔兰终于开始走出“夸大困境”的阶段。  

最近，爱尔兰总理恩达·肯尼出现在《时代》杂志封面上，标题为“凯尔特人的东山再起”，而《金融时报》则称爱尔兰的财政部长为欧洲最佳官员之一。  

该国最大的几家银行现在可以在公开市场上重新借款。  

爱尔兰主权债券的利率——这一被视为违约概率关键指标——正迅速下降。  

穆迪、惠誉等评级机构已上调了对该国及部分银行的前景评价。  

去年夏天，随着政府成功地举办了两场主权债券拍卖，并计划在明年举行更多拍卖，这场转变看上去几乎已尘埃落定。  

预计到2013年底或2014年初，爱尔兰将不再需要欧盟和IMF提供的援助。  

虽然按照国内生产总值来说，这个经济体的增长仍较缓慢，但绝非正在崩溃。  

出口成为了这一增长的主要驱动因素，受益于单位劳动成本下降的速度超过欧洲任何其他国家。  

爱尔兰的银行正进行去杠杆化——基本上是在剔除不良贷款——以将它们的资产负债表缩减到一个更易控制的规模。  

爱尔兰仍然是那些寻求低税率和具有灵活性、年轻且技术熟练劳动力的跨国公司的避风港。  

一旦全面违约的威胁过去，且房价开始企稳触底，国际投资者便纷纷购入当地房产。  

与希腊不同，这里并未爆发大规模的公共抗议或社会骚乱。  

紧缩政策的支持者们一直将爱尔兰视作他们议程的典范。  

确实，该国通过提高税收和大幅削减开支已使财政状况步入正轨。  

正如前欧洲央行行长让-克洛德·特里谢在五月所言：“在财政纪律方面，希腊有了一个榜样，而这个榜样正是爱尔兰。”  

然而：国内需求却陷入停滞，政府在接下来的三份预算中仍需进一步削减180亿欧元。  

该国总体产出约为1600亿欧元——仅为美国整体产出的1.5%左右。  

爱尔兰的债务与GDP之比已高达惊人的108%，预计到2014年这一比例将上升至122%，使违约成为现实可能。  

家庭债务与可支配收入的比例达到210%，远高于其他任何发达国家。  

近15%的爱尔兰民众失业，其中超过一半的人已失业一年以上。  

国家已向问题重重的银行注入超过640亿欧元，而这些银行却仍旧拒绝放贷。  

所有迹象都表明，强劲复苏的前景似乎渺茫。  

即便需求明天突然回升，爱尔兰仍会背负巨额债务需要偿还，这将在可预见的未来拖累经济增长。  

换言之，爱尔兰可能只是走过了“失去的十年”的半程。  

那么，市场为何仍看好爱尔兰？  

首先，在债务和违约问题上，爱尔兰常常与匈牙利、希腊、拉脱维亚、立陶宛和葡萄牙等欧洲边缘的救助对象归为一类。  

与这些问题缠身的国家相比，爱尔兰无疑属于另一个层次。  

这并不是说一切都尽如人意，但在一群“盲人”中，拥有“一只眼”的人便是国王。  

其次，现在爱尔兰债务所要求的利率相比于那些欧洲实力较强国家的债券大幅收窄，很大程度上归功于爱尔兰银行回归本土投资，购买政府债券。  

换句话说，欧洲的银行不再将资金投向全球，而是将其转向本国市场，从而推动了本国债券的需求。  

最后，市场假设爱尔兰民众将像过去五年那样，默默接受严苛的紧缩措施和随之而来的苦楚。  

即使在2009年9月，当数百亿欧元的有担保与无担保债券依赖未来纳税人的收入偿还之时，爱尔兰人也没有走上街头抗议。  

虽然紧缩措施令人不悦，但政府已采取措施避免大规模的公众抗议，而最艰难的时期似乎已经过去。  

未来两年预计削减的81亿欧元开支和增税措施，与该国此前已承受的251亿欧元的削减和增税相比，显得微不足道。  

关于主权债务有一个有趣的现象：在短期内，只要有人愿意借钱给某国，一个国家的债务水平实际上并不那么重要。  

关键在于公众的感知。  

因此，爱尔兰讨好欧洲当局、努力让投资者相信其债券安全的策略，很可能是一招明智之举。  

爱尔兰几乎可以肯定在2014年后仍需某种形式的进一步援助，包括对前届政府因银行问题而累积的债务进行重组。  

但这一事实似乎丝毫未能动摇市场的信心。  

爱尔兰或许看似成了那些在欧洲提倡紧缩政策国家的最新楷模，但欧洲当局在将爱尔兰经验应用到下一个走向问题的国家时，必须持谨慎态度。  

爱尔兰国家体量微小，其政府和民众异常顺从，再加上其房市泡沫的繁荣与破灭皆空前绝后。  

市场对爱尔兰的看法与对其他国家大相径庭，更倾向于信任它。  

因此，爱尔兰给欧洲邻国树立的先例，并非完美无缺，而是带有警示意味。  

鉴于市场对爱尔兰的待遇，其他欧洲国家在请求援助时可能会更加谨慎，即便这种援助对它们来说在理性上是合理的。  

或许这一次，爱尔兰能因拒绝“夸大困境”而自救；其他欧洲国家在步其后尘之前，也应三思而后行。
