# Supplementary material for: Does LLM translation align with translation universals? A cross-genre simplification study on English-Chinese translation based on dependency grammar
Source: PLoS One. 2025 Jun 2;20(6):e0324830. doi: 10.1371/journal.pone.0324830 (PMC12129206; doi:10.1371/journal.pone.0324830)
Supplement: S1 File — (ZIP) [file pone.0324830.s001.zip › yiyan O3-mini 翻译中文语料库/B06B.O3.txt]

官僚制度与国家成长的关系  
爱因斯坦曾说：“官僚制度扼杀了一切健全的工作。”他表达了一种流行看法，即官僚体制会使进步停滞不前。  
但现在看来，官僚体制的组织功能对于世界上最早几个国家的进步性成长至关重要，甚至可能帮助它们比原先认为的更早征服周边地区。  
在墨西哥南部蒙特阿尔班附近的瓦哈卡谷地进行的新研究，也暗示首个官僚体制可能对今日现代国家产生持久影响。  
这项由美国自然历史博物馆（AMNH）进行的研究部分由国家科学基金会（NSF）的社会、行为与经济科学司资助，并发表在本周的《美国国家科学院院刊》（PNAS）上。  
“关于国家组织的最早证据正与最早的远程领土扩张证据相符，”美国自然历史博物馆墨西哥及中美洲考古馆主管、首席研究员查尔斯·斯宾塞（Charles Spencer）说。“这一模式与我多年来在多篇论文中提出的领土扩张模式相一致。”  
斯宾塞的领土扩张模型认为，国家的形成是一个相互因果的过程，在这一过程中，领土扩张和官僚化同时发生。  
这一模型打破了以往认为国家是通过缓慢、逐步的过程形成——首先产生国家，接着形成组织性官僚机构，最后国家以“帝国主义”方式扩展到其他地区，从而诞生帝国的观点。  
斯宾塞在离蒙特阿尔班约50英里北部的瓦哈卡峡谷进行的考古研究表明，国家与帝国之间的古老区分可能并没有太大意义。  
在瓦哈卡谷地，斯宾塞发现了公元前300年至公元前100年间的一个王宫和一个多室神庙。  
大多数瓦哈卡考古学家认为，王宫的存在证明了一个专业统治阶层的存在，而多室神庙则证明了一个专业祭司阶层的存在。  
斯宾塞指出，大约在公元前300年左右，瓦哈卡谷地开始出现国家组织的最初迹象，而蒙特阿尔班就坐落在这一地区。  
同一时期，古老的蒙特阿尔班国家开始征服周边区域。  
斯宾塞怀疑，所有的官僚国家——即便是现代国家——可能都因最初原始国家形成过程的遗留，天生就倾向于“硬接线”般地进行掠夺式扩张。  
该PNAS论文将斯宾塞在中美洲的研究与来自其他五个被大多数人类学家认为是唯一其他真正规模原始国家形成地点的考古数据进行了比较，这五个地点分别是秘鲁、埃及、美索不达米亚、印度河流域和中国。  
原始国家是指那些在与其他预存国家接触之前自然演化而来的第一代国家。  
在每一个案例中，斯宾塞的领土扩张理论都成立。  
但他指出，其他地区还需要更多的研究。  
“这一结果可能为我们思考当代国际关系提供了一个警示，”斯宾塞说道。“由于作为一种政治形态的官僚国家最初就是通过掠夺性扩张过程演化而来，因此不应对各国无论其特定意识形态如何，持续具有掠夺倾向感到惊讶。”  
斯宾塞认为，他的研究结果可以被视为支持发展如联合国等国际组织的理由，以期对各国的扩张倾向加以制约。  
“不过，这些组织的管理机构也很可能是官僚制的，所以我们也要警惕它们可能表现出的掠夺行为。”他补充道。
