# Supplementary material for: Does LLM translation align with translation universals? A cross-genre simplification study on English-Chinese translation based on dependency grammar
Source: PLoS One. 2025 Jun 2;20(6):e0324830. doi: 10.1371/journal.pone.0324830 (PMC12129206; doi:10.1371/journal.pone.0324830)
Supplement: S1 File — (ZIP) [file pone.0324830.s001.zip › yiyan O3-mini 翻译中文语料库/B06C.O3.txt]

大国政治：新局面

美国的主导地位正受到挑战

一块大陆将满是硝烟血迹的叙利亚战场与布满礁石和暗沙的南中国海隔开。然而，这两个不同的区域正以各自的方式见证自苏联解体以来大国关系最为显著的转变。

在叙利亚，自冷战以来，俄罗斯首次将军力部署到远离本土的地区，以平息一场革命，支持一个傀儡政权。

在越南和菲律宾之间的海域，美国即将通过在主权国家控制的12海里海域内航行，彰显其不承认中国对众多岩礁和暗沙的领土主张的立场。

过去25年中，美国在大国政治中一直占据绝对主导地位。但现如今，其所处的世界正日益充满争议。

在叙利亚和南中国海展开的新局面，即是与俄罗斯和中国角力的初步预演。

实际局势

正如往常那样，这种较量部分是以硬实力为基础展开的。

普京干预叙利亚，一方面是为打压圣战主义，为遏制激进势力；另一方面则旨在提升他在国内的政治地位。

不过，他同时也希望表明，与美国不同，俄罗斯有能力在中东地区出手办事，并通过例如为伊拉克提供一个可替代美国的方案（见相关报道）而赢得友谊。

以免有人（例如美国参议员约翰·麦凯恩所说的那样）认为俄罗斯不过是“一个打着国家旗号的加油站”，普京意在证明俄罗斯不仅具备决心，还拥有精锐部队和巡航导弹。

这场较量还涉及合法性的问题。

普京希望抹黑美国对国际秩序的管理。美国则认为，民众的不满情绪以及叙利亚政权对人权的践踏，足以使现任总统巴沙尔·阿萨德失去执政资格。
