# Supplementary material for: Does LLM translation align with translation universals? A cross-genre simplification study on English-Chinese translation based on dependency grammar
Source: PLoS One. 2025 Jun 2;20(6):e0324830. doi: 10.1371/journal.pone.0324830 (PMC12129206; doi:10.1371/journal.pone.0324830)
Supplement: S1 File — (ZIP) [file pone.0324830.s001.zip › yiyan O3-mini 翻译中文语料库/B07A.O3.txt]

杰拉尔德·福特：一位优秀的总统

历史学家亚瑟·施莱辛格二世几年前曾指出，总统的声誉总是呈循环波动，随着我们以全新视角回顾过去，他们的地位时升时降。托马斯·杰斐逊由于现代DNA检测的结果而从神坛跌落；而约翰·亚当斯则因大卫·麦库洛的著作而地位上升。约翰·肯尼迪依然受到公众喜爱，但在历史学家眼中却有所滑落；罗纳德·里根则在大众和学界中均不断攀升。

如果说有什么总统的声誉发生了彻底转变，那无疑是杰拉尔德·福特。他上任一个月后对理查德·尼克松实施的赦免，不仅引发了轩然大波，还使他成为无情批评和嘲弄的靶子。例如，《纽约》杂志封面刊登了一张伪造的照片，图中小丑博佐坐在椭圆形办公室里，题为“女士们，先生们，美国总统”。在杂志内页，记者理查德·里夫斯写道：“问题不在于说皇帝无衣可穿，而在于是否根本存在一个皇帝。”一年后，呼应当时的情绪，里夫斯还写了一本书，主张“福特行动迟缓，既缺乏想象力，也不善言辞。”在《周六夜现场》节目中，切维·蔡斯凭借将福特塑造成一个无可救药的小丑而一举成名。

然而，即便在福特去世、全国陷入哀悼之前，他已经开始了一场早该到来的复兴。肯尼迪图书馆做出了一个福特十分珍视的决定，因赦免一事向他颁发了“英勇风采奖”。理查德·里夫斯也大义凛然地扭转了立场，在《美国遗产》杂志上撰文题为“对不起，总统先生”，表达了歉意。历史学家埃德蒙·莫里斯总结道：“杰拉尔德·福特是我们最被低估的总统。”

那么，为什么回顾过去，福特显得如此出色呢？我想主要是因为他所具备的那些个人品质，在今天实在太少见了。他那简朴的葬礼再次提醒我们，福特首先是一位谦逊的中西部人。记得在理查德·尼克松执政期间，内阁会议桌旁的每把椅子都一样高，唯独尼克松的椅子靠背高了三英寸。而在福特就职后的第二天，我悄悄走进内阁会议室，发现连总统的椅子在内，每一把椅子的高度都完全一样。对他来说，根本谈不上那种当今司空见惯的权力傲慢。

福特还力求召集最优秀的人来辅佐自己，并坚持要求他们毫无保留地直抒己见。久而久之，他组建了当代最出色的内阁之一。当大臣们在他面前激烈辩论时，福特总会在做决策前进行沃伦·本尼斯所谓的“深度倾听”。虽然他天生偏保守，但福特更多地依靠务实判断，而非僵化的意识形态，来决定什么对国家最有利。他既否决了巨额开支的法案，也对逃避征兵者予以大赦，同时还积极推行与莫斯科的缓和政策。如今得知他反对伊拉克战争，虽然令人感慨，但也不足为奇。这是一位身心健康、值得信赖的人。而最为重要的是，福特为政治带来了直率的诚实。

在他二十多年的国会生涯中，福特在两党之间都赢得了信任。正因为如此，当尼克松打算让约翰·康纳利接替斯皮罗·阿格纽担任副总统时，民主党领袖迈克·曼斯菲尔德和卡尔·阿尔伯特便劝说他选择福特——这个所有人都信赖的男人。正如他在上任前向国会所表露的信念：“真理是维系政府的粘合剂，不仅仅是政府，甚至是整个文明的基石。”

曾多年来在国会山为福特效力的鲍勃·哈特曼回忆道，就在福特就职数小时后，他陪同福特进入内阁会议室，进行一项重要仪式：挑选三位前任总统的肖像，挂在办公室墙上。尼克松曾选择西奥多·罗斯福、伍德罗·威尔逊和德怀特·艾森豪威尔——那些曾激励他梦想的人物。但福特沉思片刻后，决定保留艾森豪威尔，将罗斯福换成林肯。哈特曼建议道：“另一位或许可以选个民主党人，如何，安迪·杰克逊？”福特回答：“不，还是选择哈里·杜鲁门吧。”他回忆道，命运同样曾将杜鲁门引向白宫，而他也表现不凡。哈特曼费尽口舌对朋友说：“你将会成为一位伟大的总统。”福特回应道：“谢谢你，鲍勃，我不敢当伟大，但我一定要成为一位好总统。”

事实证明，他正是如此——在最佳意义上，成为了一位好总统。
