# Supplementary material for: Does LLM translation align with translation universals? A cross-genre simplification study on English-Chinese translation based on dependency grammar
Source: PLoS One. 2025 Jun 2;20(6):e0324830. doi: 10.1371/journal.pone.0324830 (PMC12129206; doi:10.1371/journal.pone.0324830)
Supplement: S1 File — (ZIP) [file pone.0324830.s001.zip › yiyan O3-mini 翻译中文语料库/B07B.O3.txt]

总统职务：一场关于种族与政治的复杂算计

当奥巴马总统迎接那些打破藩篱的非裔美国人时，他几乎总会说这样一句话：“要不是因为你们，我现在就不会站在这里。”他这样对Ruby Bridges Hall说，她是南方第一位进入公立小学接受教育的黑人儿童。  
总统将同样的信息传达给了一群塔斯基吉飞行员——美国军队中的第一批黑人飞行员；以及马丁·路德·金牧师在他最后一次演讲中提到的孟菲斯环卫工人；还有其他前来向奥巴马致敬的人，而他们发现总统竟然向他们回敬了礼。

这句话虽然充满风度，但简短而谨慎。  
奥巴马很少与来访者或其他人谈论种族问题。  
在与数十位黑人顾问、朋友、捐助者和盟友的采访中，很少有人听说过奥巴马谈论作为美国第一位黑人总统的经历，这一身份使得他每天都在将曾经非凡变得近乎平常。  
然而，顾问们表示，他表面上的从容掩盖不了他在这一历史性职位上内心的焦虑与情感：他对自己所取得成就的自豪、为做好工作而表现出的决心以及由此带来的极度挫败感。  
奥巴马在平衡两个他内心深处坚守的冲动：一方面他坚信基于普世政治而非种族的政治理念，另一方面他又执着于黑人生活及其面临的挑战。

总统对避免制造种族矛盾点格外警惕，因此谈及此话题时，他总是保持低调和谨慎；而他的幕僚们也精心策划了白宫中黑人杰出人物的露面活动以及展示黑人文化的场合。  
与奥巴马接近的人士表示，他经常对被误解感到恼火——这种误解不仅来自那些暗示他迎合非裔美国人口味的反对者，也来自那些责怪他没有将总统任期作为一场全力扫除种族不平等的黑人议员和知识分子。  
“悲哀的是，总统似乎觉得自己的黑人身份将他框定在一个狭隘的空间里，”电台和电视节目主持人塔维斯·斯迈利在一封电子邮件中写道。  
他继续写道：“有时，看到这位总统对他最忠实的选民采取小心翼翼、谨慎甚至有时冷漠的态度，真是令人痛心，”并补充说，“在奥巴马时代，非裔美国人将会失去一些原有的进步。”  
幕僚们说，这样的批评让总统感到愤愤不平和被背叛，因为他认为这些人本应是他的盟友。  
他的首席策略师大卫·阿克塞尔罗德称，这些指控“是在攻击他的存在”，更不用说在再次竞选中，黑人选民的投票率——他们虽然对总统忠诚度极高，但也带有些许失望——有可能左右选举结果，这无疑为形势增添了不安的变数。  

然而，就像一位在百老汇首演全新角色的演员，奥巴马在演绎一场前所未有的角色，他的亲密观察者指出，他们已经看到他在公开场合讨论种族问题时，与在私下对话时一样，自信娴熟。  
2009年，这位新总统对一名黑人哈佛教授被一名白人警察逮捕的声明引起了数日的负面头条；2012年，他对一名黑人少年特雷冯·马丁被一名白人杀害做出了既有力度又充满柔情的哀悼。  
“随着他越来越适应做总统，他也越来越能自在地做自己，”曾为奥巴马募款的布莱恩·马西斯说道。

试图避免分裂  
在白宫，奥巴马依靠着一个关于种族和政治的长期战略，这一策略是他在整个职业生涯中不断锤炼而成的。  
早在1995年，他在芝加哥大学的前同事们就记得他曾谈论过，要摒弃旧有的怨恨政治，而利用共同的经济利益来凝聚多元化的联盟。  
哈佛现任社会学家威廉·朱利斯·威尔逊回忆道：“他认为，如果政治行动和演讲只是针对白人群体，那少数族裔必然会退出，就像白人往往会在政治行动和言辞只面向少数族裔时感到排斥一样。”  
威尔逊曾颠覆传统社会政策领域，认为在美国，阶级比种族更具有决定性，同时指出，特定种族的救济措施远不如惠及广泛群体的经济政策来得政治上可行。  
这位年轻政治家吸取了威尔逊的理念，这些想法与他作为社区组织者及其个人生活中不拘泥于单一种族分类的经历不谋而合。  
如今，奥巴马掌舵的白宫不断向外界展现跨种族团结。  
在谈及奥巴马夫妇希望塑造何种形象时，幕僚们用得最多的一个词就是“包容”。  
摩城音乐和民权时代的歌曲音乐会上，总有来自各种种族的音乐家参与演出，而总统在介绍他们时总是强调这些旋律如何将形形色色的美国人凝聚在一起。  
尽管孟菲斯环卫工人曾卷入民权运动中的重大事件——金博士在支持他们罢工后遭遇暗杀——但他们被邀请到白宫参加的是一个劳工活动，而非以种族为主旨的活动。  

总统在许多最为关键的国内政策决策上，都使非裔美国人获得了相对更多的利益：例如，刺激计划资金使公共部门工人免于失业，旨在帮助表现不佳学校的教育资助，以及将惠及数千多万无保险美国人的医疗改革。  
然而，他总是将这些政策描述为旨在帮助所有不同背景美国人的措施。  
据牧师艾尔·沙普顿回忆，总统曾在一次会议上说：“如果你真想把事情做成，你就不能以那种方式提出，使其在开始之前就遭到扼杀。”  
沙普顿在另一场合回忆道：“我们必须以一种不让人趁机抹黑的方式，解决不同群体——黑人、妇女、同性恋和女同性恋、移民——的具体问题。”  
这种做法，加上有关奥巴马前任牧师、耶利米·A·赖特小牧师那场充满毒性的竞选战记忆，使得白宫经常显得在种族问题上如履薄冰。  

黑色娱乐电视台主席兼首席执行官黛布拉·李曾在2009年请求采访奥巴马夫妇，但新闻发言人告诉她，他们在新政府的前六个月内不希望让这对夫妇出现在BET上，她在接受采访时如此透露。（后来他们确实亮相了。）  
“一位前幕僚回忆说：‘因为我们正处于一场伟大美国实验的关键时期，所有人都格外谨慎和担忧。’”  
另一位幕僚提到，对奥巴马夫妇在白宫私密套房所选艺术品（其中包括一些带有种族特定信息的艺术品）时，大家都显得异常紧张。  

在私下里，白宫幕僚们经常细致剖析总统职务中蕴含的种族动态，他们讨论南卡罗来纳州共和党议员乔·威尔逊在国会演说时会不会对一位白人总统大喊“你在撒谎！”或者茶党海报上“把白人送回白宫”的含义究竟是什么。  
经常被称为她丈夫与黑人选民关系纽带的米歇尔·奥巴马，有时会在公开或私下谈及作为第一位黑人第一夫人所承受的压力。  
而她的丈夫则更为谨慎，尤其在关于部分反对者是否受种族因素驱动这一问题上。  
幕僚们表示，总统非常清楚，仍有一些选民表示永远无法对他产生认同感，以及在竞选路线上偶尔闪现出的种族主义言论，比如在不久前的一次米特·罗姆尼集会上有人穿着印有“把白人送回白宫”的T恤。
