# Supplementary material for: Does LLM translation align with translation universals? A cross-genre simplification study on English-Chinese translation based on dependency grammar
Source: PLoS One. 2025 Jun 2;20(6):e0324830. doi: 10.1371/journal.pone.0324830 (PMC12129206; doi:10.1371/journal.pone.0324830)
Supplement: S1 File — (ZIP) [file pone.0324830.s001.zip › yiyan O3-mini 翻译中文语料库/B08A.O3.txt]

女王一切力量的源泉，都建立在菲利普那持久的爱之上。

纵观过去几个世纪英国最杰出的宪政君主，我们很快会发现一个共同的主题：他们的统治同时也是一段爱情故事。这正是乔治三世、维多利亚、乔治五世和乔治六世区别于其他君主之处。而这一点在我们现任女王身上展现得淋漓尽致；再过几周，她将成为英国历史上仅有的第二位执政六十载的君主。

正如“维多利亚与阿尔伯特”这一说法多年来已经深入人心，我相信后人亦会谈论“伊丽莎白与菲利普”。据白金汉宫透露，菲利普亲王与女王一同因预防措施被送往医院。若询问任何一位皇室知己女王长久坚韧的秘诀，他们通常会给出同样的回答：“良好的健康、坚定的信仰，再加上菲利普亲王。”

这也正是过去三天里人们既忧虑又松了一口气的原因。

更多消息显示，在爱丁堡公爵因心脏手术住院康复期间，皇室成员依旧按计划出席了桑德灵厄姆的圣诞礼拜仪式。女王在那充满感情的圣诞信息中说，皇室婚礼“让她亲身体会到亲人之珍贵”，毕竟世界正经历着“艰难的时期”。

从一开始，这一统治便是团队合作的结果。而在桑德灵厄姆的圣诞聚会中，爱丁堡公爵的心脏惊吓不仅是对这位备受爱戴的家庭长者的威胁，更对整个团队构成了考验。

正如任何庆祝钻石婚纪念日的夫妻那样，女王与公爵也共同经历了家庭生活的风风雨雨。只是他们的点滴都在公众视线中上演，这种状态已持续了六十余年。当我们回顾女王的统治历程时，会发现许多我们今日看来理所当然的时刻，曾经对一个普通人而言足以使其崩溃。

例如，在那段从1992年的“惨年”到1997年戴安娜王妃去世的艰难五年中，他们经历了无数个人挫折。那时，巨大的压力曾不断袭来，但女王始终沉着冷静，保持着坚韧和镇定，其中一个重要原因便是她始终有那位“生死相依”的伴侣可供依靠。每当种种苦难似乎向她袭来，总有团队中另一个重要成员在她身边守护。直至今日，即便经验丰富，你仍能看到女王在人群中扫视，只为确认公爵是否近在身边。而他则总是在人群中穿梭，将最小的孩子们带到女王身边，并细致地确认她怀中的花束能够迅速被纳入皇室的车队中。

女王之所以如此享受最近的澳大利亚之行，其中的一个原因便是公爵状态极佳，他的好心情足以活跃任何氛围。女王并非追求关注的人。她已故的母亲曾天生善于表演，而这位君主本人则更为含蓄——正如她已故的父亲一样。如果换作其他人，未必会选择在聚光灯下生活，可命运让她自出生以来便不断接受公众的瞩目，这种情况随着时间只会越发明显。然而，这位略显羞怯谨慎的女性，却屡次在历史性世界大事件中担纲主角——无论是带领国家祈祷与缅怀，还是在任何时刻成为国民情感的焦点。尽管任务异常艰巨，她依然以风度翩翩与庄严稳重的姿态完成了使命，使她不仅成为世界上最著名的人物，亦可说是全球最受尊敬的女性。而支撑这一切内在自信与对职责坚定奉献的，正是那份深厚的情感。

2004年，菲利普亲王与女王乘坐敞篷马车离开白金汉宫，前往参加色彩仪仗游行。为了创作我新作的女王肖像，我与许多这对夫妻的密友进行了交流。正如其中一位朋友所言：“有些人不需要太多朋友，而这两位简直就是一段完美的爱情故事——他们每天共饮一杯茶，谈论一切。他有时会拿出一封信念给她听，或者讲个玩笑，他们彼此真心仰慕。”

本周末对帕普沃斯医院的探访，并不仅仅是为了使公爵振作。众所周知，他是一位极为“糟糕”的病人，极度厌恶给他人添麻烦，因此对病房探访并无兴趣。事实上，上一次他长时间住院是在2008年，那时他只希望见到送来信件、演讲稿、研究资料等文件的工作人员。而此次圣诞探访，既是为了提升女王的精神状态，也同样是为了鼓励这位病人。每到这个强调家庭温情的时节，对于皇室来说，圣诞节也凸显出公爵的重要性。女王继位后不久，就曾将桑德灵厄姆和巴摩拉尔的皇家庄园托付给公爵管理，这些私人空间使他可以不受白金汉宫那些宪政束缚，自由施展其卓越才智和对新思想的热爱。从这个圣诞节为皇家中央供暖提供动力的新型木屑锅炉，到桑德灵厄姆游客餐厅内那台高速堆肥机，都是公爵的心血之作。他对整个庄园的运营了如指掌，清楚明了每个区域野鸟的动态；当桑德灵厄姆试验性的松露农场终于产出第一颗松露时，他的喜悦将无与伦比。其实，早在七十年代，正是他在桑德灵厄姆的一座农舍上安装了英国最早的太阳能板之一。他的个人印记遍布那两万英亩之上，而这也使得他一旦缺席便更显明显。

一位官员曾说：“大家都经历了一些惊吓。今年如此成功，许多人都在说：‘他们难道不令人惊叹？他们难道不无坚不摧？’但如今我们突然意识到，他们同样十分珍贵，我们必须好好照顾他们。”

今年，在伯克郡克劳索恩的惠灵顿学院，女王与公爵正专心聆听希腊国王康斯坦丁的演讲。显然，女王不太可能允许公爵像几周前那样为自己安排一长串紧凑的日程。上个周六晚上从澳大利亚之行归来后，他原定于下周一早上乘坐易捷航空前往意大利，参加一场由他本人创办的众多全球组织之一召开的会议；然而，由于他突然感冒，这趟行程被取消。即便如此，仅隔一天，他又帮助女王主持了一场盛大的晚宴；次日晚间，他又出席了一场为其举办的圣三一会晚宴，次日上午更接待了英国潜水俱乐部的代表团，随后又赴威斯敏斯特教堂参加活动。一周之后，行程又恢复正常——包括为爱丁堡公爵奖计划及外交团体举办接待会、一日游马盖特等等。我们见证了女王与公爵长年累月地履行如此密集的职责，以至于我们认为这种体力与精神状态是理所当然的（他们自己也可能这么看待）。但对于一位九十多岁的人来说，这绝非常态。而下年的钻石禧年庆典将在几周后拉开帷幕，将给这对夫妇带来更多额外的挑战。本月初宣布，他们将在三月至七月底期间走遍英国各地区（届时女王还将为奥运会开幕），而国际庆典则由年轻一代担当。这一决定的明智之处毋庸置疑。尽管接下来的日程依然堪称艰巨——多夜在皇家列车上度过、规划从康沃尔到高地的徒步行程；中央周末的泰晤士盛会、流行音乐会、穿越伦敦的马车游行都将与奥运会一样具有非凡意义——女王与其工作人员能够如此从容自信地应对一切，全归功于她始终坚信，只要公爵在她身边，一切都会安然无恙。

伊丽莎白与菲利普这对夫妇，他们的世界观均受战争洗礼，他们在1947年的婚礼更是充满了节俭。相比于任何前辈，他们更热情地拥抱变革与新思想，但同时依旧保留着属于那个时代的含蓄与谦逊。他们彼此间的爱，虽然显而易见，却很少在公众场合谈及；但偶尔我们仍能窥见那份深沉的情感。就在经历了她统治期间最艰难的五年之后——那时距离戴安娜王妃的葬礼仅短短两个月——女王于1997年11月发表了纪念金婚周年的演讲。她那时的言辞，同样适用于今天：“我时常担心，菲利普亲王不得不听我喋喋不休。我们常在事先讨论我的演讲稿，你们可以想象，他总是直言不讳地表达自己的看法。他并非那种轻易接受赞美的人，但他简直就是我多年来的力量与依靠，我本人、他的全家、以及本国和许多其他国家，都对他怀有无以言表的感激，这份恩情远超他可能要求或我们所能知晓的。”
