# Supplementary material for: Does LLM translation align with translation universals? A cross-genre simplification study on English-Chinese translation based on dependency grammar
Source: PLoS One. 2025 Jun 2;20(6):e0324830. doi: 10.1371/journal.pone.0324830 (PMC12129206; doi:10.1371/journal.pone.0324830)
Supplement: S1 File — (ZIP) [file pone.0324830.s001.zip › yiyan O3-mini 翻译中文语料库/B08B.O3.txt]

拉姆斯菲尔德：布什拒绝接受辞呈是错误的  
唐纳德·拉姆斯菲尔德不仅是美国历史上任职时间第二长的国防部长，而且在9/11恐怖袭击前数月开始担任民选军队最高负责人，直到2006年美国中期选举结束后才卸任。  
在乔治·W·布什总统领导下，他主管了对阿富汗和伊拉克的入侵行动；在他的新回忆录中，他坦诚披露了那些军事行动中的决策过程和失误。  
拉姆斯菲尔德承认，他职业生涯中最低谷的时刻之一是在2004年，当时曝光的照片显示美国军人对伊拉克阿布格莱布监狱囚犯进行虐待。  
“突然之间，便有这些照片传出——真是令人心碎。这种感觉就像被一拳击中腹部。你会想，我们这些部队中的优秀青年男女，他们的光辉形象被那些虐待我们看管人员的人所玷污。这真是可耻、变态、令人作呕，也令人心碎，我对此感到极度愤慨，”他说。  
针对这种虐待行为引发的激烈国际谴责，以及公众对国防部长处理这一指控方式的密切关注，促使拉姆斯菲尔德首次向布什总统递交了辞呈。  
“他拒绝了，几天后，我又再次递交了辞呈，并告诉他我认为这是个错误，我应该离开。必须有人对此负责，”拉姆斯菲尔德说道。  
在他的新回忆录中，拉姆斯菲尔德坚称，在丑闻之后，布什总统拒绝接受他的辞呈是错误的。
