# Supplementary material for: Does LLM translation align with translation universals? A cross-genre simplification study on English-Chinese translation based on dependency grammar
Source: PLoS One. 2025 Jun 2;20(6):e0324830. doi: 10.1371/journal.pone.0324830 (PMC12129206; doi:10.1371/journal.pone.0324830)
Supplement: S1 File — (ZIP) [file pone.0324830.s001.zip › yiyan O3-mini 翻译中文语料库/B09.O3.txt]

米哈伊尔·戈尔巴乔夫：那个改变世界的人

米哈伊尔·戈尔巴乔夫依然活跃在全球舞台上，对国内政治保持着浓厚的兴趣。  
他与金尼·杜加里谈论权力、总统、普京以及拉伊莎离世后的生活。

戈尔巴乔夫的改革促成了柏林墙的倒塌和苏联的解体。  
尽管戈尔巴乔夫年近八十，但他一开口，人们仍旧倾耳聆听，尤其是在他的祖国之外，甚至包括美国的第44任总统。

这位前苏联既是首位也是唯一的总统，跟我讲述了不久前他与巴拉克·奥巴马会晤时的情景，那时正值奥巴马长时间的蜜月期。他说：“我祝贺你，因为在选举后的两个月里，你的声望不断上升，而且还在上升。”他注视着我接着道：“你等着瞧，这声望会下滑的。”说罢，他放声大笑，“我喜欢他说这话的方式。”

这位誓要通过“公开性”和“重建”（这是俄语中最后一次热词）使苏联实现现代化的人，最终促使其解体、并改变了整个世界，如今在美国作为演讲嘉宾供不应求。

他回忆起布什政府时期的一次讲座，当时有人问：“既然美国正处于极其困难的境地，你会给美国提出什么建议？”他回答：“给其他国家，尤其是给美国提建议是不对的。你们自己要弄清楚该做什么。”但对方仍追问：“那你的建议是什么？”他便说道：“当初我们在结束冷战时就认为，世界需要重新反思陈旧的问题。我们需要弄清楚自己所处的位置，必须开始关注这样一个事实：世界上有一半人口每天只能靠一两美元生活；60%的生态系统已被破坏，大气受污染，海洋和河流也遭到污染。如果我们任其自然发展，继续走这条路，结局只会十分悲惨。我们当时就说，每个国家都有必要改变。”  
“我还对那些向我征求意见的美国人说：‘你们曾因冷战中西方的胜利而兴奋异常，以为一切对西方都很好，不需要任何改变。但这种欣快感过后必将迎来失望，你们已经看到，沉迷于那场胜利是一种错误。所以，如果你们非要我给出建议，我当然不会为你们列出一份菜单或设定一个变革的时间表，但我坚信美国需要的是属于它自己的‘重建’。’”

“那你就是说，奥巴马就是新版的你？”  
“容我把话说完。那次起立鼓掌的大约1万人的观众，让我和我的翻译员（帕维尔·帕拉琴科，多年来一直与我共事，并参加了促成冷战结束的美苏峰会谈判）都感到惊讶。我对翻译员说：‘美国正在发生一些事情，变革终将降临美国。’最重要的是，奥巴马准确地捕捉到了这种变革需求。这正是他肩负的挑战，我真心佩服他。我也喜欢他，因为他既聪明又富有民主精神——当然，这并不意味着他不果断，他既坚定又有决心。”

戈尔巴乔夫可能是我们最喜爱的俄罗斯“名片”，但试图将他塑造成一个亲切国际宝藏的想法实在是过于天真——毕竟，谁会想到一个宽容于全球性绰号“哥比”的人会如此严肃呢？

他以一连串不容打断的演讲发表观点，这使得我们的访谈充满了他毫不耐烦地打断我的话语，如“我还没说完”和“让我先说几句，再回答你”。  
偶尔那种生硬的语调让我难以判断究竟是戈尔巴乔夫本人，还是他的口译员在起作用。有一次，当我说如果他既想批评英国又想批评美国，就请尽管说，我自己足够包容时，他回答得相当粗鲁：“那又怎样？我相信你也会找到理由来批评俄罗斯，所以我对你就是这么直率……”

我曾问他，至今让他最骄傲的时刻是什么，他回答说：“骄傲并不是我的感觉。”接着他滔滔不绝地讲述了一段几乎囊括整个20世纪历史的长篇大论，以至于我脸上流露出无奈的绝望（我把头埋在手里可能已经暴露了我的心情）。令人沮丧的是，在所有我采访过的重要人物中，戈尔巴乔夫无疑是那个最彻底改变世界版图的人。我有太多问题，却仅有短短一小时的时间。  
我曾试图用“你是一位历史人物”来说服他，却被他一句“不把我归入历史”打断，但这倒让他微笑起来——我是指活生生的历史。  
“好吧，如果那代表活生生的历史，我接受。”  
不久后，他补充道：“你知道，契诃夫曾说过，讲话一定要简明扼要，但是——”  
我试图开个俄罗斯式的笑话，说你或许更像托尔斯泰，结果笑话没能引起共鸣。

最令我惊讶的是，这位名字几乎就代表了在本国推动深远变革的人，即便他至今仍直言不讳地批评（虽然对某些人来说还不够直率）梅德韦杰夫和普京治下的问题，他对于外人批评俄罗斯的态度依然充满愤怒。他说：“英国人、美国人都希望我们变得像他们。”  
“首先，我认为这种要求根本不该存在，我们从未要求别人像我们一样。各国之间本应竞争和交流，但确有某些普世价值，那就是自由和民主。我们在实现这些价值方面仍有很长的路要走，而且我们完全可以对国内的许多问题提出批评。”

“我们也在自省，实现民主的路上我们还有许多工作要做。所以我对美国人说：‘你们希望我们像你们一样，但我得告诉你们，你们用了200年才建立起民主，而你们却希望我们200天内完成同样的事情。’我还说：‘好吧，我知道我们比你们更有才华，但也远没有那么夸张。’他们明白了，也作出了回应。”

他说，俄罗斯人依然被误解——这误解或许还是蓄意为之。“我作为总书记写的第一本书叫《改革：我们国家与世界的新思维》，开篇就是‘我们希望被理解’。即使到了现在，我们依然渴望被理解。而相当多的人把俄罗斯看成是一种羁绊、一种问题，这实在荒谬。”

“能否具体说明？”  
“让我给你些事实吧，免得你以为我只是空谈。叶利钦执政时期，他放弃了渐进的改革路径，采用牛仔式手段——震荡疗法，破坏了国家的经济……许多人失去了工作，还有很多人几个月甚至几年拿不到工资。在那段时期，各种访问俄罗斯的代表团纷纷到来，大家都纷纷为叶利钦鼓掌。我看着这一切，心中暗想：‘这怎么可能？’我最终得出结论：那时一些人的政治激进行为，实际上是因为他们从俄罗斯落败中获得了某种快感。  
“但你不能把俄罗斯压倒在地板上——”他重重拍了一下桌子——“然后一直按在那里，因为俄罗斯终将反弹。正是西方在九十年代对俄罗斯采取的那种态度改变了许多俄罗斯人的观念。人们对欧洲和美国的欣快感在看到那种态度后消失了，这也破坏了原本存在的信任。我认为这才是最关键的一点。”

1992年末，我曾与一位在争议中失去自己帝国的英国商人一起穿越俄罗斯，他试图在这片新边疆重建自己的财富。给我印象最深的是，整个国家正处在转型时期，渴望拥抱变革，享受那些热衷于追逐利润的西方人所提供的自由市场红利——这说来也不奇，因为那里确实大有可赚。  
一次商务会议在勃列日涅夫的旧狩猎别墅举行，在宾客留言簿上，有人用幼稚甚至带着醉态的潦草字迹写下：“非常感谢。你是个好人。这是我，叶利钦。1991年11月。”（那一年，他当选总统。）

1993年，也就是我那次旅行的一年后，总统与议会关系破裂，叶利钦遭到弹劾。随后，莫斯科街头爆发了自1917年以来最为惨烈的为期十天的冲突。1999年除夕，叶利钦突然宣布辞职，并宣布普京为其继任者。

戈尔巴乔夫最初支持普京，显然至今仍然如此（例如他支持俄罗斯在去年与格鲁吉亚的战争中的角色），但这并未阻止他在不同场合直言不讳地对普京进行批评。2005年，《真理报》报道称，他对一项引起养老金领取者愤怒的争议改革（废除？共产时代的福利权利？）发表评论称：“立法者在讨论法律时根本没考虑到人民的利益。公共组织、科学——这一切都被抛在一边。依我看，对待老年人采取这种方式，只会激起普通人的愤怒。”

然而，在2007年议会选举中，他公开支持普京担任总统，说道：“事实上，在俄罗斯，普京获得了多达80%的民众支持。（而我上一次在1996年竞选总统时仅获得0.5%的选票。）对我来说，作为一名身处俄罗斯的人，这个数据更有说服力。他为俄罗斯带来了稳定，并非每个人都能应对他从鲍里斯·叶利钦手中继承的那种复杂局面。”

那一年，戈登·布朗驱逐了四名俄罗斯外交官，以此回应莫斯科拒绝引渡安德烈·卢戈沃伊的行为。卢戈沃伊被怀疑参与了毒杀前克格勃特工亚历山大·利特维年科的事件——后者曾指责俄罗斯情报机构策划了一系列恐怖活动，旨在让普京上台。俄罗斯外交部斥责这一行动“不道德”和“挑衅”。布朗则表示，他不会允许伦敦陷入“无法无天”的状态。这是十一年来俄罗斯官员首次被驱逐出英国，也标志着自冷战结束以来两国关系出现的最大寒潮。卢戈沃伊，这位始终否认参与谋杀的商人及政治家，至今仍留在俄罗斯，享有免于起诉的特权。

2006年，俄罗斯记者和人权活动家安娜·波利特科夫斯卡娅在她居住楼的电梯内遭枪杀。她以车臣报道而成名，是冲突及普京在其中角色的一位著名批评者。今年一月，她的律师也遇刺身亡。至今，这两起谋杀案均未有任何人被定罪。

今年早些时候，戈尔巴乔夫曾严厉斥责普京和他的“统一俄罗斯”党，称之为“官僚党以及苏联共产党最糟糕的版本”。但为何两年前他没有对普京作出更猛烈的抨击呢？难道那时他担心自己或家人会因此遭受不测？
