# Supplementary material for: Does LLM translation align with translation universals? A cross-genre simplification study on English-Chinese translation based on dependency grammar
Source: PLoS One. 2025 Jun 2;20(6):e0324830. doi: 10.1371/journal.pone.0324830 (PMC12129206; doi:10.1371/journal.pone.0324830)
Supplement: S1 File — (ZIP) [file pone.0324830.s001.zip › yiyan O3-mini 翻译中文语料库/B10.O3.txt]

“柏林墙倒塌”与媒体的角色

20年前，也就是1989年11月9日，象征冷战最具标志性的建筑——柏林墙倒塌了。  
最近，世界各地陆续举办了多场纪念这一历史事件的活动，全球新闻机构也纷纷回顾这一20世纪后半叶最重要的事件之一。  
我有幸参加了由谷歌和记者无国界组织共同举办的一场柏林活动，并在那里发表了演讲。  
这场名为“突破边界”的活动借此纪念，探讨互联网在推动全球参与式民主过程中所扮演的角色。  
20年前，电视和卫星技术通过将人们联系起来、赋予他们信息，使柏林墙倒塌成为可能；而今天，互联网则以更为强大的方式，让更多人获取和分享信息，赋予那些曾经被噤声者以声音。  

活动现场的演讲嘉宾和讨论小组成员阵容十分豪华，其中包括欧洲委员会秘书长索尔布约恩·雅格兰、记者无国界秘书长让-弗朗索瓦·朱利亚尔、谷歌公共政策与传播副总裁瑞秋·韦特斯通、全球合作伙伴及协会负责人安德鲁·帕德法特、德国联邦议会前议长丽塔·苏斯穆斯以及全球之声宣传总监萨米·本·加比亚。  
该场会议全程录制，相关演讲内容已上传至YouTube。  

大会普遍的主题是，的确，互联网提供了一种更为强大的方式帮助人们获取和分享信息，让那些曾经被压制的人们发声。  
然而，大家也达成共识：互联网同时也带来了种种挑战和潜在的障碍。  
例如，在信息喧嚣中，要如何让自己的声音被听见？正如我在会上所探讨的那样，主流媒体应扮演何种角色？正如互联网技术可以赋予沉默者以声音一样，政府当局也同样可以利用它来压制言论。  

各位女士们、先生们，大家下午好。  
今天能够在这里与如此杰出的人士同台演讲，我深感荣幸。  
20年前，我和家人坐在加州帕洛阿尔托的家中，通过电视直播观看柏林的现场报道。  
我们见证了，在距离这里仅几百米的地方，成千上万的柏林市民汇聚到墙边，他们唱歌、跳舞、拥抱，甚至挥舞着大锤砸向这座或许是冷战最具象征意义的建筑。  
六周后的圣诞节那天，我们再一次观看到美国指挥家伦纳德·伯恩斯坦指挥国际乐团，在距离这里仅几百米的地方，以一场激动人心的贝多芬第九交响曲演出，庆祝柏林墙的倒塌。  
为此，指挥大师在演绎席勒的诗作《欢乐颂》时稍作艺术改动，他改动了一个词。聚集的合唱团和独唱家本来要歌唱“Freude”（欢乐），却改为歌唱“freiheit”（自由）。  
当时，我与妻子和孩子以及成千上万从加州到日本的观众一道，与柏林现场的观众们一起，在施毕希豪斯广场上泣不成声、满心喜悦。  
正如当初媒体通过“连接人们、赋予他们信息”使得柏林墙得以倒塌，如今媒体又将柏林人民的喜悦传播到全世界。  

令人特别振奋的是，在演出者中出现了来自德累斯顿爱乐儿童合唱团的少女们——这些女孩曾在德意志民主共和国成长，而如今，她们几乎一夜之间便在标志新纪元的仪式中担任了重要角色。  
如今，20年过去了，她们和她们的孩子可以接触到信息与通信技术，这种技术带来了新的自由，让地理边界变得愈发无关紧要，并使人们更容易绕开政府对信息流通的审查和压制。  

我相信，席勒在其诗作中对人类团结的热切期待，会对互联网的革命尤其是信息民主化充满欣赏。  
然而，这位热爱美与理性的诗人也可能会对互联网上的许多内容持保留态度。  
如今我们进入了这样一个时代：任何拥有创意和网络连接的人都可以成为发布者，因而海量信息开始爆炸式产生。这种爆炸式的信息传播不仅给那些曾被噤声的人们提供了发声的渠道，同时也带来了许多不同来源的信息，其中既有值得信赖的，也有不可信的；既有优美动听的声音，也有粗俗的叫喊。  
我们已经看到，广泛的信息发布工具和信息获取方式成了一种解放的力量，但我们也目睹了信息如何被操纵，以及错误信息如何轻易地主导讨论。  
我们见识了边缘群体如何利用社交媒体和其他信息技术组织起来、传达他们的信息，但同时也看到了当局如何利用同样的工具来颠覆那些“推特革命”。  

在伊朗六月选举后，社交媒体因其突破政府控制的作用而受到正当赞誉。  
当外国记者被迫留在办公室或被迫离开国家时，社交媒体填补了信息真空。包括我所在的媒体机构在内的多家主要新闻机构，迅速依赖社交媒体获得图像和信息。几乎在一夜之间，我们制定了关于如何使用社交媒体上获得的信息的标准和指南。  
当时混乱局面不断出现。一些伊朗的推友为了躲避审查与骚扰而更改了所在地；来自伊朗以外的推友向有关伊朗的讨论推送信息，有的提供了支持，有的散布虚假信息，还有的发送无关紧要的推文。  
据一些活动家的说法，当局甚至设立了若干假“信息流”。  
那么，我们究竟能信任谁呢？  

《电讯报》的专栏作家安德鲁·金写道：“那场由推特驱动的民主革命的最初承诺，已被一系列冷酷的数字现实主义教训所取代。”  
稍早一年，在肯尼亚，数字革命帮助赋权了报道当地选举的记者。回想一下，在肯尼亚——以及在非洲许多地区（那里的互联网普及率不到5%）——网络工具主要是手机而非电脑。  
记者们能够通过短信即时传回新闻，比如来自偏远地区的投票结果，从而规避政府管制。但在选举后发生的族群冲突中，同样的技术又被用来散布谣言和威胁记者。  
正如保护记者委员会非洲项目负责人汤姆·罗斯所说：“尽管许多肯尼亚人在选后危机期间利用短信和博客呼吁和平解决，但也有一些人煽动暴力。”  

回想15年前。如果当时就拥有如今的互联网、社交媒体（如Facebook和Twitter）以及强大的移动平台，它们是否可能帮助阻止卢旺达的大屠杀——或者至少在某种程度上对抗国内煽动性电视和电台的广播？  
社交媒体会不会让世界更难对大屠杀视而不见？  
或者，那些警告种族灭绝的声音会不会淹没在互联网中充斥着名人新闻、琐事和自负喧哗的喧嚣之中？  

这次活动的邀请函告诉我们，柏林墙倒塌20年后，当今开放的互联网正以关键作用推动全球参与式民主。对此，我深信不疑。  
然而，互联网归根结底只是一个工具。它既可以赋予那些原本无从表达的人以声音，也可以将志同道合的人联系成强大的网络。  
但问题在于，如何让这些声音和网络在信息喧嚣与虚假信息的夹击中脱颖而出？  
在这方面，我认为主流媒体有着不可或缺的重要角色。  

长久以来，新闻机构与受众之间一直存在着一种傲慢而单向的关系。  
我们采集新闻，把它按照我们认为合理的方式包装好，然后推送给受众。如果他们喜欢我们提供的内容，那很好；如果不喜欢，他们也只能写信给报纸的编辑。  
而在当今的媒体世界里，反馈不仅能够即时获得，任何拥有网络连接的人都可以成为一个发布者，都可以发声，告诉世界他们所见所想。  
但是，天哪，这信息喧嚣真叫人难以抉择！  
究竟谁值得信任？  
在那个过去傲慢、单向传递信息的年代，我们告诉大家可以信赖“我们”！大体上，人们也确实如此信任。  
然而在过去20年中，尤其是在美国和英国，人们对新闻机构的信任直线下降。  
近期皮尤中心的一项调查显示，只有不到四分之一的美国人认为新闻机构在报道中大体上能讲出事实真相。  
一旦这种信任丧失，我们主流媒体也可能仅沦为信息喧嚣中的又一个孤单声音。  

那么，我们如何才能保持——或者重新赢回——这种信任，在如今这个互联互通的世界中保持相关性？  
答案是，我们首先要向世界讲述我们的行为准则，并真正实践这些准则。同时，我们也必须成为互联网出版和社交媒体这一新民主化世界中的热情合作者和参与者。  
我们需要摒弃那种傲慢，分享赋予我们力量和信誉的标准与价值观。这样，我们不仅为他人树立了负责任、合乎伦理的新闻报道范本，也为整个行业提供了资源。  

下面，我想举两个路透社所采取的例子。  
首先，今年7月，我们将《路透社新闻工作手册》免费在线发布，网址为 handbook.reuters.com。我希望无论是公民记者、学生、教师、初出茅庐的记者，还是博客写手，都能从这本手册中学到东西，受益匪浅。将这本513页的手册上网后，无数原本难以获取的人都将有机会获得这份资源。  
我们决定公开手册有多个原因。  
第一个原因是透明度。  
在一个信任极为匮乏的时代——无论是出版界还是金融界——让新闻消费者了解路透记者遵循的准则是非常重要的。  
同样重要的是，我们希望这本手册能为全球的记者、出版者、教师和学生提供帮助。如今出版障碍几乎消失，几乎每个人都可以成为发布者。  
但与此同时，显然不同的发布者对于事实、客观与风格的标准也各不相同。对于一名刚起步的记者或者出版者来说，我们的手册是建立个人标准的良好起点。  
此外，我们还设置了反馈按钮，让大家告知我们可能存在的不足或者改进建议。  

然而，我们仅仅分享我们的“规则手册”是不够的。我们必须积极参与这新媒体的现实。  
路透社的记者利用社交媒体进行新闻报道和分发，我们也正在制定新的标准和指南，以便在保有受众信任的同时利用这些工具。  
随着这些指南的制定完成，我们也会将它们加入《新闻工作手册》中。  

我们还与博客界的同行们建立了联系，以期配合我们的报道。  
能与全球之声的萨米·本·加比亚同台，我感到十分荣幸，就像我们与全球之声合作运营路透社网站Reuters.com时一样。  
全球之声的博客作者们曾补充报道了包括孟买爆炸案、胡锦涛访问美国以及今年伊朗选举等多条新闻。  

这些只是互联网广大信息生态系统中的几个微小步骤，但我相信，它们展示了我们如何在无国界的媒体环境中促进负责任、高质量新闻业发展的途径。  

我们正生活在一个既令人生畏又充满机遇的媒体世界中。世界金融体系正面临自大萧条以来未曾见过的挑战。主流新闻机构举步维艰，广告商削减投入，客户减少支出。当来自各种来源的新闻几乎可以“免费”获得时，我们便面临如何为我们的产品增加价值的挑战。
