# Supplementary material for: Does LLM translation align with translation universals? A cross-genre simplification study on English-Chinese translation based on dependency grammar
Source: PLoS One. 2025 Jun 2;20(6):e0324830. doi: 10.1371/journal.pone.0324830 (PMC12129206; doi:10.1371/journal.pone.0324830)
Supplement: S1 File — (ZIP) [file pone.0324830.s001.zip › yiyan O3-mini 翻译中文语料库/B11.O3.txt]

以色列的火箭拦截高手起步于《魔兽争霸》

哈马斯与以色列国防军之间的冲突再次爆发，这个总部设在加沙的激进组织向以色列城镇发射了数百枚火箭和导弹。  
然而，多数弹药未能命中目标，这要归功于新型的“铁穹”导弹防御系统——这个系统可以说已成为这场冲突中最关键的技术因素。  
本文最早发表于四月，讲述了铁穹系统中拦截火箭数量最多的“炮手”的故事。  
尽管他的拦截记录如今已不再无人匹敌，这个故事仍然揭示了如今以色列与加沙地区正在上演的战斗实况。

以色列克法尔·格维罗尔——在伊丹·雅海亚上高中的时候，当同班同学都在锻炼身体、准备参加精英作战单位的选拔时，这位笨拙的年轻人却把大量的时间投入到玩《魔兽争霸》上——那是一款即时战略电脑游戏，对战双方指挥虚拟军队，力图在虚构的艾泽拉斯世界中获得霸主地位。  
四年后，那些曾在准军事学院流汗训练、拼命争取进入以色列国防军特种作战部队的高中运动健将，如今正步履艰难地穿越加沙地带边缘的沙丘，而他们只能仰望着伊丹在他们头顶数百米高空拦截来袭火箭。  
现年22岁的伊丹·雅海亚，效力于铁穹主动空中防御大队167，是一名著名的“炮手”，他目前保持着拦截火箭数量（八枚）的记录。  
军中人对他的评价褒贬不一，有人说他是极客，也有人称他为高手。  
但这位从小玩《魔兽争霸》的极客如今已成为真正战争前沿备受珍视的战士。  
他是以色列军队中顶尖的火箭拦截手。

铁穹是一套具有机动性的反火箭拦截系统，以色列会在全国范围内部署它来击落来自加沙以及黎巴嫩南部激进团体向民用中心射来的火箭。  
该系统的雷达能够侦测到火箭发射信号，并在计算出其可能飞向有人居住区时发射拦截导弹将其击落。  
随着哈马斯、真主党及其他团体不断积累地对地导弹，以试图直接打击以色列民众，从而绕过以色列国防军压倒性火力集中和战斗机的优势，铁穹的重要性日益凸显。  
倘若以色列对伊朗的核设施发动攻击，预计其边境的武装团体将以火箭还击，那时铁穹将会忙得不可开交。

在以色列人与阿拉伯人间的战争已延续数十年（具体说是六十年或五百年，取决于你问谁），如今战场正逐步演变成一场高科技火箭战争。  
以色列国防军军事情报司长阿维夫·科查维少将曾在今年二月表示，从南、北、东三个方向瞄准以色列的火箭数量高达20万枚。  
在这个日益依赖火箭、反火箭拦截导弹、雷达、指挥控制中心、无人机以及无人机网络攻防的技术战场上，正是像伊丹·雅海亚这样的士兵（以及阿拉伯阵营中与他等量齐观的对手）正在发挥举足轻重的作用。

无论你怎么看，将电脑极客、键盘作战员、或战士来形容，伊丹以及和他类似的一批人都在掌控着这台先进军事实力中的“摇滚之星”。  
“屏幕上闪烁着大量的光点、标志、符号、颜色和图像。  
你得盯着你的战术图，判断威胁来自何方。  
必须确保你锁定的是正确的目标。  
这里有大量信息，而时间却极其有限。  
这确实让我联想到《魔兽争霸》和其他在线策略游戏，”伊丹说道。

这位年轻战士的操作台上摆放着一台拥有惊人计算能力与空中“炸药”的机器。  
每个铁穹电池部署着由100名士兵组成的班组，其中包括外围警戒人员，实行轮班工作，并且整个系统与以色列的多层次空中防御作战体系紧密连接。  
这一单元是一种移动战场设施，它将一套小型多任务与火控雷达提供的雷达信息、强大的网络和处理器、发射器、GPS制导火箭和操控按钮决策的人力资源融为一体。  
这是首个专为探测短程火箭的发射及飞行轨迹，并在判断其可能飞向有人区后于飞行中将其拦截击落而设计的系统。

基于铁穹雷达提供的有关来袭火箭当前以及预测轨迹的信息，BMC（Better Management Command）的处理器会计算出火箭的落地点，判断它究竟会坠入开阔地带还是居民楼，并据此决定是予以拦截还是放任不管。  
由于来袭导弹并非静止目标，因此拦截导弹始终会获得不断更新的轨迹信息。  
铁穹的“中枢”正是其强大的“轨迹预测机制”，这一机制能够精确评估拦截点位于火箭轨迹的何处，使得整个系统格外成功。  
“每当我成功拦下一个目标，我感到愉悦和满足。  
不过，在操作台前的时候，我总是尽力与自己的情感保持距离，”伊丹说道。

铁穹与其他反弹道系统不同，其原因在于：一方面它专为射程在5公里到40公里之间的火箭设计；另一方面，它经过实战检验，异常成功。  
对于近程迫击炮的拦截，有“方阵”系统（一种用于近防的速射炮）；而对于远程导弹，则有“爱国者”和“箭”拦截系统。  
但对于各类恐怖组织、民兵甚至一些国家所使用的短程火箭武器库，此前始终缺乏相应对策。  
直到铁穹出现，它以非常高的成功率将这些火箭从天空中拦截下来。

2006年夏季，在第二次黎巴嫩战争中，来自黎巴嫩南部向以色列北部发射了超过4000枚“卡秋莎”火箭后，以色列仅用了五年时间便将铁穹从研发推向部署。  
系统研发者必须提供一个解决方案，去应对一个艰巨难题：设计出一套火箭防御系统，能够在火箭发射时及时发现其信号，对其类型进行分类，计算其飞行轨迹，判断其构成的威胁程度，发射拦截导弹对其实行打击，并在最短15秒，最长40秒内完成所有这一切（具体时间取决于火箭发射源与目标之间的距离）。

例如，从伊朗发射的一枚远程火箭，需要大约11分钟才能到达以色列；足够让“爱国者”或“箭”系统锁定并将其拦截。  
而从加沙发射的一枚火箭，只需15秒便可击中阿什kelon——以色列南部一座拥有约12万人口的城市。  
因此，从决策到拦截的速度问题至关重要。

铁穹完美融入以色列国防军的多层次导弹防御系统中，甚至很快还能为处理那些射程在100公里至200公里之间的火箭（如真主党和叙利亚武器库中的火箭）提供掩护。  
在阿什dod附近的哈佐尔空军基地接受《危险室》采访时，以色列空军主动防御大队指挥官兹维卡·海莫维奇上校表示，以色列军方所有空防系统通过一个网络“互通信息”，从而对来袭火箭做出最有效的响应。  
这些系统共享有关弹道图谱、哪些目标处于射击线以及哪个系统需要启动的数据。  
“我们的作战将变得更为多战场、多维度。过去，如果你想保护特拉维夫免受火箭袭击，只需关注东方。如今，你还得盯着叙利亚、黎巴嫩以及加沙，”海莫维奇说。

在最近一次部署行动中，铁穹取得了巨大的成功——拦截下超过60枚直奔有人区的火箭，成功率达到80％，以色列政府因此向美国政府请求资金以补充更多电池。  
据当地报道，以色列方面要求提供7亿谢克尔（约合2.06亿美元）的资金，此前奥巴马政府已为铁穹研发提供了2亿美元的资金。  
一套铁穹电池的造价约为4500万美元，而拦截一枚对付“格拉德”或“卡萨姆”火箭的塔米尔拦截导弹成本则高达4万美元。  
每个电池装备有20枚塔米尔拦截导弹（而被拦截的“格拉德”或“卡萨姆”火箭成本约为1000美元；自己算算看）。  
目前以色列已部署四个作战中的铁穹电池，最新的一个电池于4月5日星期四启用，当时美国大使丹·夏皮罗亲临现场，其上级正是为整个铁穹项目提供大部分资金的人。

夏皮罗在星期四访问这座新启用电池时对《危险室》表示，五角大楼和以色列国防部正就为以色列建设更多该系统寻找资金问题展开谈判。  
以色列官员表示，他们大约需要14套铁穹系统来实现全国范围内对短程火箭的防御——这意味着还需要另外10套系统。  
奥巴马政府热衷于确保这笔资金，理由有多方面，主要是正如夏皮罗所言，“美国致力于以色列的安全”，此外，以色列的一些分析人士认为，奥巴马还希望利用资助铁穹来作为“胡萝卜”以劝阻以色列攻击伊朗的核设施。  
夏皮罗也没有排除对以色列提供铁穹资金在未来可能不仅仅是捐赠，而更像是一项投资，有望在“其他战场”中发挥作用。  
不过，就目前基于每套基础成本约4.5亿美元再增加10个铁穹电池来说，即便是一位誓言“始终支持以色列”的总统，可能也难以承担这笔巨款。  
为此，以色列正着手将铁穹的拦截射程从目前的70公里提高至250公里——这样一来，就可以覆盖这个狭小国土的更大区域，而无需必然增加大量拦截电池。  
项目相关官员表示，延伸铁穹射程在技术上是可行的，但其具体实施的速度和效果还有待观察。

“铁穹能够拯救生命，仅此而已，”美国大使补充道，他相信国会对以色列的资金申请将给予“非常强烈的支持”。  
“我们非常自豪能够支持这一技术——这项技术由以色列自主研发，正是为了应对恐怖组织对以色列民众发动的导弹攻击所带来的严重威胁。  
它已在最近的战斗中证明了自身的有效性，成功率达到80％。  
当然，这项技术在其他战场上或许也有应用前景，但我认为这需要以色列、美国以及其他对此问题感兴趣的国家的军事专业人士来讨论。  
我们现在的主要任务是加快这一系统的部署，因为这关系到我们对以色列安全的承诺，”夏皮罗说道。

“你需要的是战士——那些懂得如何运用这项技术，甚至在必要时敢于作出违背系统建议的决断的人。  
我的铁穹操作员全都是战士，没错，他们中有很多人在年轻时肯定玩过PlayStation和电脑游戏，才有机会进入我的部队。  
但如今我们训练他们在应对空中复杂的弹道局面时，需要同时处理大量有关目标、威胁的信息，判断哪一个更需要保护、哪一个风险较低，学会如何与在线上的其他系统进行沟通，并在极度紧张、充满未知因素的情况下，几秒钟内作出决策。”
