# Supplementary material for: Does LLM translation align with translation universals? A cross-genre simplification study on English-Chinese translation based on dependency grammar
Source: PLoS One. 2025 Jun 2;20(6):e0324830. doi: 10.1371/journal.pone.0324830 (PMC12129206; doi:10.1371/journal.pone.0324830)
Supplement: S1 File — (ZIP) [file pone.0324830.s001.zip › yiyan O3-mini 翻译中文语料库/B12A.O3.txt]

阿波罗13号40周年：休斯顿，我们遇到了奇迹

说到阿波罗13号的飞行，可以这样评价：40年前的今天，那次水面降落堪称完美。  
这不仅仅是因为机组人员成功实现了着水降落，而没有在大气层中弹飞或重返大气时焚毁，而在于整个降落姿态的操作实在巧妙。  
阿波罗号那锥形指令舱故意以略为歪斜的姿态悬挂在降落伞下，这样安排可以避免飞船钝重的底部拍击水面，而是以锋利的角度斩入水中。  
虽说这并非每次都能做到，因为飞船在入水时仍有可能遇上凶猛的浪涛。  
但阿波罗13号一路顺风，没有遇到一丝波浪，几乎如同芭蕾舞般优雅地滑入海洋——这也是此次任务中唯一一次一切尽在掌握的环节。

四十年后，我们很容易忘记，经历了那次迫使全体机组人员不得不逃入月球舱的氧气罐爆炸后，这次安全归来的可能性究竟有多么渺茫。  
难怪在训练时，航天员们从未模拟过那种紧急事态——因为大家都心知肚明：如果爆炸不仅摧毁了你的飞船，还让所有的电力和氧气一并消失，你的结局肯定是丧命。  
这有点像在参加驾驶训练时，还要练习如何应对汽车突然冲出悬崖的情形——这练习到底有什么意义？

然而，阿波罗13号的航天员确实生还了。  
他们能存活下来，部分（甚至很大部分）的原因在于地面团队和太空中人员在危急关头所想出的那些惊人技术与导航上的临场应变。  
而其余的成功，则归功于两位传奇人物近乎超现实的冷静：指令长吉姆·洛威尔和飞行主任吉恩·克兰茨。

在那部以我们合著的同名著作为蓝本的《阿波罗13号》电影中，有一个令人动容的片段：当登月舱飞行员弗雷德·海斯因发烧和寒战而难受时，吉姆给了他一个大大的熊抱，将自己身体的温暖传递给他。  
那是在我们无数次访谈、书稿逐渐成形的过程中，吉姆才终于提起这一细节。  
我心中顿时想问：“现在才说？这么绝妙的小细节，你要到这时候才记起吗？”  
不过我并没有出口——毕竟我并不感到惊讶，他之前从未提及此事。  
试飞员从来不抱人，他们的职责是驾驶飞机；如果必要，他们也会因此丧生。

而在整个任务中，吉姆最喜欢回忆的时刻——也是我唯一见过他流露出纯粹无瑕自豪的那一刻——是他初次尝试操控那座完好的登月舱（LEM）。  
这座登月舱当时依附在指令舱的残骸上，正充当着救生艇的角色。  
按原计划，登月舱只有在两艘飞船分离后才由专人驾驶，而当两者连接时，重心发生了戏剧性的转变，使得操控杆的作用正好与设计时相反：你试图向左偏航，实际上却往右；你试图抬头，却低头。  
试想一下，就像是你以每小时5,000英里的速度在高速公路上行驶，突然间你的方向盘左右功能完全对调。

“我得从头再学飞行了，”洛威尔说道，这话虽听起来像是在夸耀，但对于他们来说，夸耀本就不是他们的风格。  

克兰茨——这位剃着平头的前战斗机飞行员，总喜欢在脑海中循环播放《星条旗永不落》以备迎接充满挑战的一天——在任务控制中心无疑是那位无人能及的现场总指挥，就连上级也鲜少对他指手画脚。  
在我们第一次会面时，我问他——毕竟他对阿波罗13号所面临的险境比机组人员本身更了解——他是如何应对那几乎统计上必然让人绝望的局面，即认为航天员们难以归来的情形。  
他的回答是，他根本不去“应对”那种想法。  
他说：“我无法预料航天员何时能回来，也不知道回来时我们还能剩下多少飞船，但我从不怀疑他们会生还。”  
在我看来，这并非是否认灾难可能发生，而正是一种纯粹、坚定的意志在发力，以确保灾难永不降临。

当然，克兰茨、洛威尔以及其他阿波罗系列的老兵们，也都只是普通人，终究躯体会有限——这一点也从他们如今都已年迈可见一斑。  
洛威尔曾在千禧年之交，与一群人一同在南极冰原露营，顶着一场足以将帐篷吹跑的暴风雪，迎接新年的到来。  
他后来对我说：“我那时满脸胡须，看上去就像海明威，我心里就在想：‘我在这里干什么？我都72岁了。’”  
如今，他已82岁。

克兰茨今年将迎来77岁生日，但他依旧保留着标志性的平头、那铿锵有力的讲话节奏以及当年送人登月时那股激进的乐观。  
只是偶尔，他也会流露出另一种情感的痕迹。  
上世纪90年代中期，在阿波罗13号25周年即将到来之际，PBS播放了一部或许是迄今为止最精彩的关于该任务的纪录片。  
众多老兵纷纷接受采访，而正是克兰茨在镜头前的回忆，为整部纪录片划上了句号。  
他坐在那间曾操控月球着陆任务的控制室里，回忆起阿波罗13号着水的那一刻——欢呼声、互相击背、举着雪茄，还有操作台前飘动的小美国国旗。  
然后，不知为何，他哽咽起来，话语顿时断了。  
他终于艰难地说：“那真是……太棒了。”  
“太棒了”便是那种热情洋溢却又难以尽情表达的情感。
