# Supplementary material for: Does LLM translation align with translation universals? A cross-genre simplification study on English-Chinese translation based on dependency grammar
Source: PLoS One. 2025 Jun 2;20(6):e0324830. doi: 10.1371/journal.pone.0324830 (PMC12129206; doi:10.1371/journal.pone.0324830)
Supplement: S1 File — (ZIP) [file pone.0324830.s001.zip › yiyan O3-mini 翻译中文语料库/B12B.O3.txt]

逆向潮流：中国吸引科学家归国

北京 —— 2008年，当马里兰州享有盛誉的霍华德·休斯医学研究所向普林斯顿大学的分子生物学家施一公颁发一项1000万美元的研究资助时，美国的科学家们并不感到特别惊讶。施博士的细胞研究早已开辟了一条全新的癌症治疗研究之路。在普林斯顿，他的实验室占据了整整一层楼，年预算达200万美元。

真正令人震惊的是几个月后，拥有美国国籍并在美国生活18年的施博士宣布，他将永久离开美国，到中国从事科研工作。他拒绝了那笔资助，辞去了普林斯顿的教职，转而出任北京清华大学生命科学学院院长。“直到今天，许多人仍不理解我为何选择回国，”他最近在清华办公室接待一众访客时说道，“尤其是我这个位置，放弃了所有的一切。”

普林斯顿物理学教授罗伯特·H·奥斯汀通过电话表示：“他曾是我们的明星之一，我觉得这简直疯狂。”而中国领导人却不这么认为。

为了扭转过去三十年来随对外开放而出现的人才外流趋势，中国领导层正利用如今充足的经费和满腔的民族自豪感，积极吸引科学家和学者归国。尽管如此，对于许多中国学者来说，西方——尤其是美国——依然是更具吸引力的留学和研究之地。但施博士和其他几位知名科学家的归国，显示出中国在缩小与技术先进国家之间差距上，比许多专家预期进展得更快。

中国在研发上的投入已连续增长十年，如今占国内生产总值的1.5%。美国则将其GDP的2.7%用于研发，不过中国的这一比例远高于大多数其他发展中国家。与此同时，中国科学家面临着与海外同行更激烈的竞争，在过去十年中，他们每年的科研论文发表数量增加了四倍，2007年的论文总数仅次于美国。据美国两位中国问题专家丹尼斯·弗雷德·西蒙和曹聪合著的《崛起的中国科技优势》一书，仅在新兴的纳米技术领域，就有约5000名中国科学家从事研究。

2008年，佐治亚理工学院的一项研究预测，在未来十到二十年内，中国将超越美国，将研发成果转化为面向全球市场的产品和服务。“随着中国日益娴熟地把不断增长的研发力量与商业企业相衔接，世界将要为此做好准备，”研究这样总结道。

然而，数量并不代表质量，尽管中国在投入上庞大，但在许多科技领域仍面临困境。至今，还没有一位在中国大陆进行研究的华裔科学家获得诺贝尔奖，虽然几位因在西方进行的工作而获奖；而在2008年申请美国专利的数量上，中国仅列第十。

中国学生依旧大量出国。2008年，出国留学人数接近18万，比2007年增长近25%，这部分得益于越来越多家庭支付得起海外学费。政府统计显示，在过去十年里，每有四名学生出国，只有一名最终归国；其中，那些在美国获得科学或工程博士学位的学生，更是不太可能回国。

不过，近来，中国正展现出逆向吸引力。在过去三年中，包括施博士在内的知名科学家已陆续回国，而且他们都有一个共同的使命——改革中国那种被裙带关系和平庸氛围主导的学术文化，这种文化常被视为制约中国科技成就的最大障碍。他们受到爱国情怀的驱动，希望成为变革的催化剂，并坚信中国政府会给予他们支持。

42岁的施博士说：“我觉得我欠中国一些东西。”在清华学生心目中，施博士既富有爱心又异常拼搏。他接着表示：“在美国，一切都或多或少已经安排妥当，而在这里，我所作的一切，其影响可能是十倍、甚至百倍。”

他和其他类似的人离开美国时，并不像某些美国人想象的那样满怀遗憾。尽管曾受到多所顶尖美国大学的争相邀请，并在普林斯顿迅速晋升，施博士认为许多亚洲人在美国都遭遇了“玻璃天花板”。47岁的生物学家饶毅在2007年离开西北大学，前往北京担任北京大学生命科学学院院长，他将中国的“反思”与美国的自满形成了鲜明对比。美国驻北京大使馆曾要求他说明为何放弃美国国籍，他在一封草稿信中写道，9/11事件后美国失去了道德领导地位，但“美国人民仍陶醉于这个国家及其自身的伟大。”作为美国注册民主党人，他也曾热情参与选举，他说：“多党制民主对美国来说是完美的，但认为多党制民主适合美国，并不代表它也适合中国。”

然而，重新融入中国那个充满政治色彩的科研界并不容易。在上个月进行的中国科学院两年一度的院士选举中，这个国家最高科技咨询机构竟然未能录用施博士和饶博士。紧张局势甚至蔓延至中国博客圈，施博士受到不少人攻击，被指不够真诚和不可信。2008年，华南理工大学理工系教授刘仲武在一篇博文中表示，凡涉及中国国家利益的项目，都不应该让施博士参加，并写道：“请记住，他是个外国人。”

施博士感慨道：“过去一年半对我来说犹如经历了十年。”他认为这些批评让人不禁联想到文革，“我很庆幸自己还能屹立不倒。”
