# Supplementary material for: Does LLM translation align with translation universals? A cross-genre simplification study on English-Chinese translation based on dependency grammar
Source: PLoS One. 2025 Jun 2;20(6):e0324830. doi: 10.1371/journal.pone.0324830 (PMC12129206; doi:10.1371/journal.pone.0324830)
Supplement: S1 File — (ZIP) [file pone.0324830.s001.zip › yiyan O3-mini 翻译中文语料库/B13A.O3.txt]

网络科学：研究互联网以保护我们的未来

研究网络将揭示利用信息的新方法、防止身份盗窃、革新产业并管理我们日益扩展的在线生活。自从20世纪90年代中期万维网蓬勃发展以来，其页面数量已激增至超过150亿个，几乎涉及现代生活的各个方面。如今，越来越多人的工作离不开网络；媒体、银行和医疗保健都正因其而发生变革，甚至各国政府也在考虑如何利用网络来治理国家。

然而，人们很少意识到网络远不只是各个网页的简单集合，其间涌现出许多巨大的新特性，正在改变整个社会。电子邮件催生了即时通讯，而即时通讯又催生了例如Facebook这样的社交网络；文件的传输促成了Napster等文件共享网站的诞生，而后者又推动了诸如YouTube这样由用户生成内容的平台的兴起；而给内容打上标签则正在形成在线社区，大家在这里共享音乐会信息、育儿建议等各种信息。

但很少有研究者去探讨这些新特性究竟是如何产生的，如何加以利用，未来可能出现哪些新现象，以及这一切对人类意味着什么。一门全新的科学分支——“网络科学”——的目标正是解决这些问题。正如历史所示，事情总是这样发展的：先有了计算机，随后催生了计算机科学，进而显著提升了计算技术。2006年11月，我们与麻省理工学院及英国南安普敦大学的同事共同宣布启动网络科学研究计划，从而奠定了网络科学这一正式学科的基础。此后，来自全球16所顶尖大学的杰出研究者不断拓展这一工作。

这一新学科将对网络的结构进行建模，阐明推动其惊人增长的架构原理，并揭示人们在线互动是如何驱动并改变社会习俗的。网络科学还将阐释能确保网络持续积极发展的原则，并解决诸如隐私保护和知识产权等复杂问题。为实现这些目标，网络科学将借鉴数学、物理、计算机科学、心理学、生态学、社会学、法律、政治学、经济学等多个领域的知识。

当然，我们无法预见这一初创领域将会揭示哪些新的发现。然而，网络科学已经产生了一些关键见解，本文中亦有部分呈现。最终，这一研究旨在解答一些根本性问题：驱动网络增长的进化模式究竟有哪些？这些模式会不会走向枯竭？又是如何产生临界点的，而是否可以改变这种局面？

已有的洞见

尽管网络科学作为一门学科还很年轻，但早期的研究已经揭示了这方面工作潜在的重要价值。随着90年代的发展，人们通过在日益增多的网页中搜索关键词来寻找信息时，往往会获得越来越多不相关的内容。Google的创始人拉里·佩奇和谢尔盖·布林意识到，他们需要对搜索结果进行优先排序。他们主要的洞见在于，一个网页的重要性——即其“相关度”——最好用链接到该网页的其它页面的数量和权重来衡量。而问题在于，这一定义具有一定的递归性：一个网页的重要性取决于链接到它的网页的重要性，而这些网页的重要性又取决于链接到它们的网页的重要性。佩奇和布林找到了一个精妙的数学方法来表达这一特性，并开发出一种名为PageRank的算法，用以利用这种递归性，从而按从最相关到最不相关的顺序返回结果。

Google的成功证明了网络需要被理解并经过工程化设计，而网络科学正是为实现这两个目标而存在。网络本身是一种由多种语言和协议构成的基础设施——它具有一定的工程性。然而，内容链接背后的理念则孕育了网络的新特性，其中一些特性是可取的，因此应当加以设计实现。例如，确保任何网页都能够链接到任何其他网页，使得网络在局部和整体上都充满了强大的潜力。另一些不受欢迎的特性则应尽可能通过工程手段消除，比如借助软件机器人制造出成千上万的人工链接以专门提高某个网站搜索排名的行为——即所谓的链接农场。

图论领域的另一个早期发现是，网络的连通性遵循一种所谓的幂律度分布。在许多网络中，各节点之间的链接数量大致相同；而在网络上，只有少数页面拥有大量其他页面链接到它们，而大量页面则只有寥寥无几的链接。东北大学的Albert-László Barabási及其同事提出“无尺度”这一术语来描述这种网络（参见Albert-László Barabási与Eric Bonabeau于2003年5月在《科学美国人》上发表的《无尺度网络》）。许多人对此感到惊讶，因为他们原本以为网页之间的链接数量会趋于平均。

在无尺度网络中，即便大多数节点被移除，从剩下的某个节点到任意另一个节点仍然很可能存在一条路径；但如果移除那些高度连接的节点——也就是枢纽节点，即使只移除少量，也会导致网络大幅解体。这一分析对于那些设计网络信息路由的公司和组织——无论是电信提供商还是研究实验室——都至关重要，因为这使得他们可以内置大量冗余来平衡流量，并使网络更能抵御攻击。

通过分析网络而深入理解无尺度网络的特性，促使专家开始研究其他网络系统。随后，他们在诸如科学引文和商业联盟等领域中也发现了幂律度分布。该研究帮助美国疾病控制与预防中心改进了性病传播模型，也帮助生物学家更好地理解蛋白质之间的相互作用。

科学分析还将网络描述为拥有短路径和“小世界”效应。90年代在康奈尔大学时，Duncan J. Watts和Steven H. Strogatz曾证明，尽管网络规模巨大，但用户最多只需14次点击便能从任一网页到达其他任一网页。然而，要全面理解这些特性，我们必须认识到网络本质上是一个社交网络。1967年，哈佛大学心理学家Stanley Milgram曾要求内布拉斯加州的奥马哈市和堪萨斯州的威奇塔市的居民，试图将一个仅以姓名、部分特征以及居住在波士顿等信息描述的包裹寄给某人。居民们需要将包裹送给他们认为可能知道如何联系该人的中间人，后者再将包裹传递给另一位中间人。最终，近300个包裹中有64件送达了指定的收件人，平均6个中间人便能完成传递，这也是“六度分离”这一流行说法的由来。

更近一些的实验中，现任哥伦比亚大学的Watts试图用电子邮件重现这一实验，但在路径寻找上遇到了困难。特别是当人们缺乏转发邮件的动机时，路径就断裂了；而只需给予极小的激励，问题便能显著改善。

这一经验告诉我们，网络结构本身并非一切；网络的兴旺依赖于其中个体的行为、策略和认知。要真正了解网络为什么能形成有利的短路径结构，我们需要知道那些贡献内容且将其链接到其他资料的人们背后的动机。目标、欲望、兴趣和态度等社会驱动力是形成链接的重要基础。理解网络需要社会学和心理学的洞见，与数学和计算机科学一样重要。

从微观到宏观

网络科学的一个主要研究领域将探讨一项小小的技术创新如何能够引发大规模的社会现象。其中一个引人注目的例子便是博客圈的出现。尽管早期的网络浏览器并未为普通人提供一个便捷的“发布”自己想法的途径，但到了1999年，博客程序使得自我发布变得容易得多。博客因此迅速流行起来，因为人们不仅得以抒发心中所想，还能发现有相似观点的人，进而迅速聚集成志同道合的社区。

要准确估计博客圈的规模并不容易。大卫·西弗里（David Sifry）领导的博客搜索引擎Technorati在今年五月就记录了全球超过1.12亿个博客，这个数字可能仅仅包括中国传闻中7200万个博客的一小部分。无论具体数字如何，这种爆炸式增长都需要一个合理的解释。可以说，一些极其简单的机制——尤其是TrackBack机制的引入——加速了这一发展。如果一个博主撰写了一篇评论或提及另一博客中的文章，TrackBack便会向原博客发送一个“ping”通知，使该博客能够展示所有评论摘要及相关链接。

由此，跨越多个博客的对话得以展开，并迅速形成了围绕特定主题的个体网络。而在这种结构中，不仅博客和博主之间的链接通过短路径紧密相连，相关的话题和文章之间也形成了紧密联系。

随着博客的蓬勃发展，研究者们也迅速开发出各种有趣的工具、测量方法和数据集，以追踪话题在博客圈内的传播。微软Live Labs的社交媒体分析师Matthew Hurst收集了六周的链接数据，并绘制出博客圈中最活跃、互联最紧密区域的图示。图中显示，部分博客极受欢迎，每天访问人数可达50万。来自这些超级博客的任何一个链接或提及，都会为被引用的网站引来大量流量。图中还显示出一部分由热心爱好者组成的孤立群体，他们内部联系十分紧密，但与其他博客的联系则非常稀少。

如果合理利用，博客圈可以成为推广某个理念或评估政治举措、产品发布成功率的强大媒介。例如，备受期待的苹果iPhone首发当天，就占据了所有新博客文章的1.4%。其中一个挑战在于：如何理解这种传播方式可能如何改变我们对新闻报道和评论的看法？又有哪些机制可以确保博客读者相信所引用信息的可信度？网络科学能够提供验证信息“来源”的方法，同时提出有关信息再利用所需条件的实际规则。麻省理工学院Daniel Weitzner领导的Transparent Accountable Datamining Initiative正在做这方面的工作。
