# Supplementary material for: Does LLM translation align with translation universals? A cross-genre simplification study on English-Chinese translation based on dependency grammar
Source: PLoS One. 2025 Jun 2;20(6):e0324830. doi: 10.1371/journal.pone.0324830 (PMC12129206; doi:10.1371/journal.pone.0324830)
Supplement: S1 File — (ZIP) [file pone.0324830.s001.zip › yiyan O3-mini 翻译中文语料库/B13B.O3.txt]

技术贴士星期二：选择合适的浏览器  
简单生活的一个重要部分在于学会选对工具，也就是选择那个最适合当前任务的简单工具。  
当然，用一个低劣、过时的工具也许能完成任务，但那样只会使事情变得比必要的更加困难和复杂。  
而那些小小的复杂性、视觉上的混乱以及微不足道的烦恼，会在一天中不断消耗我们的精力，影响我们的工作效率和心情，程度远超我们多数人的意识。  
你每天在网上花多少时间？  
是一两个小时，还是五个小时，甚至八个小时？  
在那段时间里，你可能会浏览数不清的不同网站，但有一样主要工具是你始终在用的：你的网页浏览器。  
浏览器是我们通往另一个世界——网络世界的窗口。  
你有没有想过，你是在透过怎样的窗口去看这个世界的？  
如果通向外界的窗口变得模糊，你就无法看清外面的景象。  
如果那扇窗户的玻璃扭曲了事物，你就看不到它们应有的原貌。  
假如窗台上堆满了各种小摆设和杂物，它们就会分散你对外面世界的注意力！
