# Supplementary material for: Does LLM translation align with translation universals? A cross-genre simplification study on English-Chinese translation based on dependency grammar
Source: PLoS One. 2025 Jun 2;20(6):e0324830. doi: 10.1371/journal.pone.0324830 (PMC12129206; doi:10.1371/journal.pone.0324830)
Supplement: S1 File — (ZIP) [file pone.0324830.s001.zip › yiyan O3-mini 翻译中文语料库/B14.O3.txt]

美国在非洲的自然保护主义者是不是做得太过分了？

1970年代初，乔治亚大学两名生物学研究生马克和德莉娅·欧文斯被在非洲最为偏远地区重新定居的念头所吸引。他们组织了一场拍卖，把所有财产都卖掉，并用所得微薄的款项购买了露营设备和一对前往约翰内斯堡的单程机票。

1974年1月，他们抵达目的地时，德莉娅已有24岁，她是乔治亚州一位卡车公司高管的女儿。而马克则29岁，他在俄亥俄州托莱多西部的农场长大，是一位离异的单亲父亲，带着他四岁的儿子克里斯托弗。

马克和德莉娅仔细翻阅非洲地图，寻找一个如此偏僻的地点，以至于那里的野生动物既不认识也不害怕人类。最终，他们找到了位于博茨瓦纳卡拉哈里沙漠中的一个叫做“欺骗谷”的地方。那是欧文斯夫妇搭建营地的完美地点。那里由于盗猎行为并未像非洲其他地方那样大量减少野生动物的数量；尽管这条山谷在许多方面都十分严酷——夏天温度甚至可以超过120华氏度——但它离首都哈博罗内足够远，确保他们能够专心从事研究工作，不被打扰。

卡拉哈里几乎没有人烟：欧文斯夫妇后来写道，他们的生活中只有“在一个面积超过爱尔兰的区域里居住着几个石器时代的布须曼部落。”

在他们1984年出版的《卡拉哈里的呐喊》一书中，欧文斯夫妇描述了他们那糟糕的生活条件：“我们每人每周不得不分配只有七加仑水用于洗澡、做饭和饮用。桶里的水喝起来像热腾腾的金属味茶，为了让水凉下来以便饮用，我们把水倒入锡制餐盘里，放在金合欢树的荫下；但如果不加以留意，水很快就会蒸发或混入蜜蜂、树枝和泥土。洗完餐具后，我们就在餐盘里的那杯带有咖啡色的水中海绵浴，之后再将这水用布过滤，倒进卡车的散热器里。”

尽管生活贫困、孤独和干旱，他们还是建立了一个可行的研究站，并且几年下来赢得了好几个狮群和褐鬣狗一族的信任。像简·古道尔、戴安·福赛和乔伊及乔治·亚当森那样，欧文斯夫妇花费了数千个小时记录这些动物最细微行为的详情。

早期，马克·欧文斯曾前往南非学习驾驶小型飞机，而法兰克福动物园协会——后来成为欧文斯夫妇最重要的资助者——为他资助了一架单引擎塞斯纳飞机。他利用这架飞机对卡拉哈里的野生动物进行了空中考察，而他与德莉娅则对鬣狗的社交生活进行了近距离观察，发现它们竟然表现出令人惊讶的群居行为。通过用生动易懂的文笔描述这些猛兽的英勇故事，他们引起了大众关注，并为他们的研究赢得了更多资金。他们吸引了众多记者前来欺骗谷，讲述他们的故事，不单是关于肉食性动物的研究，更是一段在艰苦土地上萌生的青年恋情的传奇。

在《卡拉哈里浪漫》中，马克·欧文斯在《国际野生动物》杂志上一篇文章中描述了他理想的一天：“我们降落在草原上，最有可能降落在一个现代人从未涉足的地方，然后在飞机翼下露天就寝。不时，我们醒来观看南十字星在天空中缓缓掠过。想到地球上没有人知道我们身在何处，也没人能找到我们，我们仿佛是宇宙中仅有的两个人，感到格外特别。”

但最终，人类世界的复杂性还是侵入了他们的生活。有一天，当马克·欧文斯驾驶飞机飞越卡拉哈里中心时，他发现了一大群角马在大迁徙。他沿着迁徙路线跟进，直到令他惊讶的是，这些动物突然停下了前进。它们面前伸展开的是一条长达一百多英里的钢丝网，由博茨瓦纳政府为防止口蹄疫扩散到该国牛群而建。许多动物因脱水而死，尸体散落在地。幸存的角马沿着栅栏搜寻水源时，进入了一个偷猎者埋伏的狩猎区。当欧文斯目睹这一幕时，偷猎者开始群体屠杀动物。

“我们通过望远镜观察着沿河岸持续不断的屠杀，”欧文斯在《卡拉哈里的呐喊》中写道。“我愤怒得浑身颤抖，猛然把操纵杆向前推，我们直冲湖畔。那些偷猎者正忙于他们的屠宰活动，直到飞机低空掠过平原、以每小时160英里的速度逼近时，他们才发现了这架飞机。”

马克和德莉娅曾竭力劝说政府部长和野生动物管理部门官员保护这些动物，但他们的请求遭到了拒绝。“几乎我们认识的每个人都劝我们别管了。‘畜牧业太庞大了，你们永远也争取不到拆除围栏的机会’”他们写道。“既然国内没人愿意听取我们的建议，我们便决定向全世界宣传这一问题，争取国外知名人士的支持，或许这样能促使博茨瓦纳政府重新审视这一问题。”

某一天，加博罗内的政府官员传召马克与德莉娅参加会议。到达后，他们被告知要被驱逐出境。博茨瓦纳是欧洲牛肉的重要出口国，政府对欧文斯夫妇的活动感到尴尬。正如乔纳森·S·亚当斯和托马斯·奥·麦克肖恩在其著作《野性非洲之谜》中所记，当时的博茨瓦纳总统奎特·马西雷对欧文斯夫妇说：“如果你们不能在作为本国客人的政府规定范围内处理这些问题，那就去别处工作。”

欧文斯夫妇感到受到了粗暴对待。马克·欧文斯后来对《人物》杂志说道：“他们给我们录指纹、威胁我们，把我们当作罪犯一样对待。我们甚至不能打电话给大使馆或找律师。我们失去了一切，花了很长时间才能走出阴影。”

那时，欧文斯夫妇已经完成了研究生学业（马克获得了教育硕士学位，德莉娅获得了博士学位），并因他们的工作而获得了些许名声。当他们回到美国后，联络了多位政界人士——包括几位国会议员、当时的亚特兰大市长安德鲁·杨以及副总统乔治·H·W·布什——以游说博茨瓦纳政府撤销其驱逐决定。几个月后，博茨瓦纳终于改变了决策，与此同时，欧文斯夫妇开始寻觅另一个可以继续研究大型哺乳动物的野生动物保护区。

他们在赞比亚北部发现了一个看似符合需求的地方。北卢旺扎国家公园以形成公园东部边界的卢旺扎河命名，占地2,400平方英里，这里有莫潘林、草原、铁木和香肠树构成的植被，还有充满河马和鳄鱼的潟湖。公园之外则是一望无际的原始荒野，成千上万平方英里的森林和平原上栖息着与公园内一样的各类非洲奇特野生动物。虽然野生动物繁多，但也使卢旺扎河谷对人类而言十分危险；每年都有鳄鱼、大象和狮子杀死散居在泥屋村落中的数十人。

据欧文斯夫妇描述，当他们1986年抵达时，北卢旺扎名为国家公园，但实际上却未得到开发、几乎无人参观，无人看护，并且由于洪水常年车辆无法进入。马克·欧文斯在谈及这个公园时说道：“这里是文明的尽头。”2006年，他在华盛顿特区的国家地理学会一次讲座中描述了在北卢旺扎定居时所面临的挑战：“我们首先需要从空中勘察出一条进入路线，结果发现了一条老偷猎者走私路线，它蜿蜒穿过三千英尺高的穆钦加断崖。所以我们便开始沿着这条路行进……当然，期间不断遇到必须跨越的小溪、河流和水流，而能跨越它们的唯一方式就是那些人行天桥。”

在1992年欧文斯夫妇出版的《大象之眼》一书中，他们描述了在赞比亚经历的一次顿悟，正是在那一刻他们意识到自己可以在北卢旺扎找到内心的宁静。他们第一次造访姆瓦莱希河与卢旺扎河的汇流处。“近处和远处的泛滥平原上布满了野生动物的身影：600头水牛在草原上安然吃草；50只斑马缓步走向河边饮水；一群羚羊躺在下游沙洲上休憩，”马克写道，“两条河流的交汇处是一个大型水塘，里面挤满了100只河马，它们那猪一般的小眼睛盯着我们，在夕阳下鼻孔喷出水柱，边动着耳朵。经过与荆棘和破败林地的纠缠后，非洲终于再次征服了我们。”

然而，在他们历尽艰辛、缓慢地从断崖下降到河谷后不久，就发现了猖獗盗猎的证据。在《大象之眼》中，马克与德莉娅轮流叙述，在其中一章中马克描述了一次可怕的发现：“马克，看那边！”我停下卡车，我们走到死寂林地边缘的一小片树丛旁。那里散落着五个大象头骨，呈骨白色，大小约为浴缸的一半，周围散布着骨盆、腿骨、肋骨、肩胛骨及其他骨骼残骸。我们惊恐地发现，到处都是骸骨：这里一个，那里五个，那边六个。
“该死的家伙们！”我踢起了尘土……现在我们明白了，自从我们进入公园的八天以来，为什么连一只活着的大象或其任何踪迹都未曾见到——我们正站在一片屠杀场上……虽然我们还没遇上偷猎者，但这只是时间问题。逃避、假装看不见都行不通。如果我们选择留下来工作，我们就必须对他们采取行动。”

最终，当他们在河边发现一小群大象时，他们注意到这些大象异常惊慌。“大象对人类如此恐惧，以至于它们连饮水都不肯，”马克写道。“在1986年8月的那一刻，我们彼此立下誓言：无论付出多大代价或花费多长时间，我们都将留在北卢旺扎，直到大象能在河边平静地饮水为止。”

在1970年代后期至1980年代初，非洲稀树草原大象的屠杀急剧上升，很大程度上是由于亚洲对象牙雕刻品需求的增加。1979年时，非洲大象大约有130万头；十年后，这个数字减少了一半。到了1980年代后期，一些国家（如肯尼亚）认为问题严重，实行了见枪射杀政策，允许当场射杀偷猎者。而赞比亚虽无此官方政策，却深受盗猎之害，其中央政府在某些地区腐败无能，无法有效监督遥远边角。对盗猎者来说，北卢旺扎的偏僻是理想的猎场。

猎人在北卢旺扎打猎自有传统，但他们主要是“为家计而狩猎”，杀死动物以养家糊口。直到20世纪初英国人的到来，此前北卢旺扎荒野中居住着比萨和本巴部落的几个村落；生活在那里的角马、疣猪、黑斑羚、大象和水牛是他们唯一的蛋白质来源——因为当地的采采蝇使得畜牧业无法共存。英国人为了建立野生动物保护区，将村民驱逐出河谷，但被迁往穆钦加断崖的比萨和本巴族人依然会前往公园，参加族墓地的宗教仪式和在祖传土地上狩猎。这些猎人和赞比亚许多人一样，并不认为自己的行为属于盗猎，他们也反感西方有关动物福利与动物权利的观念强加到他们的社会上。
