# Supplementary material for: Does LLM translation align with translation universals? A cross-genre simplification study on English-Chinese translation based on dependency grammar
Source: PLoS One. 2025 Jun 2;20(6):e0324830. doi: 10.1371/journal.pone.0324830 (PMC12129206; doi:10.1371/journal.pone.0324830)
Supplement: S1 File — (ZIP) [file pone.0324830.s001.zip › yiyan O3-mini 翻译中文语料库/B15.O3.txt]

全球变暖怀疑论者为何错误

气候变化的威胁正日益成为全球重要的环境问题。由于其中涉及的经济问题相对较少受到关注，我一直在撰写一本非技术性著作，旨在向那些希望了解如何运用基于市场的方法制定气候变化政策的人展示可能的路径。当我将初稿展示给同事们时，他们的反馈是我忽略了气候变化怀疑论者的论据，为此我作了较长篇幅的阐述。

然而，我在审视气候怀疑论者的观点时发现一个困难，即这些论点广泛散布在博客、演讲和小册子中。就在这时，我在2012年1月27日《华尔街日报》上看到一篇题为《无需惊慌全球变暖》的社论，该文由十六位科学家联名署名。这篇文章很有用，因为它以简明的陈述涵盖了许多常见的批评观点。文中传达的基本信息是：全球并未变暖，异见声音正受到压制，而推迟五十年实施减缓气候变化的政策不会带来严重的经济或环境后果。

我的回应主要是为纠正他们对我自身研究所做的误导性描述；但同时也更广泛地针对他们企图抹黑气候变化科学家及其科学研究的行为。我总结了文章中提出的六个关键问题，并对其内容和准确性进行了评论，这些问题分别是：

1. 地球确实在变暖吗？  
2. 人类活动是否是变暖的重要原因？  
3. 二氧化碳是否是一种污染物？  
4. 我们是否正处于一种对持怀疑态度的气候科学家施加恐慌统治的局面？  
5. 主流气候科学家的观点是否主要出于谋取经济利益？  
6. 更多的二氧化碳和随之而来的变暖是否真的会有益？

正如我将在下文所阐述的，这十六位科学家在这些问题上给出了不正确或具有误导性的答案。在我们亟需澄清公众对气候变化科学与经济学认识中的混乱之际，他们反而使局势更加模糊。我将逐一描述他们的错误，并解释当代气候科学和经济学的研究成果。

首先，有人声称地球并未变暖。更准确地说，“也许最令人不方便的事实就是全球气温在过去十多年里没有上升。”在这一点上，很容易陷入对微小细节的争论。大多数人若能退一步审视实际温度测量记录，将会受益匪浅。下图显示了来自不同来源的全球平均温度数据，从1880年到2011年。我们无需任何复杂的统计分析就能看出温度呈上升趋势，而且最近十年的温度比早些年代更高。

得出温度变化趋势结论之所以困难的原因之一，是因为历史温度序列非常波动，如图中所示。一个有用的类比是股市。假设有位分析师声称，由于真实股价在过去十年中下降（这一点确实如此），因此不存在上升趋势。然而，再次审视长期数据很快就会证明这种推断是错误的。全球气温在过去百余年中上升的发现，是气候科学和统计学中最为稳固的结论之一。

第二个论点是，变暖幅度小于模型预测：  
“十余年来没有出现变暖——事实上，自联合国政府间气候变化专门委员会（IPCC）开始发布预测以来的22年内变暖幅度小于预测——这表明计算机模型大大夸大了额外二氧化碳可能引起的变暖程度。”  
关于气候模型的表现有什么证据呢？它们是否能准确预测历史趋势？统计学家对此类问题常常进行研究。标准方法是进行实验：第一种情形（案例1）是模型者将二氧化碳浓度变化及其他气候影响因素输入气候模型，估计由此引起的温度变化；第二种情形（案例2）是模型者计算在唯一存在自然变化（例如太阳和火山活动），没有人为因素干预的反事实情景中的情况。随后，他们将案例1中所有因素共同作用下的实际温度变化与仅依靠自然因素预测的温度变化进行比较。

这一实验已经多次在气候模型上进行。一个很好的例子是《政府间气候变化专门委员会第四次评估报告》中描述的分析（具体数据见附带的在线材料）。几位模型者分别运行了以上案例1和案例2——一个包含人为变化，一个仅包含自然变化。该实验表明，只有当将人为影响考虑在内时，气候模型的预测与近几十年记录的温度趋势才是一致的。特别是自1980年以后，这一趋势分歧尤为明显。到2005年，仅依靠自然因素的计算低估了实际温度上升大约0.7摄氏度，而包含人为因素的计算则与实际温度变化非常吻合。

在审视这些结果后，IPCC报告总结称：“没有任何仅使用自然强迫（即自然变暖因素）的气候模型能够再现二十世纪下半叶观察到的全球变暖趋势。”

接下来，十六位科学家抨击了二氧化碳作为污染物的观点。他们写道：“事实上，二氧化碳并非污染物。”他们大概的意思是，二氧化碳本身在我们可能遇到的浓度范围内对人类或其他生物并无毒性，甚至更高的二氧化碳浓度可能带来好处。然而，在美国法律或标准经济学中，污染的定义并非如此。美国《清洁空气法》将空气污染物定义为“任何空气污染物或其组合，包括任何被排放到或以其他方式进入环境空气的物理、化学、生物、放射性物质或物质。”在2007年的一项相关裁决中，美国最高法院明确裁定：“二氧化碳、甲烷、氧化亚氮和氢氟碳无疑是‘物理及化学物质’，它们被排放到环境空气中。温室气体完全符合《清洁空气法》对于‘空气污染物’宽泛定义的要求。”

在经济学中，污染物是一种负外部性，即经济活动产生的副产品会对无辜的旁观者造成损害。这里的问题在于，二氧化碳和其他温室气体的排放是否会对现在及未来产生净损害。这个问题已被广泛研究。该领域的顶尖学者理查德·托尔对相关文献进行的最新详尽调查显示，如果变暖超过2摄氏度，其损害范围会非常广泛。主要的担忧领域包括海平面上升、更剧烈的飓风、物种和生态系统的丧失、海洋酸化，以及对地球自然和文化遗产的威胁。

简而言之，声称二氧化碳不是污染物这一论断仅仅是一种修辞手法，既不符合美国法律，也与经济理论及研究结果相悖。

十六位科学家提出的第四个论点是，怀疑论者的气候科学家正生活在一种对其专业和个人生计构成恐怖统治的环境下。他们写道：
“尽管公开表达异议的科学家数量日益增多，但许多年轻的科学家私下表示，虽然他们对全球变暖的信息也抱有严重疑虑，但由于担心因此得不到晋升——甚至更糟——他们不敢发声。”

这种情况违背了科学应有的运作方式，但历史上确曾出现类似现象——例如，在特罗菲姆·柳森科劫持苏联生物学的那个恐怖时期。苏联那些坚持基因存在的人（而柳森科却坚持认为基因只是资产阶级的虚构）被解雇，许多人被送往古拉格，甚至遭到处决。

虽然我们应当时刻警惕群体从众心理，但这种骇人听闻的说法极为具有误导性。了解柳森科的一些背景知识会有所帮助。他曾领导一个否定标准遗传学的团体，主张一个生物体获得的特征可以遗传给其后代。他利用苏联关于遗传学的意识形态、农业生产的迫切需要以及强人斯大林的支持，吸引追随者接受其理论。在他的影响下，遗传学被官方定性为不科学。一旦他掌控了苏联生物学，遗传学研究便被禁止，成千上万的遗传学家被解雇，许多顶尖遗传学家被流放至西伯利亚的劳改营、遭到毒杀或枪决。虽然斯大林去世后他的影响力逐渐衰退，但苏联生物学要摆脱柳森科事件带来的灾难性后果耗费了多年时间。

将当下怀疑论的气候科学家与斯大林时期的苏联遗传学家相提并论，毫无事实依据。美国没有政治或科学上的独裁者，没有任何一位气候科学家被美国国家科学院开除，也没有怀疑论者被逮捕或流放至古拉格或现代版的“西伯利亚”。事实上，这些持异议的作者都活跃在世界顶级大学中，例如普林斯顿、麻省理工学院、洛克菲勒、剑桥大学以及巴黎大学。

我可以就气候变化政策领域内激烈的辩论谈几点个人看法。关于气候科学和经济学的许多细节都存在争议。尽管有些人声称怀疑论者发表论文困难，但工作论文和互联网对所有人都是开放的。我认为，与那十六人所宣称的相反，异见声音和新理论实际上受到鼓励，因为它们对于改善分析至关重要。把气候科学和经济学研究压制在一种现代版柳森科主义之下的说法纯属虚构。

第五个论点认为主流气候科学家从关于气候变化的喧嚣中获益：
“为什么全球变暖这一问题引起如此多的热情呢？原因有很多，但一个好的切入点是那句老话——‘谁受益？’或者说是现代版本的‘追踪金钱流向’。”  
对气候问题的危言耸听给许多人带来了好处：它为学术研究提供了政府资金，为政府机构的扩张提供了理由；同时也给政府借口提高税收，向那些懂得如何运作政治体系的企业提供纳税人资助的补贴，并吸引大量捐赠，用于那些承诺拯救地球的慈善基金会。

这一论点缺乏根据，既不符合科学史，也没有任何证据支持。有人暗示，关于全球变暖的标准理论其实是由相当于科学界的麦迪逊大道一手打造，以便从国家科学基金会（NSF）等政府机构筹集资金。事实上，关于二氧化碳浓度增加对地球表面温度影响的首个精确计算，早在1896年就由斯万特·阿伦尼乌斯完成，那时距离NSF成立尚有半个世纪之久。

怀疑论者的论调还误解了学术研究中的激励机制。IPCC的作者并不收取报酬。在美国国家科学院担任委员的科学家也是无偿服务，他们在接受严格审核以防止利益冲突。学术上的进步主要依靠发表原创研究及对知识进步的贡献，而非迎合“流行”观点。实际上，当学者们的观点与当前政治或宗教教义相冲突时，他们常常遭到严厉的政治攻击。如今经济学界的情况也是如此，凯恩斯主义经济学家因主张通过“财政刺激”以促进深度衰退后的经济复苏而受到攻击；在生物学中，则有进化生物学家因坚持地球有数十亿年而非数千年的观点而被贴上无神论者的标签。

事实上，关于学术界贪腐论的争论基本上只是一种转移视线的手法。气候变化领域中的大量资金实际上来自那些担心气候变化政策会损害其经济利益的公司、产业和个人。
