# Supplementary material for: Does LLM translation align with translation universals? A cross-genre simplification study on English-Chinese translation based on dependency grammar
Source: PLoS One. 2025 Jun 2;20(6):e0324830. doi: 10.1371/journal.pone.0324830 (PMC12129206; doi:10.1371/journal.pone.0324830)
Supplement: S1 File — (ZIP) [file pone.0324830.s001.zip › yiyan O3-mini 翻译中文语料库/B16A.O3.txt]

倒退回中世纪？  
我们能在拯救地球的同时保持自由吗？  

英国图书馆新年系列《Taking Liberties》的首场讨论会就以“我们能在拯救地球的同时保持自由吗？”为题，可惜对“争取英国自由和权利的斗争”几乎没有任何应有的重视。  
与其暗示人们不断获得的自由正在被倒退——正如Mick Hume在其《Taking Liberties》展览回顾中所指出的——这次讨论会倒不如说是一个展示一些人积极主张剥夺民众自由的表演场。  
如果有争论的话，讨论的也不是如何保护自由，而是如何把自由收回。  

当然，正如讨论嘉宾肯·利文斯通所指出的——他在担任伦敦市长时介绍拥堵收费时就提到——你不会直接说“限制自由”，而需要换种说法，比如声称“我们将引入一种定价机制”。  
这样看来，甚至连像米尔顿·弗里德曼那样的右翼人士也可能被你说服，赞同你的提案。  

从一开始就显而易见，这根本不是一场宣传中的“自由对抗环境主义？”的辩论——因为决策者早已决定，自由必须被削减。  
主持人、作家兼广播员加布里埃尔·沃克博士从一开始就旗帜鲜明地表明了立场。沃克博士告诉我们，过去环境保护运动还流行主张我们需要“回到石器时代、摧毁资本主义”。  
然而，如今流行的说法则是期待新技术能帮助我们“保持现状”。  
在介绍发言人之前，沃克博士就声称，“真相”正处于这两者之间。  
那么，也许我们真的会稍微倒退到中世纪？！  

不仅仅是利文斯通一个人对不再能享受无尽的媒体曝光表现出不满。  
正如沃克博士所指出的那样，在去年九月信贷危机开始剥夺媒体关注之前，气候变化几乎时时占据头条。  
她急切地强调：气候变化绝非一场昙花一现的恐慌炒作。  
不像千年虫问题那样，它是“不会消失”的。  
而如果你觉得信贷危机已够糟糕，那就请等待即将到来的“气候危机”。  
据利文斯通称，这场“紧急状态”严重到，如果我们不采行动措施，到本世纪末，世界上只会有几百万人勉强维持“边缘生存”。  

对于一些讨论嘉宾来说，政府应对当前经济危机的举措令他们颇为乐观。  
公共政策研究院副主任兼气候变化团队负责人西蒙·瑞塔拉克指出，如果政府能向金融市场投入数万亿资金，那么在气候危机来临时，他们同样有能力出手。  
瑞塔拉克告诉我们，这一切都是为了确保地球依然宜居。  
因此，他认为，“如果有什么情况值得限制自由，那正是在这种情形下，为确保人类生存而不得不做的事。”  

我们并不是想要破坏罗斯福提出的四项基本自由——言论自由、宗教自由、免于匮乏的自由和免于恐惧的自由。  
而且，罗斯福强调的“免于匮乏的自由”并不是指我们理应拥有任何自己想要的东西。  
地球之友执行董事安迪·阿金斯进一步提出，我们需要质疑，生活方式选择是否真的是一种自由。  
不同于生命权、免遭酷刑权和言论自由，“个人的生活方式选择并非基本权利”。  
此外，不仅西方的消费行为正在引发气候变化，同时也在侵犯其他人的基本自由，例如居住在森林中的亚马逊土著人的权利。  

讨论嘉宾一致认为，减少肉类消费成为当下遏制不当生活方式的热门话题，同时也伴随着对航班、关灯、关闭电脑以及减少暖气使用等常规措施的讨论。  
利文斯通宣称，根本不存在“遵循阿特金斯饮食法”或者大量摄入肉类的权利。  
他说，这与当伦敦开始铺设下水道时，有人主张“有权在街上随意扔一桶屎”不无相似。  
随后，利文斯通不断重复他那句“黄色的东西让它慢慢沉淀”的口头禅，借此来节约那些需要大量二氧化碳才能净化、最终却流入我们厕所并与我们的废物混合的水资源。  

听着利文斯通侃侃而谈，讲述他在伦敦市长任内，与荷兰公司讨论利用节能灯泡拯救地球的种种经历，不少人或许会暗自松了口气，因为他似乎把去年失去市长宝座这一他称之为“巨大悲剧”的事件也视作一种解脱。  
然而，考虑到鲍里斯最近计划将失业的伦敦人重新培训为“能源效率顾问”，显然绿色理念依然在市政厅高高飘扬。  

讨论会的另一位嘉宾是特易购政府及社区事务主管大卫·诺斯，他似乎也染上了马克斯公司执行主席斯图尔特“Plan A”罗斯那种怪异情结，仿佛他正肩负着拯救地球的道德使命，而不仅仅是一个超市连锁的高管。  
就连肯也提醒他，这种“自以为比别人更环保”的姿态，可能会使竞争对手忽视他，转而降低特易购的价格——这可绝对不会让股东满意。  

为解决这一问题——以及其它许多问题——人们通常拿出的解决办法就是征税。  
对那些会产生碳排放的商品征税，让它们的价格与普通商品持平；  
对电子产品征税，使得购买新品比修理旧品花费更多；  
甚至对人们的生活方式选择征税。  
而在这些办法行不通的情况下——正如一位活力四射的年轻女孩反复从台下宣称的那样——我们便需要“规定”人们该如何生活。  

或许令人惊讶的是，在这群说客与政客之中，真正了解肯那蔑称为“群众”的人们心声的，竟然是特易购的大卫·诺斯。  
这得多亏了那些焦点小组调查。  
诺斯在那个几乎所有事物都被视作“不持续”的晚上，或许唯一准确地描述了这种“不持续状态”的特性——即“认为行动可以绕过民众直接达成的诱惑”。  
他接着警告道：“人们不会忘记，如果你越过他们的头顶……你不可能践踏民意而最终获胜。”  

此处房间里所有的证据都表明，这一警告将继续被大多数环境保护运动者忽视。  
正如安迪·阿金斯所说，“赌注太高，民众无法按自己意愿行事”。  
无论他们如何把这包装成“生态紧急状态”，基本自由正受到威胁。  
仅仅因为迄今为止没有人不得不为争取吃肉的权利而斗争，并不意味着这一权利就不值得维护。  

就在这一刻，你或许会从隔壁的一个展览中感到些许安慰——那展览详细记录了英国民众为了争取权利和自由而进行的长期、艰苦而成功的斗争历程。  
然而，如今为了抵制那些试图剥夺我们自由的人，我们所面临的斗争，丝毫不会逊色于过去。
