# Supplementary material for: Does LLM translation align with translation universals? A cross-genre simplification study on English-Chinese translation based on dependency grammar
Source: PLoS One. 2025 Jun 2;20(6):e0324830. doi: 10.1371/journal.pone.0324830 (PMC12129206; doi:10.1371/journal.pone.0324830)
Supplement: S1 File — (ZIP) [file pone.0324830.s001.zip › yiyan O3-mini 翻译中文语料库/B16B.O3.txt]

达尔文的起源

各位亲爱的类人猿，正好200年前的今天，查尔斯·达尔文诞生了。  
请和我一起祝他生日快乐！

与许多人类成员不同，达尔文堪称理想英雄。他的成就惊人；他的科学态度一丝不苟。他的工作彻底改变了我们对这个星球以及我们自身的理解。

与此同时，他也是一位富有人情味、温和而正直的人，是一位慈爱的丈夫和父亲，更是一位忠诚的朋友。从他的信件中可以看出，他有时也非常幽默。换句话说，他是那种罕见的、既讨人喜欢又令人敬佩的人。

例如，婚后，达尔文在家工作，他的孩子们（他共有10个孩子，其中7个活到了成年）记得曾在他的书房里玩耍。后来，他的一个儿子回忆道，在一次争吵后，父亲走进他的房间，坐在床边，为自己失控的脾气向他道歉。虽然常被描绘成隐士，但实际上达尔文曾担任地方治安法官，在自己的餐厅里执行司法公正。

此外，当他的许多同时代人支持奴隶制时，达尔文并不赞同。他出身于一个热情反奴隶制的家庭，对于他在奴隶制国家所见所闻感到极度厌恶：“在里约热内卢附近，我住在一位老妇人的家对面，她用螺丝来压碎女奴的手指。我曾住过一所房子，那里有个年轻的混血家庭佣工，几乎每天每时都遭到辱骂、毒打和迫害，仿佛要把最低级动物的精神摧毁……想到我们这些自称为自由之人的英国人与美国后裔，即使高喊着自由的口号，却曾经并正在犯下如此罪行，既令人愤怒又使人心颤。”

他实践了一种理想化、梦幻般的科学。他考察了大自然的微细之处——从藤壶的贝壳到花朵的雌蕊——却同时致力于宏大的课题。他与高深学识的人士通信交流，同时也与农民及鸽子饲养者保持联系。他观察、提问、实验，不断检验自己的观点。

例如，他思考：来自大陆的植物能否定殖刚新形成的岛屿？若能，那它们必须找到到达那里的方法。它们能在海洋中生存吗？为了解答这一问题，他将种子浸泡在盐水中数周，然后播种，观察究竟有多少种子能发芽。他曾报道说：“一株带有成熟浆果的芦笋植物漂浮了23天，而晾干后则能漂浮85天，之后种子仍能发芽。”当时的大西洋洋流每天移动33海里，他计算出这意味着一个种子在42天内能够漂流超过1300英里。是的，种子可以通过海洋传播。

他发表了许多重要著作，涉猎领域从食肉植物、生物圈中的藤壶、蚯蚓到珊瑚礁的形成等各不相同的话题。他写了一本旅行游记《小贝格尔号航行记》，这本书立即成为畅销书，并一直被视为同类中的经典之作。而且，似乎这还不够，他还发现了进化过程中两股主要的驱动力——自然选择和性选择，并撰写了三部激进的科学巨著：《物种起源》（1859）、《人类的由来及性选择》（1871）以及《人类与动物的情感表达》（1872）。

当然，大家最了解的还是《物种起源》。这部宏大而细腻的著作奠定了现代生物学的基础。在书中，达尔文提出了大量充分而有力的证据，证明所有生物——包括人类——都是从共同祖先演化而来的，并且自然选择是推动进化变化的主要力量。他还认为性选择是一种附加力量，负责产生诸如孔雀那种对生存毫无用处甚至可能有害，但对于吸引异性至关重要的壮丽特征。

在《物种起源》之前，物种之间的相似性和差异性不过是好奇之事；至于为何某种植物像仙人掌那样多肉，或像枫树那样落叶，人们只能回答“因为如此。”生物学本身也只是一项庞大的分类和描述工程。而在《物种起源》之后，所有生物都紧密联系在一起，构成了一棵同根的、古老的生命家族树。相似性与差异性变得可以理解和解释。简而言之，达尔文为我们提供了一个探究自然界及我们自身问题的框架。

当然，他也并非事事都对。那能怎样呢？众所周知，他不了解遗传学的运作；至于DNA——这种分子的结构直到1953年才被发现。所以今天我们对进化的看法要比他当年更为细致入微。我们吸收了遗传学的知识，并对自然选择以及其他进化力量有了更深的认识。

但最令人惊叹的是，达尔文知道的真多，他的见识竟是如此长远。
