# Supplementary material for: Does LLM translation align with translation universals? A cross-genre simplification study on English-Chinese translation based on dependency grammar
Source: PLoS One. 2025 Jun 2;20(6):e0324830. doi: 10.1371/journal.pone.0324830 (PMC12129206; doi:10.1371/journal.pone.0324830)
Supplement: S1 File — (ZIP) [file pone.0324830.s001.zip › yiyan O3-mini 翻译中文语料库/B17A.O3.txt]

罗姆尼连功课都没做

米特·罗姆尼最近关于文化在解释某些国家为何富强而其他国家为何贫弱中的作用发表的一段颇具争议的言论，引起了广泛热议。

我对他的言论尤其感兴趣，因为他歪曲了我的观点，而且在拿我的观点与另一位学者的论证作对比时，把问题过分简化了。

他说，我的著作《枪炮、病菌与钢铁》“基本上认为土地的自然特征决定了居住在那里的人们成败的差异。比如说，土地上有铁矿等等。”但事实并非如此，这种说法与我书中真正表达的观点相差甚远，以至于我不得不怀疑罗姆尼先生是否真读过这本书。

我主要关注的是生物特征，比如动植物物种；而在讨论自然特性时，我提到的是大陆的大小、形状以及相对隔离性，根本没有涉及那种遍地皆有、对各民族成功差异影响甚微的铁矿。（正如我这周了解到的，罗姆尼先生在他的回忆录《无须道歉：信仰美国》中也歪曲了我书的内容。）

但这还不是最糟糕的部分。即便是那些更注重社会而非地理解释的学者——比如哈佛经济学家大卫·S·兰德斯（其著作《国家的财富与贫穷》也受到罗姆尼先生好评）——也会觉得罗姆尼那句“文化决定一切”的说法，已经危险地跟不上时代了。事实上，兰德斯先生在解释为什么工业革命最先在欧洲而非其他地区发生时，考虑了包括气候在内的多种因素。

正如美满婚姻需要多种因素共同作用，一个国家的财富和实力也并非单一因素所能决定。这并不是否认文化的重要性——一些国家拥有廉洁政府、法治和积累财富的机会等激励勤劳的政治体制和文化传统，而其他国家则没有。大家都熟知那些地理环境相近，却因制度截然不同而形成鲜明对比的邻国（比如韩国与朝鲜，海地与多米尼加共和国）的例子。富强国家往往拥有能激励努力工作的良好制度，但制度和文化并非全部答案，因为某些以糟糕制度著称的国家（如意大利和阿根廷）依然富有，而一些品德高尚的国家（如坦桑尼亚和不丹）却依然贫穷。

另一组因素则涉及地理，其内涵远超过罗姆尼先生所忽视的那些自然特性。其中一个地理因素是纬度，这对当今的国家财富和实力影响巨大：热带国家通常比温带国家更为贫穷，其原因包括热带疾病对生命和劳动能力的削弱效应，以及热带地区农业及土壤生产力普遍低于温带地区。第二个因素是通海性。没有海岸线或大型可航行河流的国家往往较为贫穷，因为陆路或航空运输的成本远高于海运。第三个地理因素则是农业历史。如果一位外星人在公元前2000年游历地球，他会发现欧亚大陆上中央集权政府、文字和金属工具已经相当普及，而在新大陆、撒哈拉以南的非洲或澳大利亚却尚未出现。这种早期的领先足以使他正确预测，如今世界上最富有、最强大的国家大多源自欧亚大陆（以及它们在北美、澳大利亚和新西兰的海外殖民地）。

原因在于地理的历史效应：约13000年前，全世界的人都是以狩猎采集为生，人口稀疏，既无中央集权政府、军队、文字，也没有金属工具。而正是农业的发展催生了人口爆炸和食物剩余的积累，从而支持了全职的统治者、士兵、文书和发明家，这便是国家力量的四大根基。但农业只能起源于那些拥有丰富适合驯化的野生动植物物种（如野生小麦、稻米、猪和牛）的少数地区。

总之，地理解释和文化制度解释并非相互独立。当然，并非所有农业区都发展出廉洁的中央集权政府，但没有任何非农业地区曾出现过任何形式的中央集权，无论其是廉洁还是腐败。这也正是为什么今天推动财富积累的制度最先在欧亚——那个拥有最古老且最富生产力农业的地区—中出现。

这对美国人意味着什么？我们能否认为，美国凭借着宜人的温带气候、海岸线和可通航的河流，将永远富裕，而热带或内陆国家则注定陷入永久贫穷？当然不会。尽管受限于地理条件，一些热带和亚热带国家依然实现了经济崛起——它们在公共卫生方面进行了投入以克服疾病负担（如博茨瓦纳和菲律宾），投资生产适应热带的作物（如巴西和马来西亚），并把经济重点放在农业之外的其他行业（如新加坡和台湾）。

反之，地理优势并不能保证永久成功，正如欧洲和美国日益增长的种种困境所显示的那样。我们美国人未能为大多数民众提供优质教育和良好的经济激励；印度、中国等那些尚未成为世界领导国家的国家正大力投资教育、科技和基础设施，并向越来越多的人民提供经济机遇，这也是工作岗位向海外转移的部分原因。如果我们不能获得良好的教育、买得起医疗、并依靠辛勤劳动获得体面的工作和不断上升的收入，那么我们的地理优势也将无法让我们永远保持富有和强大。

米特·罗姆尼可能会成为我们的下一任总统。他是否还会继续用单一因素来解释多因问题，未能真正理解历史和现代世界？如果答案是肯定的，那么他将领导一个因忽视自身地理和历史优势而逐渐走向衰落的国家。
