# Supplementary material for: Does LLM translation align with translation universals? A cross-genre simplification study on English-Chinese translation based on dependency grammar
Source: PLoS One. 2025 Jun 2;20(6):e0324830. doi: 10.1371/journal.pone.0324830 (PMC12129206; doi:10.1371/journal.pone.0324830)
Supplement: S1 File — (ZIP) [file pone.0324830.s001.zip › yiyan O3-mini 翻译中文语料库/B17B.O3.txt]

培养成功的孩子

“虎妈”和“直升机家长”这样的词汇已经逐渐渗透到日常语言中。但过度养育究竟是伤害孩子，还是有所帮助呢？

当那些明显且尴尬不当的家长遭到嘲笑时，我们中的许多人却被这样一种观念所吸引：只要再多点家长的“力”和心思，我们也许就能培养出具有非凡天赋和光明未来的孩子。那种稍微“轻度过度养育”真的有什么错吗？

多年来，关于父母参与孩子教育的研究一直丰富而深入。加州大学伯克利分校的临床与发展心理学家黛安娜·鲍姆林德经过数十年的研究发现，最佳的父母是那些既积极参与又善于倾听的家长，他们对孩子寄予厚望，同时尊重孩子的自主性。这类被称为“权威型父母”的家长正好找到了父母参与的平衡点，他们所培养的孩子在学业、心理以及社交方面通常都优于那些溺爱、参与较少或过度控制的家长所养育的孩子。那么，这种特定的育儿方式为什么能如此成功，又为我们关于过度养育的问题提供了哪些启示呢？

首先，权威型父母实际上有助于激发孩子的内在动力。斯坦福大学的社会及发展心理学家卡罗尔·德韦克的研究表明，这正是权威型父母能培养出更有动力、因而更为成功孩子的原因。在一个典型的实验中，德韦克博士会带着一群小孩进入一间房间，让他们解决一个简单的难题。大多数孩子都能轻松完成。但随后，德韦克会告诉部分孩子（并非所有孩子）他们非常聪明、能力出众。结果显示，那些没有被告知自己聪明的孩子更有动力去挑战越来越困难的难题，他们也表现出了更高的自信心和更明显的解题进步。

这看起来似乎有悖常理，但对孩子天赋与能力的过早称赞反而会削弱他们的自信心。挑战更难的难题意味着有可能丧失“聪明”的标签，同时也剥夺了孩子因纯粹为了解决问题而获得的成就感。德韦克的研究与鲍姆林德博士的发现不谋而合，她也发现，给予孩子适当的支持并尊重他们的自主性而减少过多干预，能够带来更好的学业和情感成果。

他们的研究验证了我在超过25年临床实践中所见到的情况，我曾在旧金山富裕郊区马林县治疗儿童。最快乐、最成功的孩子，其父母并不会替他们做那些他们本可以或者几乎能够独自完成的事情；这些父母也不会为满足自己的需要而代替满足孩子的需求。

成长的核心任务是培养一种自主、自信并且符合现实的自我意识。如果你把刚学会走路的幼儿当做不会走路对待，那么你不仅会削弱她的自信心，还会扭曲她对现实的认识。同样，每晚对作业的“复盘”、反复打电话“只是想确认你是否一切安好”以及对孩子大学申请论文的“修改”（实则是代写），都是如此。

一旦孩子具备了做某件事的能力，就该为他们的成功感到自豪，并让他们独立完成。持续而不必要的干预会让孩子感到自卑（若他还年幼）或者对你心生愤怒（若他已步入青春期）。

但难道家长的职责不正是帮助孩子完成那些他们还无法企及的事情吗？为什么为孩子做那些他们几乎能力承担的事情就成了过度养育？

回想一下，当你的幼儿学走路时，她会蹒跚几步，然后摔倒，随即望向你寻求反应。你会被她那初次尝试的努力所吸引，并竭尽全力鼓励她再次站起来。当然，你不会斥责她失败，也不会预言她如果再次跌倒将来只能翻着煎汉堡为生。你会在旁边，既警觉又时刻准备着给予引导，但你不会每次都把她抱起来。你知道，在学会走路之前，她必然会跌倒无数次。

放手让孩子犯错是育儿工作中最大的挑战之一。孩子年幼时，这看起来似乎容易——容忍一个蹒跚学步的孩子与让一个未成年的孩子独自去商场见朋友完全不同。后者可能会犯下更严重的错误，而家长的一部分职责正是尽量为孩子降低风险。

那么我们应该容忍哪些风险呢？如果附近有潜在的危险人物，那你的女儿就不该去商场。但在正常情况下，一个11岁的女孩完全有能力在朋友的陪伴下独自待上几个小时。她可能会忘记取一个包裹，支付超过所需金额，或者忘记中午该打电话回家。对孩子来说，掌握世界意味着其活动范围不断扩展：对蹒跚学步的幼儿来说是自家后院；对青少年来说是邻里；而对青少年来说，则是更广阔的世界。

但正是在这每天微小的风险中——更高的滑梯、一圈自行车游玩、或者对新同学发出邀请——孩子们才能真正获得成长。在那超出舒适区一点的灰色地带中，韧性才得以养成。

既然孩子能够承受犯错，甚至失败，为什么我们却因此抓狂？许多家长曾对我说：“我受不了看到孩子不开心。”如果你无法忍受孩子的不快乐，那么你可能选错了行业。婴儿期那些最初的不顺（那第一次没有让你飞奔而来的呜咽）其实正是“成功的失败”的契机，也就是那些孩子可以承受并从中成长的挫折。过早介入、过度保护、剥夺孩子面临挑战的机会，将使他们失去应对生活中不可避免的困难、挑战甚至毁灭性打击所必需的工具。
