# Supplementary material for: Does LLM translation align with translation universals? A cross-genre simplification study on English-Chinese translation based on dependency grammar
Source: PLoS One. 2025 Jun 2;20(6):e0324830. doi: 10.1371/journal.pone.0324830 (PMC12129206; doi:10.1371/journal.pone.0324830)
Supplement: S1 File — (ZIP) [file pone.0324830.s001.zip › yiyan O3-mini 翻译中文语料库/B18A.O3.txt]

公共卫生专业的学生也存在“肥胖歧视”吗？

医护工作者和其他人一样，都有其人性的缺点。但偏见可能会妨碍护理工作，尤其当它决定了一名医疗专业人员如何对待患者时。 

在美国，约三分之二的成年人超重，约有三分之一的人被归类为肥胖。根据一项新研究的作者，在过去十年中，公众对肥胖者的偏见增加了大约三分之二。而新分析发现，许多年轻的公共卫生学生同样存在“肥胖歧视”问题——不过他们的态度是可以改变的。

耶鲁大学鲁德食品政策与肥胖中心的Rebecca Puhl（该研究共同作者之一）在一份声明中表示：“在医疗环境中，对肥胖患者的体重歧视非常普遍。”在对澳大利亚159名公共卫生与健康促进专业学生进行的一项调查中，该群体显示出对超重者存在“强烈的内隐偏见”。研究人员还指出，那些因为体重而感受到歧视的人，更不太可能进行锻炼、健康饮食、坚持减重目标及主动寻求预防性医疗服务。

研究人员在发表于4月15日（《肥胖》杂志在线版，Scientific American隶属于自然出版集团）的研究中写道：“因此，减少医疗专业人员中的反肥胖情绪似乎至关重要。” 曼彻斯特大学心理科学学院的Kerry O’Brien（该研究的第一作者）在一份声明中表示，“我们惊讶地发现，针对减少肥胖偏见或体重歧视的努力非常少见，尤其是在那些负责治疗超重或肥胖患者的医疗专业人士中。”

为了测试培训是否能减少这种偏见，研究人员将接受调查的学生随机分为三个为期七周的辅导项目之一。  
其中一组学习了肥胖与生活方式相关的成因，如饮食和运动习惯；另一组则学习了可能导致肥胖的基因及环境因素，比如家族史和垃圾食品广告；而对照组则参加了一场关于青少年饮酒的研讨会。

结果显示，参与生活方式课程的学生的偏见反而增加了27%，而学习基因与环境因素的学生的偏见则下降了同等比例。

O’Brien说：“人们只听说肥胖是由于饮食不良和缺乏运动，这暗示着肥胖者只是懒惰和贪吃。” 他进一步指出：“那些负责为肥胖者提供医疗服务的专业人士，在患者接受咨询和治疗后仍未减重时，可能会对他们产生挫败感——事实上，肥胖者一直在与自己的生理状况和外部环境作斗争。如果专业人士能记住这一点，也许会帮助他们避免给患者贴上污名。”
