# Supplementary material for: Does LLM translation align with translation universals? A cross-genre simplification study on English-Chinese translation based on dependency grammar
Source: PLoS One. 2025 Jun 2;20(6):e0324830. doi: 10.1371/journal.pone.0324830 (PMC12129206; doi:10.1371/journal.pone.0324830)
Supplement: S1 File — (ZIP) [file pone.0324830.s001.zip › yiyan O3-mini 翻译中文语料库/B18B.O3.txt]

印度对美国的抗议：少吃点，胖子们

布什总统素来不以口才见长，但本月初他曾表示，印度不断壮大的中产阶级要求“更好的营养和更好的食物，因此需求旺盛，价格也随之上涨”，这番言论既没有被大幅歪曲，也乍一看似乎并不含有冒犯意味。

然而，此后印度最具民族主义倾向的政客、报纸和电视评论员纷纷表示愤慨，斥责布什的这番话既粗鲁又缺乏同情心，因为它暗示印度人应为近期全球食品价格上涨承担责任，同时还暗示他们应该少吃点。

《印度时报》的一则标题赫然写道：“美国人均摄入量是印度的五倍”，这则报道典型地揭示了美国普通人与印度普通人在谷物、肉类和蔬菜消费量上的巨大差距。

过去两周内，许多印度人传递的信息十分明确：美国人应该停止责怪他人，而应减少摄食。

布什的话语或许显得过于简化，美国外交官们一直努力加以澄清，试图平息两国围绕粮食问题的争论。

不过，布什也并非全然错误。

毋庸置疑，中国和印度不断壮大的中产阶级正在消费更多不同种类的食物。随着人们收入的增加，他们往往会摄入更多肉类和乳制品，而这正是中国和印度所经历的现象。这种日益增长的需求长期来看自然会推高价格。

但是否可以将过去几个月中大米和玉米等主食品种价格的猛涨全部归咎于中国和印度，则颇有争议。生物燃料生产的激增以及燃料价格的飙升（进而推高了肥料和运输成本）等短期因素也起到了重要作用。然而，假装每年有数千万中国人和印度人加入中产阶级，对食品需求毫无影响，这种想法未免有些荒谬。

虽然许多美国人存在摄食过多的问题，但越来越多的印度人也面临同样的挑战（即便整个国家的人均热量摄入依然相对较低）。这既是两个国家整体福祉和健康的隐患，但并非粮食价格上涨的主要原因。

关键不在于需求，而在于供给。在印度等地，农业生产的发展未能跟上国家城镇中正在发生的巨大社会变革。三十年前的绿色革命曾帮助印度免于饥饿，但自那以后，印度农业的生产率几乎停滞不前。

联合国儿童基金会南亚区域主任丹·图尔指出，印度在农业投资方面“严重被忽视”。他认为，“印度或许是解决方案的一部分，但同时也是问题的一部分。”

当前亟需大规模农业投资，为数以亿计的营养不良印度人提供更多援助，并促使政府“走出空谈，将政策切实付诸实施”。

如果不加以更多关注和投资，印度的健康状况将继续成为国家的耻辱。几乎一半的印度五岁以下儿童存在营养不良问题，这种影响将持续多年——不仅因为营养不良会导致儿童生长受限，还因为这些孩子在学校表现较差，成年后往往也容易生育健康状况欠佳的下一代。

印度科技部生物技术司司长M.K.班博士指出：“今天印度发生的事情可能会影响未来两代人的命运。早期营养不良是我们最应关注的根本性问题。”

这无疑是一条明智的建议。我们需要的，是切实可行的解决方案，而非就短期粮食价格通胀归咎于某方的争论。
