# Supplementary material for: Does LLM translation align with translation universals? A cross-genre simplification study on English-Chinese translation based on dependency grammar
Source: PLoS One. 2025 Jun 2;20(6):e0324830. doi: 10.1371/journal.pone.0324830 (PMC12129206; doi:10.1371/journal.pone.0324830)
Supplement: S1 File — (ZIP) [file pone.0324830.s001.zip › yiyan O3-mini 翻译中文语料库/B18C.O3.txt]

“你是说我没有精神分裂症？”  
皮埃尔博士是UCLA Semel神经科学研究院及西洛杉矶退伍军人医疗中心住院医师教育部的副主任。  
他还是西洛杉矶退伍军人医疗中心精神分裂症治疗科的联合负责人，同时担任UCLA大卫·盖芬医学院精神病学与生物行为科学系的临床副教授。  

在完成住院医师培训后的第一份工作中，我在一家大型退伍军人医院的一门诊双重诊断治疗项目中工作，该项目主要关注精神分裂症与可卡因依赖共病问题。  
而我刚刚在同一家医院的住院部担任首席住院医师，负责处理没有物质滥用问题的精神分裂症患者时，我惊讶地发现，新来的病人竟然如此“不象精神分裂症患者”。  
他们井然有序、善于社交。  
他们的精神病性症状通常仅限于宣称“听到声音”，对此他们保持着较好的自知之明，并且很快要求接受药物治疗。  

当我询问这些病人究竟有什么困扰时，他们往往简单地回答：“精神分裂症——呃，躁郁症。”  
当我耐心地追问细节（我小心避开引导性问题，而是鼓励病人描述自己的主观体验）时，却常常得到简短甚至带有敌意的回应，大意是“病历上全写明了。”  
很快我就意识到，病人把我看成一个开药者，他们所期望的就诊过程，就是自己简单罗列出几个症状——“睡眠”、“幻听”、“偏执”、“紧张”——而换来我在处方纸上一挥而就的签字。  
每当我犯下暗示病人可能并非患有精神分裂症的错误时，他们的反应总是愤愤不平。  

在我病人所处的世界里，加之1996年《与美国前进契约法》的实施——精神分裂症的诊断是获得残疾补助及其他社会服务的重要途径，而这些服务对“仅仅”患有物质使用障碍的人是不开放的。  
因此，尽管我本意良苦，当我“取消”他们的精神分裂症诊断或停用抗精神病药物时，他们丝毫没有感到宽慰。  
相反，他们的生存似乎受到了威胁。  

从这个角度来看，我意识到：倘若存在装病行为，其根源往往是医源性的——在对残疾补助或医疗服务准入标准日益严格，将上瘾视为一种生活方式选择的背景下，这种行为受到某种激励。  
我不由得联想到《悲惨世界》中的冉阿让：在那样的环境下，谁不会为了一条面包而选择偷窃以求生存呢？  

此外，当年长的病人迈入人生的“生成感对抗停滞感”阶段，回望过去那三十多年崎岖坎坷的岁月时，他们无疑更愿意把自己的人生撕裂归咎于外在因素，比如精神分裂症或“幻听”，而非归因于他们“自身”的上瘾行为。  

精神病：罪魁祸首还是替罪羊？  

在9/11事件之后，中东地区不断传出自杀式爆炸袭击的报道，加上近年来国内接连发生的校园和公共场所枪击案，从报纸标题中涌现出的措辞总是引人入胜：  
“狂热分子”和“精神病患者”发动了枪击“狂潮”和“横冲直撞”。  
报道中甚至找寻到诸如“奇异”、“怪异”或“不稳定”的行为证据，以及“偏执”和“接受心理治疗”的蛛丝马迹；自杀遗书或其他文稿中充斥着“离奇的怒骂”和“妄想的狂言”。  

媒体和公众似乎总想将罪魁祸首归咎于精神病，随之而来的还总免不了人们在家中议论，猜测精神分裂症是否在其中扮演了某种角色。  
否则，我们又该如何解释那些令人震惊、残暴且反社会的暴力行为，使我们的内心被深深恐惧所笼罩？  
我们从中获得一种安慰和释然，仿佛这些骇人听闻的行为根源于精神病——而“正常”人不会做出这样的事。  
我们甚至幻想，只要能更好地识别并隔离精神病患者，我们的街道、学校乃至整个国家都将变得安全。  

正如我面对双重诊断病人时常常成为诊断怀疑者一样，  
尽管我坚决反对萨斯那种“精神疾病并不存在”的观点，但我始终警惕我们过于匆忙地将偏离常规的行为——即便是极其暴力的行为——与精神疾病画上等号。  
将这种行为简单归纳为一个带有“精神分裂症”标签的整齐包裹，实际上抹杀了对潜在心理动力学问题或社会在制造这种行为条件时所扮演角色的探讨。  
这忽视了这样一个可能性：正如“坏人能够做出好人梦寐以求的事情”，或者像你我、我们的家人或邻居这样“正常”的人（虽然可能带有一两个功能失调的人格特质）有朝一日也可能做出不可想象的事情。  

同样，我们对于社会名人那挑衅、混乱甚至自毁的行为既感到好笑，也感到震惊，同时又深陷痴迷。  
在这种情形下，常见的诊断标签通常包括B型人格障碍、药物滥用以及躁郁症谱系障碍，这不单取决于我们每个人如何看待那个名人。  
而我往往再次对小报中所宣称的真实精神疾病表示怀疑，更倾向于将恶劣行为归咎于被宠坏的自恋或戏剧性情绪宣泄。  
显然，在做出这类诊断推测时，反移情等问题也是需要认真考量的。
