# Supplementary material for: Does LLM translation align with translation universals? A cross-genre simplification study on English-Chinese translation based on dependency grammar
Source: PLoS One. 2025 Jun 2;20(6):e0324830. doi: 10.1371/journal.pone.0324830 (PMC12129206; doi:10.1371/journal.pone.0324830)
Supplement: S1 File — (ZIP) [file pone.0324830.s001.zip › yiyan O3-mini 翻译中文语料库/B19.O3.txt]

富得不用排队？  
为何市场与道德无法兼容  

迈克尔·桑德尔在他的新书《金钱买不到的东西》中的这一段指出：“我们正迈向一个万物皆可出售的世界——从排队到污染权，一切都可以拿来交易，而这对我们所有人都不好。”  

没人喜欢排队。众所周知，在高档餐厅里，在繁忙的夜晚给女服务员一笔丰厚的小费可以缩短等待时间。这种小费实际上有点类似半“贿赂”，而且都处理得十分低调；店面橱窗上绝不会写着“只需塞给接待员一张钞票，即可立即入座”。  

然而，近年来，出售插队权的现象已经走出地下。机场安检处的长队使得飞行体验变得煎熬，但并非所有人都必须等待。持有头等舱或商务舱机票的乘客可以走专用优先通道，直接排到检票队伍的最前端。英国航空称这种服务为“快速通道”，不仅如此，它还让那些支付高额费用的乘客在办理护照和移民手续时率先通过。  

然而，大多数人负担不起头等舱机票，因此航空公司开始向经济舱乘客提供一种“单点选择”服务，让他们有机会购买插队特权——例如，在卢顿机场，顾客只需支付一定费用，就能直接走到安检队伍的最前端。  

批评者抱怨称，机场安检的快速通道不应被拿去买卖。他们认为，安检关乎国家安全，而不像额外腿部空间或提前登机那样只是一种便利；而防止恐怖分子登机的重任应由所有乘客共同承担。航空公司则回应说，每个人都接受相同程度的检查，仅仅等待时间因价格而有所不同。他们坚称，只要每个人接受的是相同的身体扫描，用金钱换取较短的等候时间，这种便利就理应被售卖。  

游乐园也开始出售免排队的权利。传统上，游客可能需要花费数小时等待才能体验最受欢迎的游乐设施和景点。而现在，阿尔顿塔及其他主题公园提供了一种避免排队的方法：在阿尔顿塔，您可以花费每人10英镑到85英镑不等的价格购买一张快速通行证，让您在部分设施上直接进入队伍前端。  

在索普公园，一张无限次快速通行票售70英镑；而在乐高乐园，70英镑就可购买“终极排队机器人”，帮您在虚拟队伍中为您喜爱的游乐设施预留位置，从而使等待时间减少95%。  

有意思的是，游乐园往往会隐蔽地提供这些特别服务。为了不冒犯普通顾客，一些公园会让高端客户从后门或专用入口进入；还有的则安排专人护送VIP，助其顺利插队。这种低调的安排显示出，即便在游乐园，付费插队也与我们根深蒂固的“按顺序等待才算公平”的观念发生了冲突。  

如果您对游乐园中的插队现象感到反感，也许可以选择去参观一些旅游景点，比如伦敦眼。只需18.90英镑（儿童票则为19.90英镑），您就可以乘坐32个玻璃密舱之一，欣赏城市的壮丽景色。不幸的是，玻璃密舱往往需要长时间等待，因此，每人支付28英镑购买一张快速通道票，可以享受优先登舱的待遇。虽然为一家四口支付115.20英镑看似价格不菲，但正如售票网站所指出的，“快速通道票”非常适合那些“想要充分利用一天”的顾客。  

对经济学家来说，长时间排队等候商品和服务既浪费又效率低下，这说明价格体系未能有效平衡供需关系。允许人们为机场和游乐园中的快捷服务付费，其实是让人们为自己的时间定价，从而提升了经济效率。即使在那些不允许用金钱买通排队的地方，有时你也可以雇别人代替你排队。  

每年夏天，纽约市公共剧院都会在中央公园上演免费的户外莎士比亚剧目。晚间门票从下午1点开始发放，排队的人往往在几小时前就已聚集。在2010年，当阿尔·帕西诺在《威尼斯商人》中饰演夏洛克时，需求尤为火爆。许多纽约人都渴望观看，但又没时间排队。这种状况催生了一个家庭式的小产业——有人提供代排队服务，为那些愿意支付额外费用以图便利的人抢票。代排队者在各种网站上宣传他们的服务，作为替人排队、忍受长时间等待的回报，他们向忙碌的客户收取高达每张125美元（约77英镑）的费用，尽管演出本身是免费的。  

在中国，顶级医院中支付他人代排队已成常态。过去二十年的市场改革导致公立医院和诊所（尤其是农村地区）的经费大幅缩减，因此，农村患者纷纷涌向北京的大型公立医院，造成挂号大厅长队不断。人们甚至通宵排队，有时连续数天，只为获得一张看医生的预约票。虽然这种预约票仅售14元（约1.20英镑），堪称便宜，但想要买到一张却非常不容易。出于对预约的迫切需求，一些患者不愿露营数日，便选择从票贩子那里购买票据。票贩们雇人代为排队抢票，然后以数百英镑的价格转手卖出，这笔钱往往超过普通农民几个月的收入。  

为看医生倒票让人觉得很不光彩：首先，这个系统奖励了那些不受欢迎的中间人，而不是那些真正提供医疗服务的人。医生们肯定会问，如果预约票如此值钱，为什么大部分的钱却落在票贩手中，而不是属于他们或者医院。经济学家也许会赞同这种看法，并建议医院提高票价。事实上，一些北京医院已经增设了专门的预约窗口，那里的预约票价格更高，排队时间大为缩短。但无论最终是谁从这一过度需求中获利——票贩还是医院——快捷预约制度都引发了一个更根本的问题：病人仅仅因为有能力支付额外费用，就可以插队接受医疗服务吗？  

在机场、游乐园和医院候诊室里，“先到先得”的排队伦理正在被“你付多少钱就得到多少”的市场伦理取代。而这种转变，正反映出一个更大的趋势：金钱和市场正不断渗透到生活的各个新领域。试想一下，私立学校和医院的激增，战争外包给私人军事承包商的现象，公立警察被私营保安公司取代的局面（在英国和美国，私营保安人数甚至超过公立警察的两倍），商业广告进入学校、将公园和市政空间的“冠名权”拿去高价出售、“名牌”卵子和精子在辅助生殖市场上的交易、发展中国家将孕期外包给代孕妈妈，以及国家和企业之间买卖污染权的现象……  

那为何我们还要担心社会正朝着万物可售的方向发展呢？原因有两点：一是关于不平等，二是关于腐败。在一个万物皆可买卖的社会里，生活对经济拮据的人来说会更加艰难；金钱越是能够买到更多东西，富裕与否的差距就显得越加重要。同时，对生活中美好事物定价，也可能会腐蚀它们。比如，付钱让孩子读书或许能促使他们多读书，但也可能让他们觉得阅读只是一件苦差事，而非内心真实的享受。市场价值有时会挤压掉那些值得珍视的非市场价值。  

多年来，瑞士一直在寻找存放放射性核废料的场所。虽然这个国家严重依赖核能，但却鲜有社区愿意让核废料藏匿于其境内。瑞士中部的一个小山村——沃尔芬谢森，就曾被定为潜在的核废料储存场所之一。1993年，就在关于此事的公投前夕，一些经济学家对村民进行了调查，询问如果瑞士议会决定在他们社区建造核废料储存库，他们是否会投票支持。尽管这一设施普遍被视作是不受欢迎的存在，但仍有微弱多数（51%）的居民表示会接受它，显然他们的公民责任感超过了对风险的担忧。  

随后，这些经济学家又加上了一项额外诱惑：假设议会提议在你的社区建设这个核废料设施，并且向每位居民提供一笔年度现金补偿，那么你会支持吗？结果显示，反而支持率没有上升，而是骤降，从51%降到了25%。更有甚者，提高补偿金额也无济于事——当经济学家提高金钱诱惑时，结果依然没有变化。即便每人每年拿到高达5,300英镑的现金补偿（远远超过平均月收入），居民依然态度坚决。不少其他地区的社区在面对核废料储存库时，也出现了类似虽不那么戏剧化，但方向一致的对金钱诱惑的抵制现象。  

那么，瑞士这个小村庄到底是怎么回事？为什么人们在不涉及金钱时更容易接受核废料储存，而一旦涉及金钱便变得极力抵制？对许多村民来说，接受核废料储存库反映的是一种公共精神——他们认识到整个国家依赖核能，而核废料总得找个地方存放；如果认为自己的社区是最安全的存放地，他们便愿意承担这份负担。但在这种公民责任感的背景下，现金补偿却显得像是一种贿赂，一种企图收买他们投票的手段。事实上，那83%拒绝现金方案的居民都明确表示：“我们不能被金钱收买。”  

你或许会认为，加上金钱激励只会强化原有的公共精神，从而增加对核废料储存库的支持。毕竟，两个激励——一个金钱性的，一个公共性的——难道不是比单一激励更有力量吗？其实不然。许多研究表明，在那些并非关乎生死存亡的情境下，金钱激励反而会削弱公共精神。  

每年，在指定的“捐赠日”，以色列的高中生都会挨家挨户募集捐款，支持癌症研究、帮助残疾儿童等等慈善事业。两位经济学家为了探究金钱激励对学生动机的影响，将学生分成三组：第一组仅接受了一段关于这一事业重要性的简短激励演讲后便出发；第二组和第三组在听取相同演讲后，还分别被承诺根据他们募集到的金额给予1%和10%的金钱奖励（这些奖励来自独立的资金，不会从捐款中扣除）。插图说明：Francesco Bongiorni。你猜哪一组学生募集的捐款最多？如果你猜是不领取报酬的那一组，那么你答对了。数据显示，未领取报酬的学生募集的捐款比领取1%报酬的学生多55%，而获得10%奖励的学生虽然比1%组表现更好，但仍不及完全无报酬的学生（无报酬志愿者比领取高额佣金的学生多募捐了9%）。  

这故事告诉我们的道理是：如果你打算用金钱激励来驱动人们，就要么就付足，要么干脆别付。
