# Supplementary material for: Does LLM translation align with translation universals? A cross-genre simplification study on English-Chinese translation based on dependency grammar
Source: PLoS One. 2025 Jun 2;20(6):e0324830. doi: 10.1371/journal.pone.0324830 (PMC12129206; doi:10.1371/journal.pone.0324830)
Supplement: S1 File — (ZIP) [file pone.0324830.s001.zip › yiyan O3-mini 翻译中文语料库/B20A.O3.txt]

大片艺术展览真值得排队吗？  
国家美术馆备受期待的列奥纳多·达·芬奇展览上周开幕。  
列奥纳多·达·芬奇降临国家美术馆！  
《列奥纳多·达·芬奇：米兰宫廷画家》被誉为“有生以来伦敦最受期待的展览”以及“城中最抢手的门票”。  
这就好比在艺术界，迈克尔·杰克逊和猫王从死里复生，在O2体育馆唱圣诞颂歌。  
人人都想去。  
这正是问题所在。因为——假设你能拿到票——即使国家美术馆将每半小时入场人数限制在仅仅180人，你也敢肯定他们最终都会聚集在同样的几个地方。  

该展览围绕着列奥纳多在15世纪末米兰时期存留下来的九幅画作展开。这意味着每幅画前至少会有20人围拢在一起，而试图从20双腿（我个子不高）之间窥视一件灯光昏暗的杰作，就像试着从上层看台Z排听《平安夜》一样无趣。  

我理解，将这些画作陈列在相近的墙面上，是一生难得的机会。但这种大型展览的性质恰恰使得你根本没有机会真正欣赏。艺术需要你花时间与之相处、沉思、离开后再回头细品，而这一类展览根本做不到。  

―― 皇家学院秘书兼首席执行官 查尔斯·索马雷兹·史密斯  

我不这么认为。从我了解到的情况看，国家美术馆对每半小时的访客数严格控制在180人。虽然听起来像是很多，而且确实如此，但整个展览期间总共也就略多于20万名访客，这种安排经过了精心计算，既能保证展览人气高涨，又不会让人感觉拥挤到窒息。  

我虽然还没去过，但可以预见，一开始会有太多人在阅读展览说明，主要作品前更是人满为患，尤其是《岩间圣母》的两个版本；而欣赏素描的观众则远不及此。你只需要学会调整自己的参观节奏。  

MS：你这么一提醒我的观展策略，我就会立刻冲向素描区——不过既然它们并非展览的重点（重点是画作），这样做似乎有点傻。  

我觉得大型展览的问题不在于艺术本身，也不在于人群本身，而在于两者的结合。我喜欢在摇滚音乐节或（早些年）夜店中融入浩大的人群，因为那里的群众氛围才是重点，那种集体体验才是你前来寻求的。音乐加上人群共同造就了艺术的魅力。  

但对于绘画来说，人群只会破坏艺术的纯粹性。画作最好是在静谧中独自欣赏，或仅与一两位挚友一起细看。如此一来，如果幸运的话，你便能从中获得触动——艺术便在那时真正发生。  

―― CSS  

当然，我和你一样，曾在展览上有过不愉快的经历。但请想一想那些伟大展览给世界带来的非凡乐趣。与只能看到某位艺术家少量作品的永久收藏不同，大型展览让你得以全面领略一位艺术家演变的历程，甚至可以参观满是某个时期作品的展厅。去年能在皇家学院同时欣赏到梵高的素描、画作与书信（尽管人潮涌动），那种体验是多么美妙啊！另外，千万不要错过我们的德加展，你可以看到前所未有、从未在一起展出的德加作品，这样的机会今后或许再也遇不到。  

MS：我去看了德加展，感觉非常愉快。这主要得益于我持有记者票，比普通观众提前入场，无需和大批人潮挤在一起。  

恐怕我不喜欢梵高展览，因为人实在太多了 ——（我敢说，如果经济条件允许，成为艺术机构的会员绝对是明智之选，这样你就可以随时随地进入展览，即便是那些热门大片。）我明白，大型展览是我们“新文化体验”的一部分：在如今这种大家都难掏钱的年代，只有规模宏大、星光熠熠、让人亲眼见证的展览，才能真正吸引人们开钱包。它们不仅对艺术机构在经济上至关重要，而且看上去也确实是令人激动的活动。就像电影界一样：昂贵且浮夸的好莱坞大片确实能赚大钱。而一些小成本的独立电影，凭借低支出也能盈利，但实际上，中型影片已经基本退出了历史舞台。要么大，要么小，中间没有过渡。而艺术界亦是如此，这实在令人惋惜。  

就我个人而言，我觉得欣赏大师作品还有更轻松的方式。几个月前，我去了英国泰特美术馆，在永久收藏展厅里闲逛——曾独自站在弗朗西斯·培根的《十字架基座上的三幅研究》中细细观看。还有一次，我在佳士得拍卖前去看莫奈的一幅睡莲画，那时我也是这幅画的唯一观众。我从那些经历中获得了很多收获，远胜于任何一场大型展览。  

―― CSS  

当然，你说得对，如果独自面对一件艺术作品时，体验的顺序和感受往往大为不同。但这不应该削弱大型展览所提供的乐趣和机会，人们因为种种充足的理由蜂拥而至。我们的梵高展览确实异常拥挤，但正是因为那种独特的魅力吸引了大量观众，而这种体验是单独面对一幅画时无法获得的。常常，主张独自欣赏艺术的人，其实是在表达对战后艺术体验彻底普及的不满；许多人更愿意在展览中，通过附带的信息共同欣赏艺术。如果不是这样，展览就不会挤满人了。  

MS：我完全支持艺术的普及，就像我支持所有文化一样。而且，我喜欢在画旁边配有介绍信息，不然你又如何了解作品呢？  

我认为，要为大型展览辩护，说它是一种良好的观赏艺术方式，唯一能说得过去的理由便是：人群本身就是体验的一部分。如果你能让大家相信，他们花高价购票，就是为了与众人共同欣赏艺术，而这种集体体验正是乐趣所在，那么这种方式也无可厚非。但我不认为票房购买者会因此产生这样的期待，他们希望能享受到一种亲密、个性化的艺术体验——而这种期望往往落空。  

―― CSS  

好，我再举个最后的例子。1月21日，我们将开幕一场关于大卫·霍克尼作品的大型展览。展览将展出193件画作、素描及速写本，并配有一部18屏的电影。它将为你带来一种与单幅作品截然不同的体验，既令人兴奋、扣人心弦，又能让你身临其境，彻底改变你对这位艺术家的认识。是的，届时肯定会人山人海，但我有信心，即使再拥挤，你依然能欣赏到那些精美的画作。
