# Supplementary material for: Does LLM translation align with translation universals? A cross-genre simplification study on English-Chinese translation based on dependency grammar
Source: PLoS One. 2025 Jun 2;20(6):e0324830. doi: 10.1371/journal.pone.0324830 (PMC12129206; doi:10.1371/journal.pone.0324830)
Supplement: S1 File — (ZIP) [file pone.0324830.s001.zip › yiyan O3-mini 翻译中文语料库/B20B.O3.txt]

皮克斯动画工作室的跌宕起伏、从草根到巨富的故事充满传奇色彩。

无论是《玩具总动员》中那些英勇的玩具、《海底总动员》中父子鱼、《虫虫危机》里的昆虫，还是《料理鼠王》中的会做菜的老鼠，每一个角色都承载着渴望——渴望成为孩子们撒欢儿玩耍的伙伴、渴望重逢失散的亲人、渴望化身为那些远不可及的梦想。

而孕育出这些角色的那家小公司也正是如此。

从一开始，作为一家正式的计算机硬件公司，皮克斯便暗自梦想过一种更具创造性的生活——制作故事片。  
埃德·卡特姆尔在学校时曾梦想成为迪士尼的一名动画师，但他因不会画画而放弃了这一梦想。  
毕业后，他意识到凭借计算机科学和物理学的背景，计算机动画或许能帮他弥补这一不足。  
于是，卡特姆尔召集了一小群人组建了一个计算机图形小组，这个小组后来发展成为了皮克斯。

然而，他们最初的尝试并未激起多少热情。  
卡特姆尔和他的同事们很快意识到，炫目的技术并不够，讲故事对于计算机动画来说，与手绘动画一样，至关重要。  
在约翰·拉赛特（一个曾被迪士尼拒绝的年轻动画师）的带领下，皮克斯开始开发一种全新的卡通风格，摒弃了童话式的情节，同时吸引了成年观众的关注。

皮克斯很快引起了《星球大战》导演乔治·卢卡斯的注意，看似前途一片光明。  
但卢卡斯真正想要的，仅仅是这家小公司为卢卡斯影业的电影制作炫目的特效，而非出产一部部昂贵的电脑动画电影。  
1985年，皮克斯在亏损加剧之际，险些被通用汽车和飞利浦电子收购，因为两家公司希望利用其计算机图形建模工具来协助汽车设计和将医学扫描转化为三维图像。  
即便后来苹果公司的联合创始人史蒂夫·乔布斯挺身而出，皮克斯依然处境危险。  
皮克斯打着“计算机公司”的幌子进展并不顺利：皮克斯图像计算机的销售情况十分冷淡。  
唯一带来可观收入的方式，是为其他公司制作卡通广告以推广它们的产品。

但局面并非毫无转机。  
1988年，一部名为《小锡兵》的短篇动画赢得了奥斯卡奖，这不仅使皮克斯得以存活下来，更关键的是吸引了迪士尼的关注。  
随后，两家工作室合作制作了《玩具总动员》，这部作品在口碑和票房上都取得了巨大成功。

接下来的几年中，皮克斯接连推出数部热门影片，频频震撼好莱坞。  
该工作室以其充满创意的企业文化和对原创性的不懈坚持，赢得了广泛的尊重。  
在美国，很少有企业能拥有如此近乎圣洁的声誉。  
2006年，迪士尼以74亿美元收购了皮克斯，并立即任命卡特姆尔和拉赛特负责管理迪士尼自己的动画部门。

这部精彩且易读的皮克斯早期岁月记述中，展现了许多关于迪士尼的有趣细节。  
例如，大卫·普赖斯指出，迪士尼首席执行官迈克尔·艾斯纳在1984年接手后，曾考虑关闭公司动画部门，这一事实颇为惊人，考虑到随后《狮子王》等卡通电影取得的巨大成功。  
普赖斯还明确表达了皮克斯对迪士尼的依赖：比如《玩具总动员》的市场推广正是靠着这个大公司的力量，才让乔布斯在2005年有信心推出皮克斯的首次公开募股。

普赖斯将皮克斯及其动画师的未来寄托在米老鼠及其小伙伴身上，并坚定地认为一切都会好起来。  
迄今为止，收购无疑为迪士尼带来了好处。  
近年来离开动画巨头的创意人才正逐渐回归，而随着皮克斯下月推出讲述公元2700年一台机器人的第九部长片《机器人总动员》，公司内部士气高涨。  
然而，未来公司能否保持这样的活力？当拉赛特与迪士尼下一次爆发“创意”冲突时，又将会发生什么？  
如今，皮克斯被纳入这个强大企业的怀抱，它的生活也许将不再像过去那样引人注目，但这并不意味着它会变得不那么精彩。
