# Supplementary material for: Does LLM translation align with translation universals? A cross-genre simplification study on English-Chinese translation based on dependency grammar
Source: PLoS One. 2025 Jun 2;20(6):e0324830. doi: 10.1371/journal.pone.0324830 (PMC12129206; doi:10.1371/journal.pone.0324830)
Supplement: S1 File — (ZIP) [file pone.0324830.s001.zip › yiyan O3-mini 翻译中文语料库/B21A.O3.txt]

图书馆角色日渐式微？

据非营利组织 Ithaka S+R 今日发布的一份报告称，如果图书馆不认真地重新思考它们在研究人员生活中的角色，它们可能会被视为资源采购者，而非研究合作者。报告作者写道：“随着学者们越来越能够直接在线获取所需资料，图书馆在研究过程中的中介作用正日渐弱化。”这份报告基于去年对全国教授进行的一项调查。

作者进一步补充：“传统图书馆和图书管理员的角色日益不显，甚或重要性下降，可能会让教职工主要把图书馆看作是一项预算支出，而不是一个积极的智力合作伙伴。”

Ithaka 的研究人员指出，部分学者不再将图书馆视为寻找信息的“门户”这一事实已不是什么秘密。自2000年以来，他们每三年进行一次调查，过去的数据表明，科学家在启动研究项目时往往不会求助于图书馆专用资源——例如图书馆目录或图书管理员。

此前的研究未能显示的是，人文学科的研究人员也开始出现类似趋势，Ithaka 研究负责人罗杰·C·Schonfeld表示。

传统上，人文学科与图书馆的关系比科学更为紧密。因此，即使在科学家开始逐渐疏远图书馆时——当那时可远程访问的数字期刊和数据银行使这一切变得更为便利——许多图书馆管理员似乎认为，只要不费太大力气就能继续与人文领域学者保持密切联系。Schonfeld说，最新数据表明，“这种策略已经不再足够。”

虽然人文学者仍然认为图书馆必不可少：75%的受访者认为图书管理员在支持教学方面扮演着重要角色，82%的人表示图书馆提供了关键的档案服务。但就研究而言，人文学院中将图书馆建筑作为研究起点的教师比例在每次调查中都在下降，从2003年的18%下降到2009年的6%。同样，利用图书馆在线目录作为研究起点的教师比例也从2003年的39%降至去年仅24%。

与此同时，去年的受访者中有70%表示，他们进行研究的第一站要么是通用搜索引擎，要么是特定的电子研究资源，而这一比例在2003年仅为42%。虽然人文学者绕过校园图书馆及其目录的程度仍不及科学领域的同事那么普遍，但今年的数据证实了人文学者正朝这一方向发展。Schonfeld表示：“就趋势而言，人文学科正在沿着与社会科学和自然科学相同的道路前进。”

报告指出，这为图书馆提出了一个选择：“要么投资重新吸引科学家和某些社会科学领域的学者，要么依托与人文学者现有的紧密联系，构建适应日益在线化未来的持久服务。”虽然他强调 Ithaka 无法就任何一种情况提供普适战略建议，Schonfeld举约翰·霍普金斯大学医学院图书馆为例，该图书馆已大幅调整自身结构，以便重新吸引医学研究人员。该图书馆减少了实体空间，并将图书馆管理员嵌入各研究部门担任信息专家。“这是完全不同的图书馆学模式，”Schonfeld说。

关于加强与人文学科的联系，大学与研究图书馆协会执行董事玛丽·艾伦·K·戴维斯表示，许多图书馆已经在转向更强调教学支持——而这正是 Ithaka 调查中人文学者仍然认为至关重要的功能。戴维斯称，图书馆也认识到在线研究的趋势，并正与学者合作探索如何进行远程研究，同时也承担起新的角色，比如在版权问题上为学者提供建议——这一问题在数字资源世界中尤其相关且模糊不清。她反对这种观点，即单纯因为学者不像过去那样常去传统书库，校园图书馆（及其工作人员）就不再是“智力伙伴”。

开放获取的意义

Ithaka 调查探讨的另一个主题是：在选择发表刊物时，学者们看重什么。最高优先级是什么？那就是确保其出版物能被本学科内的同行广泛阅读。而最低优先级又是什么呢？那就是出版物能够自由获取。

报告指出：“传统渠道——虽然受数字化转型的推动变得更高效，但总体上并无太大改变——仍然是教职工进行正式和非正式沟通的最重要方式。”尽管他们口头上可能声称支持开放学术精神，但报告称，“教职工重塑学术出版体系的兴趣远不如担心职业晋升，而且那些不会在终身教职和晋升过程中获得积极认可的活动通常都不被视为优先事项。”

这意味着，开放获取运动的成功很可能取决于大学领导层，而非学者本人。作者指出，已有不少机构规定教职工必须将研究成果存入开放存储库。但在没有外部压力的情况下，学者们更可能表示将来有意将研究成果存入开放存储库（50%），而实际行动的比例仅为30%。报告说：“目前很难判断，这一现象究竟是意味着学者正朝着将更多成果存入开放存储库的方向前进，还是仅仅表现出他们美好的意愿。”

除了要求学者将研究成果存放到实际上很少被使用的开放存储库中之外，大学领导层还可以通过“重新校准激励机制”来推动教职工采用开放获取。Schonfeld表示，这可能意味着两种情况：一种是将晋升与终身教职政策与发表于开放获取期刊的表现绑定，这种可能性很小；另一种则是迎合学者希望作品获得更高可见性的愿望，强调任何人（而不仅仅是订阅者）都可以找到和阅读开放获取文章。
