# Supplementary material for: Does LLM translation align with translation universals? A cross-genre simplification study on English-Chinese translation based on dependency grammar
Source: PLoS One. 2025 Jun 2;20(6):e0324830. doi: 10.1371/journal.pone.0324830 (PMC12129206; doi:10.1371/journal.pone.0324830)
Supplement: S1 File — (ZIP) [file pone.0324830.s001.zip › yiyan O3-mini 翻译中文语料库/B21B.O3.txt]

奥斯卡得主揭晓  
上周公布了奥斯卡提名名单，两部影片以各九项提名并列榜首：《阿凡达》和《拆弹部队》。

然而，在票房上，两者并不平分秋色。  
《拆弹部队》自上映七个月以来，总票房略高于1600万美元，而《阿凡达》最近一个周末的票房为1100万美元。  
区别在于，《拆弹部队》的数字涵盖了其自上映以来七个月内的全部收入，而《阿凡达》的数字仅代表最近一个周末的表现。  
《阿凡达》所获票房数字与上周公布的联邦预算赤字预测不相上下——虽然后者的议题显然没那么让人乐于思考。

就在前个周末，这部堪比巨型电子游戏的电影全球票房突破了20亿美元大关，创下了新的纪录。  
而上周，其在国内的票房收入超过了6亿美元——同样刷新纪录，即便经通胀调整，这数字依然相当惊人。  
《阿凡达》的制作成本大约在2.5亿美元左右，你甚至不需要3D眼镜也能看得出那金钱仿佛正从银幕飞奔而来。  
（实际上，你确实需要。）

众人似乎一致认为，导演詹姆斯·卡梅隆及其众多艺术家和技术人员，共同缔造了一个扣人心弦、细致入微且颇为可信的另类世界。  
至于影片所传达的“信息”，大家的意见却并不一致。  
自由派批评故事中“白人拯救原住民”的情节——不过这一情节更多地是卡梅隆依赖老电影套路的结果，并非真正的种族主义问题。  
保守派则抱怨影片对未来（故事背景设定在2154年）的描绘，对那套已有150年历史的左翼论调过于宽容。

医疗保障？  
影片中的英雄，一位靠轮椅出行的退役海军陆战队员，被告知只有与反派合作，才能通过22世纪的医疗科技重获双腿；而这位反派恰是一个集合了哈里伯顿、黑水以及莫比尔公司特征的邪恶企业。  
显然，奥巴马医改依旧没能通过，而退伍军人事务部的经费也被削减。  
（“他们可以修复脊椎……但前提是你得有钱……至于退伍军人福利——在当前经济形势下，就根本谈不上。”）

伊拉克战争？  
“我们的唯一安全保障就是先发制人，我们将以恐怖对抗恐怖，”那位刻薄的上校怒吼道，同时主张对那些身形高达九英尺、优雅且热爱自然、即将面临彻底采矿的类人族实施“震慑与震撼”的攻击。

环境保护？  
在这一点上，《阿凡达》无处不在，就像纳美族那标志性的蓝色一样。  
这部电影倡导保护雨林、反对私有化，并支持科学家。  
卡梅隆对科学颇有研究，但在必要时他也乐于把它放在一边，正如他在最近接受一本男士杂志采访时所透露的那样：

  《花花公子》：您在调整电影中女主角的性感指数上费了多大功夫？  
  卡梅隆：从一开始我就坚持，“她一定得有一副好胸围”，尽管这听起来有些不合逻辑，因为她所属的纳美族并非胎盘哺乳动物。

好了，不谈那些电影评论集了——那么，最佳影片最终花落谁家？  
在奥斯卡预测者间，大多数观点认为答案必将在提名数最高的两部影片中诞生，而《阿凡达》则是压倒性热门。  
正如boxofficemojo.com的布兰登·格雷所言：“历来票房收入的好坏往往决定着最佳影片归属，这奖项通常颁给在提名影片中票房排名第一或第二的那部——这无疑更有利于《阿凡达》胜过《拆弹部队》。”  
考虑到《拆弹部队》的票房在十部提名电影中几乎垫底，仅不到《阿凡达》票房的1%，这种说法再贴切不过了。

尽管如此，出人意料的冷门依然存在。  
要理解其原因，就得深入探讨投票机制。  
请稍作思考，这过程其实不会耽误太久。

1946年至去年，奥斯卡投票一直沿用美国人最为熟悉的方式：  
当时共有五部影片获得提名，学院成员只需在自己最喜爱的影片旁边打上“X”，票数最多的影片获胜。  
这种方法简单明了，但也意味着即使绝大多数（理论上多达79%）的合资格投票者并不喜欢某部影片，它仍可能获胜。  
虽然那些传奇的普华永道会计师从未公开过具体票数，但类似情况过去肯定出现过，不只一次。

而今年，最佳影片提名名单被扩大，部分是为了确保至少有几部重磅大片入围。  
（2008年票房最高的《蝙蝠侠：黑暗骑士》虽然是个颇有看头的蝙蝠侠故事，却未能入选。）

为了避免某个电影界的乔治·华莱士或罗斯·佩罗获胜，学院改用了另一种投票制。  
全体约5800名成员现被要求将心目中的提名影片按1到10的顺序进行排序。  
在极不可能的情况下，如果某部影片获得了超过半数的第一选择票，那么计票便结束；  
如果没有，则得票最少的影片将被淘汰，其选民的第二选择票将分配给仍在竞争的影片；  
若仍未达成多数，则排名倒数第二的影片被淘汰，其选民的第二（或第三）选择票再被计入，  
如此反复，直至某部提名影片的得票率超过50%。

这种称作优先投票或即时淘汰投票的制度，未必能选出拥有最多铁杆支持者的影片（或候选人），但至少能确保最终获胜者获得大多数人的认可。  
它更倾向于达成共识。  
而这正解释了为何这一制度或许也会偏爱《拆弹部队》。  
很显然，许多人喜欢《阿凡达》，但也有不少人觉得它过于冷漠、程式化、电脑化且缺乏原创性。  
（还记得《与狼共舞》吗？《侏罗纪公园》呢？以及宫崎骏的所有作品？）
