# Supplementary material for: Does LLM translation align with translation universals? A cross-genre simplification study on English-Chinese translation based on dependency grammar
Source: PLoS One. 2025 Jun 2;20(6):e0324830. doi: 10.1371/journal.pone.0324830 (PMC12129206; doi:10.1371/journal.pone.0324830)
Supplement: S1 File — (ZIP) [file pone.0324830.s001.zip › yiyan O3-mini 翻译中文语料库/B22A.O3.txt]

海顿、莫扎特、贝多芬：异同点

这三位作曲家——海顿、莫扎特和贝多芬——被视为古典风格音乐的三巨头。实际上，这三位男士为我们带来了当时迄今为止最伟大的音乐。有人会将舒伯特也列入这三位之中，但出于以下原因，我在此不讨论他：舒伯特大部分时间都是以新兴的浪漫风格进行创作，而非古典风格，直至他那短暂生命的最后几年。尽管他留下了一些伟大的大规模杰作，但远没有上述三位作曲家留下的作品数量多。

我主要想着重讨论这三位作曲家之间的差异，但首先，我应该简要讨论一下他们的相似点。

古典风格是一种形式比以往任何时代的风格都更为重要的风格。奏鸣曲式的运用几乎成了这一风格的定义特征（参见我的有关奏鸣曲式的博客）。奏鸣曲式的普及程度如此之高，以至于它渗透到了当时每一个音乐体裁中，甚至包括歌剧和宗教音乐。本文讨论的这三位作曲家各自创作的作品，都是其他形式与奏鸣曲式的混合体。 rondo（回旋曲式）和变奏曲式常常与奏鸣曲式交融在一起。

简单来说，奏鸣曲式以简单性和调性稳定性开始，向中段逐渐积聚紧张感，而在最后一段中又减少了复杂性和紧张感。高潮总是在中间段落，那里往往蕴含着最复杂的织体、最宽广的调性变化以及最激动人心的节奏图案。

海顿并非奏鸣曲式的创始人，但他堪称这一形式的大师。他对形式的掌握极为出色，同时又在他的理解中敢于发挥一些自由。海顿喜爱“假再现”。假再现是一种可以在奏鸣曲式乐章的展开部接近尾声时使用的音乐手法，它是一种欺骗听众，使其误以为再现部已经开始，实际上音乐仍处于和声不稳定的展开部中。当然，这种假再现必须十分短暂才能产生预期效果，因为欺骗听众之后，很快乐曲便会进入真正的再现部。

除了使用假再现之外，海顿还喜欢用许多出人意料的转折和变化来给听众制造惊喜。突然的调性转换、节奏或和声的意外转变、一段乐句突然引向完全不同的走向——这些都是海顿手中揣摩出来的巧妙技巧。他能在严格遵循奏鸣曲式结构的前提下，以非凡的创造力不断出奇制胜。他的音乐充满了独特的个性和怪异的构思，他不断试验新的方式以惊奇听众。他喜欢用一个突如其来的休止或一个意外打断乐句的停顿符来惊醒听众，也喜欢将相距甚远的调性紧密并列，毫无准备地从一个调性急转到另一个远处的调。

莫扎特更倾向于通过逐渐引入远离主调的调性来为听众做好心理准备。

海顿喜欢将乐章中某一主题的小动机视作跳板，从中衍生出贯穿整个乐章的诸多不同音乐构思。他许多乐章可以称得上是单主题的。事实上，一位法国评论家曾写道，海顿只需要一个主题就能构造出一个交响乐乐章，而较差的作曲家则需要多个主题。莫扎特当然不是“较差的作曲家”，但他在一个乐章中常常喜欢使用多个主题。莫扎特善于在一个乐章中运用多个主题，同时又能保证整个乐章拥有高度的统一性。他所谓的“巴黎交响曲”（第32号交响曲）的第一乐章就富含众多主题，但从未显得分散或缺乏统一感。

许多书中指出，贝多芬喜欢将海顿的单主题技巧与莫扎特的多主题运用相结合，他通过制造一个听起来像是第一个主题的变奏或自然延伸的第二主题来实现这一点。这个说法有一定道理，尽管如所有笼统的概括一样，它也显得不足全面。贝多芬的某些乐章，如第五交响曲的首乐章，确实可以用这种方式来解析，但贝多芬在方法上表现得十分多样和丰富。

莫扎特本身充满矛盾：他在创作中更为保守，远比海顿严格遵守“规则”，但他的音乐却独树一帜。海顿非常热衷于给人带来惊奇甚至震撼，而莫扎特则很少这样做。他的音乐更为规整和端庄，但在他仿佛自我设限的框架内，莫扎特依旧给我们留下了许多无与伦比的杰作。

海顿往往在再现部中以与展开部不同的顺序呈现主题，有时甚至不会逐字重复展开部中的主题；而莫扎特则极少重新排列他的主题，而且几乎总是逐字重复。莫扎特点的主题往往是一种成熟饱满、富有抒情性的旋律，因此他可以毫无修饰地重复呈现主题。

在钢琴三重奏、弦乐四重奏和交响乐方面，海顿给我们留下的杰作比莫扎特更多，尽管莫扎特的最后三部交响曲都是精美绝伦的杰作，其水准可与海顿的交响乐媲美，甚至超越。当然，将年仅36岁便去世的海顿与活到77岁的莫扎特进行比较未免不公。

在歌剧领域，莫扎特更是无可匹敌。海顿直言不讳地承认，莫扎特的歌剧远远超过了他自己的创作。由于古典协奏曲的风格与古典歌剧非常接近，所以在其中一项领域取得成功的作曲家往往在另一项中也能取得成功。这在很大程度上解释了为什么莫扎特能创作出如此伟大的协奏曲，而海顿的协奏曲，大多数则只能称平庸，正如他的歌剧一样。顺便提一下，海顿唯一一部我认为堪称杰作的协奏曲是他的号角协奏曲。虽然风格较海顿平时的作品更为保守，但他的号角协奏曲依然是一部精彩绝伦的作品，完全可以与胡梅尔的伟大号角协奏曲媲美。

在宗教音乐方面，莫扎特远胜于约瑟夫·海顿。海顿曾说过，他的弟弟迈克尔比他本人更擅长创作宗教音乐。如果你听海顿为天主教会所作的弥撒曲，就会发现它们实际上就是带有合唱的交响乐；他的弥撒曲与交响乐在风格上没有显著差异。他对巴洛克教会音乐风格掌握得不够透彻，而莫扎特则对巴赫、亨德尔以及其他巴洛克宗教音乐大家有着深刻理解。在退位后，海顿到伦敦的两次旅行中熟悉了亨德尔的伟大神剧，在这种新理解的基础上，海顿创作了他的两部伟大神剧——《创世纪》和《四季》。在我看来，这两部作品远远超过了他的弥撒曲的水平，尽管在他最后一部弥撒曲中，他终于实现了交响和合唱风格的令人满意的统一。

贝多芬深受海顿和莫扎特的影响。他既采纳了两者之长，又注入了自己的独特个性。依我耳感，贝多芬似乎受到海顿的影响远大于莫扎特，尽管他的几部早期作品明显模仿了莫扎特的风格。从海顿那里，贝多芬学会了假再现这一手法；同样从海顿那里，他也继承了对突然且出乎意料的停顿和不期而至的延长记号的喜爱。贝多芬比海顿更钟情于制造突然的惊喜。而海顿那种充满幽默感的机智，贝多芬显然也深受感染。从钢琴奏鸣曲、弦乐四重奏到交响乐，贝多芬创作的音乐几乎都能体味到海顿式的幽默。贝多芬有时严肃得近乎危险，有时又显得极为滑稽。他的第四交响曲和第八交响曲就充满了海顿式的幽默和机智。

以一个小动机或种子作为整个乐章音乐能量的萌发点，这一理念也是贝多芬从海顿那里学来的。第五交响曲的首乐章便是一个很好的例证，不过在他的晚期作品中，这种手法的例子更是屡见不鲜。

从本质上讲，贝多芬利用了他从海顿和莫扎特那里继承来的各种形式——即奏鸣曲式、回旋曲式和变奏曲式——并对这些形式进行了扩展。他延长并加深了展开部的长度和张力。贝多芬在构造奏鸣曲式乐章上有着极为丰富的变化手法：有时他的展开相当简洁，从第一个主题迅速过渡到第二个主题，然后很快结束呈示部；有时又类似于莫扎特，先在主调中呈示一组第一个主题，再在另一调中（通常是属调）呈示第二组主题；有时他的奏鸣曲式乐章论证十分紧凑，有时则稍显松散。贝多芬在奏鸣曲式框架内营造出的多样性堪称惊人！

晚年时，贝多芬对对位法产生了浓厚兴趣，尤其热衷于赋格；他还愈加关注变奏曲式，在钢琴奏鸣曲和弦乐四重奏的乐章中时常运用这一形式。事实上，他第九交响曲的终乐章可以看作是奏鸣曲式与主题变奏相结合的一种尝试。

描述贝多芬的音乐实在不易。对我而言，他大体上展现了三种主要的表达方式：一种是他那顽皮而幽默的一面；一种是他激昂戏剧的一面——他的音乐有时激动人心得令人毛骨悚然；还有一种则是他梦幻、内省的一面。我知道将贝多芬丰富多变的表达简化为三类说法或许显得过于草率甚至有失偏颇，可我还是情不自禁地这么做了，抱歉了。
