# Supplementary material for: Does LLM translation align with translation universals? A cross-genre simplification study on English-Chinese translation based on dependency grammar
Source: PLoS One. 2025 Jun 2;20(6):e0324830. doi: 10.1371/journal.pone.0324830 (PMC12129206; doi:10.1371/journal.pone.0324830)
Supplement: S1 File — (ZIP) [file pone.0324830.s001.zip › yiyan O3-mini 翻译中文语料库/B22B.O3.txt]

寻找巴赫夫人

2006年，威尔士出生、现于澳大利亚查尔斯·达尔文大学任教的音乐家马丁·贾维斯提出了一个惊人的理论，关于被公认为西方古典传统绝对大师的约翰·塞巴斯蒂安·巴赫。

贾维斯认为，巴赫的六部大提琴独奏组曲——曾被巴勃罗·卡萨尔斯评价为“它们是巴赫的精髓，而巴赫便是音乐的精髓”——实际上出自安娜·玛格达莱娜·巴赫之手，她正是作曲家巴赫的第二任妻子。

2011年，贾维斯在一本名为《巴赫夫人所作》的书中详细阐述了他的观点；他现在正以同名纪录片的形式呈现这一理论。

包括《华盛顿邮报》、USA Today以及网站Jezebel在内的多家媒体均纷纷传播了贾维斯的看法。

正如伊沙·阿兰在Jezebel上所写：“显然，巴赫并非彻头彻尾的骗子”，她也承认，即便没有大提琴组曲，巴赫的成就依旧令人印象深刻。

这并非首次有人对巴赫目录中的著名作品提出质疑。

例如，D小调托卡塔与赋格——每到万圣节这首曲子总在阴森的鬼屋中回响——的归属问题就曾屡遭质疑，许多学者发现该曲中的某些特征并非巴赫惯有的风格。

在巴赫的管风琴作品中，除了托卡塔开头的小节之外，他从未像那样显著地运用八度倍音：这种炫耀而大胆的手法暗示了一种与创作《马太受难曲》的那位截然不同的创作个性。然而，著名巴赫学者克里斯托夫·沃尔夫则认为，这种张扬或许正是“年轻而无拘无束”的作曲家——所谓的不羁少年巴赫——所展现的风格。至今，这场争论仍未有定论。
