# Supplementary material for: Does LLM translation align with translation universals? A cross-genre simplification study on English-Chinese translation based on dependency grammar
Source: PLoS One. 2025 Jun 2;20(6):e0324830. doi: 10.1371/journal.pone.0324830 (PMC12129206; doi:10.1371/journal.pone.0324830)
Supplement: S1 File — (ZIP) [file pone.0324830.s001.zip › yiyan O3-mini 翻译中文语料库/B23.O3.txt]

牛顿，这个人

我怀着些许犹豫，试图在牛顿那原本属于他的故乡中，以他本人的身份跟你们谈论他。我长久以来一直研读各种档案，原本打算撰写下我的所感所想，以赶在1942年圣诞节——他诞辰三百周年之际——呈现出来。然而，战争既剥夺了我充分探讨这一巨大主题的闲暇，也使我失去了查阅藏书、校对档案并验证我印象的机会。所以，倘若我今天呈现的这篇简短研究略显敷衍，还望大家多多包涵。

还有一点事先说明：我认为牛顿并非人们传统印象中的那样。可这并不意味着他因此而伟大程度有所减损；恰恰相反，他既不平凡，反而比十九世纪那种描绘更为非凡。天才总是与众不同。

请不要误会，我今天论述的目的，并非意在贬低这位剑桥最杰出的子嗣。我只是试图以他朋友和同时代人所见的真实面貌来认识他，而他们无一例外都把他视作世间最伟大的人物之一。

自十八世纪以来，牛顿一直被认为是现代科学时代中第一流、最伟大的那位——一个理性主义者，一个教会我们如何沿着冷静而纯粹的理性思路思考的人。但我并不以这种方式看待他。我认为，任何一个曾经细读过他在1696年离开剑桥时打包的一只箱子里内容的人（那些内容虽已部分散失，但仍传至我们手中）都不会把他仅仅看作理性时代的先驱。

牛顿并非理性时代的首创者，他是最后一位魔法师，最后一位巴比伦人和苏美尔人，是最后一位以古人那种目光——正如不到一万年前开始构筑我们智识遗产的先贤们那般——审视这个可见与智慧世界的伟大心灵。艾萨克·牛顿，这位父亲早逝后于1642年圣诞节诞生的孩子，可谓是东方三博士最后一位能获得真诚而恰如其分敬意的神童。

若时间允许，我本想向你们朗读一下当时关于少年牛顿的记载。尽管他的传记作家们对此早已耳熟能详，但这些记载从未未经任何评注就完整出版过，就如它原本呈现的那般。这里，正展现了年轻魔法师传奇的雏形，一幅充满欢欣的图景，记录着那初露天才之时，从未受到青年学生常有的不安、抑郁和神经质躁动所污染的纯净心灵。

用粗俗的现代说法来说，牛顿深具神经质，虽并非罕见之型，但——从各种记录看——他却是这一类型中极端的例子。他最深处的本能是隐秘的、秘传的、符号性的，他对将自己的思想、信仰、发现赤裸裸地暴露给世人的审视和批评，抱有一种令人瘫痪般的恐惧。正如他的卢卡西安讲席继任者惠斯顿所言：“他是我所见过最胆怯、最谨慎、也最多疑的人。”与胡克、弗拉姆斯蒂德、莱布尼茨之间那广为人知的不和与卑劣争执，正是这一性格的明证。像所有这一类型的人一样，他与女性一直保持着彻底的疏离，只在朋友极大的压力下才勉强发表或散布自己的见解。直到他生命的第二阶段，他一直是个闭关自守、全心投身孤独学问的人，通过极度的内省进行研究，其心智耐力也许无人能及。

我认为，理解他思维奥秘的关键，就在于他那持续不断、专注入神的内省能力。同样，也可以拿他（以及笛卡尔）来论证其作为一位成熟实验家的地位。没有什么比听闻他少年时那些机械构造的轶事更迷人了。那时，他制造了望远镜，做了各类光学实验——这些成就固然重要，是他无与伦比的全面技艺的一部分，但我确信，它们并非他那与众不同的天赋，至少在同时代人眼中不是。他那独特的天分，在于能够将一个纯抽象的问题连绵不绝地在心中思索，直至看透本质。我自认为，他的卓越正源于那种直觉能力——一种人类从未见过的、最强大而持久的直观力。任何试图进行纯粹科学或哲学思考的人都知道，人往往能将一个问题暂时搁置于心，并全神贯注地企图洞悉其内核；但往往它又悄然消散，只留下一片空白。而牛顿则不同，我相信，他能在心中搁置一个问题数小时、数日甚至数周，直至那问题不得不向他吐露秘密。然后，作为一位顶尖的数学技巧大师，他可以将这一秘密依需要修饰包装以便加以表达，但他那卓然出众的，始终是那不可思议的直觉力——正如德摩根所述，“他的猜想总是充满喜悦，仿佛他知道的远远超过他凭任何手段能证明的范围。”事实上，那些证明，不过是事后精心修饰的佐证，而非他发现真理的工具。

有个故事讲到，他曾将行星运动方面的一个基本发现告知哈雷。哈雷问道：“是的，但你怎么知道呢？你证明了吗？”牛顿一时哑然，随后答道：“其实我早已知道这一点，若你能给我几天时间，我定能找到证明。”果然，不久之后他便拿出了证明。再说，有证据显示，在编写《原理》时，牛顿几乎拖到最后一刻还缺乏证明：如何把一个实心球体看作其全部质量集中在中心这一点——他直到出版前一年才最终想到证明。但这毕竟是一条他多年来确信不疑的真理。

毫无疑问，《原理》中那似乎精心雕饰的几何表述，和牛顿实际运用的思维过程根本判若云泥。我怀疑，他的实验始终只是用来验证他早已明了的真理，而非用作发现新知的工具。

我为何称他为魔法师？因为他看待整个宇宙及其中万物，都如同一个谜题，一种秘密。他相信，只要用纯粹的思考来解读某些证据、破解上帝为世界布下的神秘线索，就能揭开这些谜团，好似让神秘兄弟会进行一场哲学寻宝。他认为，这些线索部分蕴藏于天体的证据和元素的构造中（这也正使人误以为他是个实验自然哲学家），同时又部分流传于那些由同道间世代相承的文献和传统之中，直溯到巴比伦最初晦涩的启示。他把宇宙视作全能者所布下的密码——正如他自己在与莱布尼茨交谈时，也曾用密码包裹过微积分的发现。他信以为真，靠着纯粹思考与高度集中，他坚信那些谜题终将向有心人敞开。

他确实解读了天体的密码。而他也坚信，凭借同样深邃的内省想象力，他必能读懂神性的谜题、那注定的过去与未来的奥秘、以及关于元素如何从原始未分化物质中分化形成的谜团，甚至包括健康与永生的真谛。所有的一切，只要他能坚持到底，独自一人、不受干扰——无人进屋打断、无人阅读、抄写或检验——为了上帝的缘故，绝无外人插手，无任何泄露、破坏或批评；在那充满恐惧和退缩中，他一次又一次地对抗那些半命定、半禁忌之事，仿佛在攻入神性的深处，就像重返母亲的子宫一般。“独自航行在奇异的思想海域”，而非像查尔斯·兰姆所说的那样，“除非像三角形的三边那般明晰，否则绝不相信任何事。”

就这样，他孤独坚持了大约二十五年。1687年，当他四十五岁时，《原理》问世了。

在我们三一学院，我理应向你们讲述，在他取得最辉煌成就的那段岁月中，他是如何与你们共处的。礼拜堂的东端比大门更向东延伸。在十七世纪后半叶，在三一街和连接大门与礼拜堂的那幢建筑之间，有一座围墙花园。花园的南墙自大门的尖塔处延伸出来，至少超过礼拜堂一个现今人行道的宽度。这样一来，花园虽不宽敞，却也大小适中——这正是牛顿的花园。他拥有位于门房和礼拜堂之间的那套会友专用房间——我想如今大概由布罗德教授占用。进入花园需沿着一段楼梯，那楼梯依附于一个阳台，该阳台由建筑群中伸入花园的一排木柱支撑。在这楼梯顶端放置着他的望远镜——这与牛顿生前（他离开剑桥以后，供罗杰·科茨和他继任者惠斯顿使用）在大门顶上建造的天文台可不相同。据我了解，那木造建筑在1856年被惠威尔拆除，如今则由布罗德教授卧室那处石制窗台取而代之。花园靠近礼拜堂的一端，有一座小型两层木结构建筑，那便是他的研究室。  
　
当他决定将《原理》付诸出版之时，他聘请了一位年轻的亲戚汉弗莱·牛顿作他的速记员（《原理》付印时的手稿明显是汉弗莱的笔迹）。汉弗莱与他共事了五年——从1684年到1689年。牛顿去世后，汉弗莱的女婿康杜特曾写信向他回忆往事，而我保存的档案中，也有汉弗莱对这封信的回复。

在那二十五年全神贯注的研究中，数学和天文学只是他众多兴趣之一，也许并非他最全情投入的领域。我们对这段经历的记载几乎全都依附于他离开三一学院赴伦敦时，收集并存放在箱子中的那些文稿。让我简单概述一下它们的主题内容吧。它们篇幅极为浩繁，我敢说，目前仍保存下来的，牛顿亲笔书写的文字超过一百万字。毫无疑问，除作为窥视我们这位最伟大天才心灵的迷人侧面外，这些文稿本身并无其他实质价值。

请允许我不因反对过去两百年来人们所精心编织的另一种牛顿神话，而使叙述显得夸大其辞。牛顿的“疯狂”中自有严密之法，则正是“极端有方法”的疯狂。他所有关于秘学和神学的未公开著作，都显示出严谨的博学、精确的方法和极为克制的论述——它们与《原理》一样理智，只不过其内容与目的尽带魔幻色彩。这些著作几乎全都在他致力数学研究的那二十五年间完成，内容大致可以分为几个类别。

牛顿在年少时就放弃了正统的三位一体信仰。那时，反对论者在知识界中是一支重要的亚流派；或许牛顿曾受其影响，但我认为并非如此。他更像是一位属于迈蒙尼德学派的犹太一神论者。他之所以走上这一结论，并非完全出于所谓的理性或怀疑精神，而是完全依靠对古代权威的解读。
