# Supplementary material for: Does LLM translation align with translation universals? A cross-genre simplification study on English-Chinese translation based on dependency grammar
Source: PLoS One. 2025 Jun 2;20(6):e0324830. doi: 10.1371/journal.pone.0324830 (PMC12129206; doi:10.1371/journal.pone.0324830)
Supplement: S1 File — (ZIP) [file pone.0324830.s001.zip › yiyan O3-mini 翻译中文语料库/B24.O3.txt]

打击ISIS的战争：最终目标是什么？

1941年8月，温斯顿·丘吉尔与富兰克林·罗斯福在纽芬兰海岸附近会晤，勾勒出二战后共同的蓝图。正如一位官员所形容，当时英国首相见到美国总统时的激动神情，简直就像“似乎有人正把他抬升入天堂去见上帝”。两国随即联合签署了《大西洋宪章》，以民族自决、集体安全和自由贸易为原则，谋求“一个更美好的世界未来”。彼时美国尚未参战，却已经把眼光放在赢得和平上。最终目标不仅仅是打败轴心国，而是建立一个稳定的国际秩序，使二战成为最后一场世界大战。

如今，美国正考虑大幅扩展其针对ISIS的军事行动。出于对末日即将来临的信仰推动，ISIS在其哈里发国之外加强了远征性攻击，包括在埃及击落一架俄罗斯战机、在黎巴嫩发动自杀袭击以及在巴黎进行协调打击。

然而，在与ISIS的斗争中，美国政界人士远未顾及战后世界的构建，而是埋头于眼前的战术问题，争论究竟该攻下哪座山头。究竟谁在为一个更美好的和平进行规划？

奥巴马政府对最终目标的考虑明显不足。理论上，美国的计划是通过空袭和援助当地地面部队来“削弱并摧毁”ISIS，但白宫并未制订出一条实现战略成功的长远路径，甚至未明确所期望的最终局面。反而，在很大程度上，奥巴马总统一直在临时应变。去年春天，前国防部长小罗伯特·盖茨就表示：“我们基本上是在日常应对。”而在巴黎袭击发生后，前国务卿希拉里·克林顿则委婉批评道：“现在是进入新阶段，必须加强并扩大力度，以彻底摧毁这个准哈里发国的时候了。”

白宫官员似乎担心，过多的长远规划会使美国陷入另一场泥潭。如果政府公开阐述一份可行的战胜ISIS计划，就可能迫使美国投入比目前更多的资源。实际上，奥巴马本人对摧毁ISIS这一目标抱有明显的矛盾态度。受到伊拉克战争教训的影响，他尤为担心卷入一场代价高昂而成功希望渺茫的战役，因此更倾向于限制ISIS的扩张。就在巴黎袭击发生前，奥巴马曾对ABC新闻表示：“从一开始，我们的目标就是先予以遏制，而且我们确实做到了。”他的逻辑显然是：专注眼前，避免宏大计划，保持灵活，并不断寻找新的机会。正因为奥巴马认为ISIS是个长期而无解的问题，他才不愿把目光投向遥远的未来——模糊最终目标，保留各种选择，最终将这副担子留给下任领导人。

与此同时，共和党也在淡化最终目标的重要性。共和党总统候选人们纷纷将焦点放在如何立即重创ISIS上，而非促成中东地区建立一个持久的秩序。杰布·布什曾建议美国对ISIS宣战，在叙利亚划定禁飞区和安全区，并在伊拉克部队中嵌入美军；他还主张美国应对抗叙利亚总统巴沙尔·阿萨德的政权：“我们需要组建一个既能打击阿萨德又能重创ISIS，为人们提供安全庇护的联盟。”林赛·格雷厄姆呼吁向伊拉克和叙利亚派遣1万名美军地面部队；泰德·克鲁兹则要求加大空袭力度，并迅速向库尔德人提供装备，“让我们的靴子踏上实地”；而唐纳德·特朗普则直言：“把他们炸个粉碎。”

这些鹰派人士或许之所以忽略最终目标，是因为他们担心长远规划会阻碍美国加大对ISIS的攻势。他们迫不及待地想要彻底消灭伊斯兰国，不愿被诸如“战后如何重建叙利亚废墟”这样棘手的问题所牵制。正是因为想得太清楚，反而可能最终选择不轻举妄动。

鉴于战争的多变和不确定性，即兴应变似乎是一种明智之策。毕竟，军事行动无法完全按剧本演出；冲突错综复杂且瞬息万变，尤其是面对不断蜕变的恐怖叛乱国家ISIS，更难以预测下周的局势，更遑论明年的情形。但对最终目标进行周密考虑，依然是任何战争战略不可或缺的一环。普鲁士军事理论家卡尔·冯·克劳塞维茨曾告诫说：“切不可在不顾结局的情况下贸然发动战争。”前美国国务卿亨利·基辛格也曾指出：“政策的成败关键不在开局，而在收局。”

短视的心态在战争中可能招致灾难。1941年秋，当丘吉尔与罗斯福勾画战后全球蓝图之时，日本官员正激烈讨论是否应对美国发动突然袭击。日本首相东条英机没有考虑与世界最强大国家长期对抗的后果，他鼓吹采取一次冒险行动。他曾引用京都一座悬于陡峭悬崖边的佛教神社的阳台说道：“有时候，我们必须有勇气去做非凡的事情——就像闭着眼睛从清水寺阳台跃下去一样。”四年之后，日本所有主要城市都化为灰烬。

同样，2003年美国入侵伊拉克时几乎未曾顾及长期后果。乔治·W·布什政府一心只盯着推翻萨达姆·侯赛因这一眼前目标，而对战后如何稳定伊拉克的问题基本置若罔闻。美国中央司令部司令汤米·弗兰克斯曾对国防部副部长表示：“你关注未来，而我只管眼前。”然而，关键决策者都未能将目光投向未来，结果竟然没有一个完善的战后计划，最终导致美军在伊拉克崩溃之际只能仓促应变。

那么，针对ISIS的战争其最终目标究竟是什么？

首先，单纯压制或击败ISIS并不是目的，最终目标是要在伊拉克和叙利亚建立安全稳定的局面。战争并非为了摧毁敌人，而是为了打造一个更好的和平，从根源上杜绝威胁。如果摧毁一个政权的结果只是将其置于混乱和无政府状态，那么无论这个政权是喀布尔的塔利班、巴格达的萨达姆、的黎波里的卡扎菲还是拉卡的ISIS，都毫无意义。从一片焦黑废墟中走出，又怎能宣布胜利？毕竟，ISIS的前身在2007年美军在伊拉克的增兵中曾被大幅削弱，但由于巴格达的宗派矛盾和管理混乱，那些叛乱分子最终卷土重来。

例如，将ISIS赶出后的领土究竟由谁来治理？打破了哈里发政权，就意味着要承担起哈里发国的治理任务。稳定叙利亚和伊拉克实在是一项艰巨任务，可能需要长达十年的人道主义和维和努力。而美国必须在这一进程中发挥关键作用，这很可能意味着要部署大量美军地面部队。即使将ISIS从关键城市赶走，这些叛乱分子也不会像1945年的日本那样签署投降协议，他们只会发动更为残酷的恐怖行动，企图卷土重来。

那些与ISIS作战的人，是否已经为一波又一波的自杀式爆炸、绑架和酷刑做好了准备？国际社会是否愿意投入数十亿美元用于人道救援和经济重建？美国及其盟友又将如何说服逊尼派穆斯林支持自己的利益，而非倾向ISIS？把这些棘手问题留到以后再解决——先赢得战争，再处理稳定问题——似乎颇具诱惑力，但美国曾试行此法，结果证明行不通。早在2003年3月，国防部长唐纳德·拉姆斯菲尔德就对负责伊拉克战后重建的杰伊·加纳说：“我没有给你足够的时间，说实话，我太沉浸于战争之中，根本顾不上你们正在做的一切。”拉姆斯菲尔德把稳定伊拉克视为与“战争”截然分开的次级问题，而这一目标本应成为军事计划的核心。同样，杰布·布什最近也提出，美国应先取得对ISIS的“全面胜利”，然后“再达成政治共识，建立一个稳定的叙利亚和伊拉克”。注意他说的“然后”——先开战，后解决政治问题。

同样，我们必须考虑当下行动的长期后果。派遣美国特种部队进入叙利亚，或者向叙利亚与伊拉克的库尔德少数族群提供武器，这些举措都会产生连锁效应，改变未来数月乃至数年内总统的决策空间。一名特种兵可能会被叛乱分子俘虏，迫使美国不得不启动一次风险重重的营救行动，甚至可能引发代价高昂的囚犯交换。今天武装库尔德人，或许会为明天建立库尔德国家埋下伏笔。就在上周二，土耳其就在叙利亚边境附近击落一架俄罗斯战机，理由是该战机越过了土耳其领空，这便生动地展示了意外后果的风险。在评估每项举措时，决策者不仅要问“这能帮助我们战胜ISIS吗？”，还要问“这能带来长期稳定吗？”

此外，一个安全的伊拉克与叙利亚究竟意味着什么？在这一点上，美国官员必须对可实现的目标保持现实态度。美国人往往心怀理想主义，常常带着建立自由灯塔般宏大的梦想发动战争，但这种幻想终会因对外国文化的无知以及当地人对美式梦的抵触而破灭。正如前德国总理奥托·冯·俾斯麦所言，政治乃可能性的艺术；克劳塞维茨也指出，战争是政治通过其他手段的延续。因此，战争亦是一门可能性的艺术。

在叙利亚，可能获得的稳定局面或许是一种丑陋的、勉强维持的稳定，一种让ISIS和其他激进圣战组织变成可控问题的状态——以至于美国和其他国际部队能够逐步撤离该地区。叙利亚遭受的破坏规模极其巨大——半数民众受伤、丧生或流离失所——因此美国及其盟友在任何和平协议上都必须务实考量，这意味着必须与各种叛乱团体谈判，其中不乏犯下暴行者；意味着在大马士革组建一个全国团结政府，该政府很可能会包含原政权部分势力，甚至可能包括阿萨德本人——至少在过渡期内；意味着要避免重蹈2003年伊拉克那种仓促解散国家军队的错误；意味着还要巧妙设计一项政治解决方案，既能争取逊尼派在对抗ISIS中的合作，又能保护属于阿萨德家族的阿拉维少数群体免遭报复。

然而，叙利亚只是问题的一半。当ISIS终将被赶出摩苏尔和拉马迪之后，那些因圣战统治而饱受创伤的伊拉克城市，又将由谁来治理？更令人担忧的是，国际社会究竟是否决意维护伊拉克和叙利亚现有的国界，还是早已谋划分裂？

即便中东能够取得最理想的结果，也绝难谈得上真正的胜利。我们面前将是数月、甚至数年厮杀ISIS的战斗，紧接着还会面临数年乃至数十年的伊拉克与叙利亚稳定重建工作。
