# Supplementary material for: Does LLM translation align with translation universals? A cross-genre simplification study on English-Chinese translation based on dependency grammar
Source: PLoS One. 2025 Jun 2;20(6):e0324830. doi: 10.1371/journal.pone.0324830 (PMC12129206; doi:10.1371/journal.pone.0324830)
Supplement: S1 File — (ZIP) [file pone.0324830.s001.zip › yiyan O3-mini 翻译中文语料库/B25.O3.txt]

为什么希腊始终摆脱不了腐败问题？

希腊帕罗斯岛 ─ 几个夏天前，这个岛上几乎所有有工作的人——也就是每个商人——都面临破产。希腊的经济灾难不仅令政府破产，还使几乎所有产业陷入停摆。这个现代欧洲国家正面临着令人难以想象的普遍贫困前景。危机甚至波及到了最高层面：欧盟甚至曾考虑过欧元崩溃的可能性。与此同时，在帕罗斯岛，由于全球衰退打击了旅游业，局势雪上加霜，家庭式旅馆、咖啡馆以及小饰品店纷纷倒闭。

为避免灾难，欧洲同意拿出数千亿美元来救助希腊；作为交换，希腊承诺对其经济的几乎所有方面进行彻底改革。政府承诺解雇一半员工，并放宽了从卡车运输到私立大学等各方面的法律限制；慷慨的养老金被大幅削减，曾经轻松的终身政府职位也交给了自由市场竞争。改革本应从政府高层根除腐败，为历来冷漠的政府注入效率与服务精神，同时让创业者更容易开展新业务。

很多希腊人因此痛苦不堪，甚至走上街头抗议这一对曾为工薪穷人和中下阶层提供极富人性且有尊严生活标准的福利制度所做的根本改革。但另一方面，也有人看到了转机：终于，这个温吞而腐败的希腊经济将被真正的市场纪律打破。清除腐败和特权固然会带来阵痛，但同时也能净化日常生活，创造出真正的机会。

欧洲兑现了承诺，数千亿美元源源不断流入希腊国库。今年，这座岛屿再次焕发生机。游客重返此地，迫不及待地花着他们的欧元；昔日寂静的小巷中，新开的烤肉店鳞次栉比，果园中也冒出了酒吧。自2008年以来一直愁眉苦脸的小商户，如今重拾笑容与信心。

然而，希腊并非所有事情都改变了。在这里的日常生活中，欺骗、行贿和逃税依然屡见不鲜。甚至连反腐官员据传也会收受贿赂，而迄今为止，仅有一名内阁部长因挪用公款而入狱。在最基层，自由职业者和商店老板仍然大部分收入都不报，如同那位工人在我为家中修理开具收据时发火一样。

过去五年的发展表明，欧洲在避免金融灾难方面展现了惊人的区域协作能力；但希腊的实际情况却对人性抱有不那么乐观的看法。面对一系列额外的法律与规定，希腊的腐败体系只是在升级改造。实际上，新规则只为希腊人提供了更多官方程序，让他们可以更灵活地规避规定。

那么，究竟是什么原因使得明明一切都指向亟待改进的现状，这种腐败体系却依然存在？宏观经济学家和发展理论家多年来一直研究这一问题，他们考察了既极端贫穷又相对富裕（如希腊）的国家案例；既有国际贷款支持下的大胆举措，也有诸如意大利长期与黑手党贪腐抗争等针对性的地方性努力。但与希腊普通人的对话让人清楚地看到，一旦腐败文化根深蒂固，要扭转局面有多么艰难。即使是在一个较富裕的欧洲国家——更别提利比里亚或印度了——每个人最直接的利己选择仍是继续按既有规则行事。

“我的祖先几百年来一直居住在帕罗斯岛，甚至早在希腊1821年为摆脱奥斯曼帝国统治而战斗之前就定居于此。”我接着说，“我的祖父母是二战后第一批离开这里前往雅典的人，但从那时起我们每个夏天都要回到帕罗斯。”

虽然我的血统纯正希腊，但我在成长过程中却接受了美国式的关于作弊的观念。我童年时所处的那种道德主义氛围令我颇为欣赏：人们不作弊，不是因为怕被抓，而是因为那本身就错误。你缴税是因为那是法律，同时政府会提供安全和服务——无论你是福利国家自由主义者，还是“别碰我”的自由意志主义者。然而，在希腊，人们眼中的交易可并非如此。个人拒绝缴税或遵守规则，不仅仅因为这样做更便宜、更轻松，更是因为他们不愿意当傻瓜。

“我带女儿去政府托儿所，结果她被列入了候补名单。候补名单！你能信吗？”一位男士最近愤愤地对我抱怨，“然后他们还指望我交税！等他们做好自己的工作，我再交税！”此人并非街头纪念品小贩，也不是在灰色地带谋生的人；他是一位保险经纪，边和客人寒暄边在办公室填写一份20页的表格，为我的那辆轻便摩托（其实也不过是一辆名存实亡的自行车，其希腊政府规定的手续比美国房贷申请还要复杂）投保。

希腊的体制让人感觉就像一场僵持的对峙：百姓不肯遵法，直到政府履行其职责；而政府推卸责任则是因为根本没有足够的收入来负责任地治理国家；小规模的逃税者则坚持不改，直到那群腐败的精英被审讯入狱；而政府则声称由于资源匮乏，无法惩罚这些法外之徒。就这样，一个恶性循环不断运转。

在帕罗斯岛的沙滩上，小贩们有时会捡起旧收据转交给新顾客，借此逃避交税。商贩们时刻提防税务检查员，如果他们认识顾客，就不会给开具法定收据；工人们则提供折扣——若你选择“桌下交易”，工作费用可以打八折；只有那些一丝不苟的人才会坚持检查并要求重新开具收据。

我家重新布线的电工，在我把钱存进他银行账户后慌忙打来电话，他恳求：“能把钱退回来吗？”但交易无法取消，他现在不得不照法律缴纳增值税。“我的利润全没了，”他抱怨道。虽然其实并非如此，但令他恼火的是他得将几百欧元的收入分走给政府。

作弊如此普遍，以至于那些不搞欺骗的人常常觉得自己笨得像傻瓜。其中包括那些没法隐瞒收入的打工族，他们不得不承担日益增长的高额税单，背负着不成比例的负担，而政府的改善却寥寥无几。无论你逃税或缴得老实，抱怨都成了一种无所不在的社交润滑剂。

“我朋友，我的痛苦值一万六千欧元，”一位古董商对我说，“交了这笔钱，再也没有什么感觉是美好的。”我说：“你的税单这么高，肯定赚得不错吧？”“我现在连温饱都难以为继，”他回答道。

很容易将这一切不良行为归咎于某种民族性格。我承认有时我自己也这么想，但经历久了才明白，问题远非如此简单。一整套社会结构在默默支撑着这些不良态度和行为；而历史学家则将故事追溯得更远，从1453年起、直至一战结束，奥斯曼帝国统治该地区（包括希腊大部分地区）的时代便已埋下了种子。希腊至今仍留有奥斯曼统治的痕迹，四个多世纪的压抑让人难以忘怀。伊斯坦布尔的苏丹国虽然试图镇压地方起义，但对于那些按时进贡、不会制造麻烦的地区，却格外宽容。奥斯曼政权采用放任与繁文缛节并存的治理方式，催生了一套制度化受贿的体系：苏丹榨取地方总督，而他们再反过来剥削百姓，税收也沦为可讨价还价的回扣。

这种奥斯曼遗产，即使在希腊最初赢得独立近两个世纪后，依然历历在目。希腊精英们效仿苏丹式的掠夺本性，而普通民众则把逃税当作对占领者的英勇反抗。“你知道那句‘烂鱼从头开始臭’的谚语吧？”一位餐厅老板说，他在我大部分人生中总尽量避免在收银机上开餐账。

在此次危机中，那些官员和富豪精英总体上几乎全身而退；一位名叫阿基斯·佐查佐普洛斯的部长因在国防合同中盗走巨额不当资金被判20年监禁，但总体而言，当小商户和退休老人因天价税负和大幅削减福利而捉襟见肘时，富人和权贵却安然无恙。对众多处于后者境地的希腊人来说，很难理解为何他们比政府本身应承担更多责任。店主们表示，即使是新上任的税务检查员有时也会贪赃受贿，为了换取向国库缴纳较低罚款而索要红包。希腊实施税收上调后，抗议者们纷纷在议会外集会，声称这让他们走向了破产。猜疑生出更多猜疑，人人都有一段恐怖经历。

一位与我家颇有交情的医生告诉我，他曾是一个模范公民，申报所有收入并一丝不苟地缴税。但几年前，税务检查员给他开出了一笔巨额账单：“我们知道你隐瞒了40%的收入，”检查员说道，“所以我们照此向你收费。”从那以后，这位医生立刻停止申报全部收入，开始有策略地少报收入。

学术经济学家一直对希腊改革以来腐败现象的顽固性颇感兴趣。塔夫茨大学经济学家雅尼斯·约安尼德斯以及圣路易斯华盛顿大学经济学家科斯塔斯·阿扎里亚迪斯，为麻省理工学院即将出版的一本书对这一问题进行了调查。在书中，他们提出遏制腐败的建议：一是希望政府能够切实惩治高层的违纪者，二是成立一个强有力的全新独立监督机构来抓捕逃税和贪污分子。不过，他们也并不乐观地认为这些措施能够改变——正如他们所说——“家长和学校让其在希腊社会中浸润蔓延的彻底虚无主义与反社会行为的整个价值体系。”

研究显示，希腊充满不信任和作弊的文化远比欧洲其他任何地方都极端。据调查，80%的希腊人认为申领本不该享受的政府福利无可厚非，而只有20%的人持反对意见；而在欧洲大部分地区，这一比例几乎正好相反。

环顾全球，很难找到腐败文化能够自我改良的例子。确有一些成功的例子：纽约的塔马尼大厅曾是彻底腐败的代名词，香港和新加坡早年也如此；只不过随着时间的推移和改革的推进，它们相对而言变成了高效的典范——尽管后两者在今天明显缺乏民主。更常见的则是卢旺达或前苏联共和国格鲁吉亚那种边际性的改进，改革者稳步提升了警察、法院以及部分政府服务，然而行贿、贪污和效率低下的问题仍然严重。

有些观察家认为，希腊这场经济濒死体验还不够“致命”：“人们没饿死在街头，”一位既是外科医生又为希腊最古老报纸《Estia》撰写专栏的雅尼斯·弗拉霍斯说道，“我们受苦还不够。现在情况稍好点，人人都觉得自己逃过了一劫。”
