# Supplementary material for: Does LLM translation align with translation universals? A cross-genre simplification study on English-Chinese translation based on dependency grammar
Source: PLoS One. 2025 Jun 2;20(6):e0324830. doi: 10.1371/journal.pone.0324830 (PMC12129206; doi:10.1371/journal.pone.0324830)
Supplement: S1 File — (ZIP) [file pone.0324830.s001.zip › yiyan O3-mini 翻译中文语料库/B26.O3.txt]

“微观思维终究无法消除贫困”  
几十年来，在美国支持下的社区发展计划遗留下了一笔灾难性的经济和政治负担。  

Whole Foods（全食超市）的顾客也许注意到，收银台上不久前开始挂起了新装饰：那是一组组来自贫困国家的笑容满面的居民的照片。  

这项活动由Whole Planet基金会推动，该基金会是这家超市的慈善部门，目前正开展第八届“繁荣计划”，旨在实现“无贫困的未来”。  

购物者可以将他们因拒绝使用塑料袋而获得的5美分回扣——即袋子积分——捐赠给一个小额信贷基金。  

Whole Foods希望通过结合传统慈善捐款筹集500万美元，为全球四万名“贫困创业者”提供小额贷款。  

他们认为，这种不经政府中介的直接资金转移能够“赋权于穷人及其所在社区”。  

在许多方面，我们正处在一个追求“微观”策略、从小处思考并在地方层面采取行动的时代。  

小额贷款只是“自下而上”发展运动中众多举措的一部分，这种运动旨在让贫困人口直接参与反贫困运动。  

世界银行在这一领域投入了大量资金。  

该行的代理首席经济学家称，社区参与是“发展政策的核心原则”，而在过去15年中，该机构已拨出超过850亿美元用于社区赋权和政府权力下放。  

2006年，作为小额信贷公众形象的穆罕默德·尤努斯（同时也是Whole Planet基金会的合作伙伴）荣获诺贝尔和平奖。  

2009年，诺贝尔和平奖授予了巴拉克·奥巴马（他早年在芝加哥南区曾是一名社区组织者）。  

以这种方式解决贫困问题的热情，部分缘于人们觉得自上而下、专家主导的方案并未取得理想效果。  

大型水坝本意是为灌溉和发电而建，但它们却迫使数百万人（20世纪期间高达四千万到八千万）流离失所，并形成了成片水库，成为传播疾病的蚊虫理想的繁殖地。  

计划生育运动演变成了国家支持的强制绝育运动。  

政府试图通过打造“经济特区”来拉动市场，却变成了开发商掠夺农民土地，随后以极低工资雇佣被剥夺财产的人们的手段。  

听到一两个这样的故事，还可以将其归咎于个别失误；但听到十五个，就不难看出一种模式。  

发展是一项极其复杂的工程，涉及文化、社会学、生态学和经济学等多方面的因素。  

或许依赖那些倾向于简单诊断和一刀切解决方案的外国专家，并非解决问题的正确途径。  

也许更好的方法是让贫困社区自己决定最适合他们的做法。  

毕竟，他们才是最直接观察到现场情况的人，也有充分的理由确保事情朝着正确的方向发展。  

这正是近来倡导小规模、参与式项目背后的思考逻辑：用地方智慧取代专家知识，众多小项目取代少数大项目，让社区掌控自身的发展命运。这听上去令人耳目一新。  

然而，很少有人意识到，这种方法并非全新尝试。  

“一个村子能造就一个未来”  

我们今天所熟知的社区发展始于印度北部一个中等规模的地区——埃塔瓦（Etawah）。  

1948年，印度总理贾瓦哈拉尔·尼赫鲁邀请了一位来自美国的城市规划师阿尔伯特·迈耶，探讨如何在印度乡村“建设社区生活”。  

尼赫鲁把埃塔瓦作为试验田。  

他找对了人。  

和许多同胞一样，迈耶担心机械化对美国，尤其是对社区生活的冲击。他欣赏印度乡村所展现的景象。  

迈耶没有只注重物质成果（更丰收的庄稼、更优质的牲畜），他认为应当听取埃塔瓦居民的“内心所需”，让他们自己想出“民间方案”。  

令人惊讶的是，这种方法似乎奏效了。  

仅凭现有技术和当地资源，乡民们建起了学校、道路和卫生井。  

埃塔瓦迅速声名大噪。  

杜鲁门总统在演讲中给予赞扬，埃莉诺·罗斯福也曾来访，迈耶的工作还登上了《时代》、《生活》、《纽约时报》和《淑女家庭杂志》等媒体。  

在埃塔瓦成功经验的基础上，1952年，印度在圣雄甘地的诞辰那天启动了全国性的社区发展项目。  

美国斥资数千万美元，福特基金会扮演了核心角色，联合国则派出大批专家前来协助。  

为了进一步激励农村社区，印度政府启动了一场“民主下放”运动，用选举产生的地方官员取代任命制官员，同时将部分经济规划业务交由村委会负责。  

到1960年代中期，这个社区发展项目已经覆盖了印度所有的村庄。  

要充分理解这一成就，不妨考虑一下，那时这些村庄的总人口大约占全球人口的10%。  

社区发展从印度辐射开来。  

美国在国务院内成立了社区发展司，提供资金和专业知识。  

不久之后，它又组建了和平队，派遣年轻人出国直接参与援助工作。  

到1960年，已有60多个国家建立了社区发展项目。  

审视这一切，尼赫鲁得出结论：社区发展无疑是他所在政府迄今为止最具革命性的成就。  

“埃塔瓦泡沫”  

然而，关于社区发展的历史有两点颇为令人惊讶。  

一是正如尼赫鲁所察觉到的，其应用范围之广；第二则是它似乎所带来的改变却寥寥无几。  

发展成果往往难以量化。  

如果你问一位经济学家某个发展项目是否成功，她会让你看看那些数字——收入上升还是下降？平均寿命如何？  

而社区开发者一次又一次坚称，他们的成果无法用冰冷的统计数字来衡量。  

他们坚持认为，营造一个充满活力的社区参与文化是一项综合性的工程，不是简单的指标问题。  

他们用故事来代替数据。  

然而，数据尽管有缺陷，往往却反映出了我们真正关心的一些实际问题。  

在印度，最迫切的问题数字与农业有关。  

到了1950年代后期，很明显印度的粮食生产跟不上不断增长的人口需求。  

福特基金会曾警告：“印度正面临着一场严峻的重力问题。”  

尽管福特曾是社区发展的坚定支持者，但面对数字数据时，它改变了支持方向。  

该基金会得出结论，印度主要的问题并非缺乏社区精神，而是缺粮。  

到1960年代，事实已表明社区发展无法阻止即将来临的印度农业危机。  

事实上，很难说社区发展到底能解决什么问题。  

一个又一个针对印度及其他地区社区项目效益的研究都未能证明其显著收益。  

关于印度项目的最引人注目的报告——由尼赫鲁政府委托出具的报告——得出的结论是：尽管曾有各种雄辩言论，但实际上几乎没有取得什么成效。  

最终，很少有社区组织“展现出任何热情或兴趣”。  

研究反复强调，一个主要问题在于相关社区往往并非真正的民主场所。  

原本打算面向全体使用的资金，往往流入地主和村长之手。  

与此同时，最紧迫的问题——债务、父权制、种姓和佃农关系——却很少被议论。  

著名经济学家冈纳尔·姆达尔经过仔细分析后得出结论：社区发展的“净效应”反而是“制造了更多，而非更少的不平等”。  

人类学家杰拉尔德·伯雷曼则直言不讳地指出，让村委会负责解决农村贫困问题，就好比让吉姆·克劳时代的学校董事会来负责废除种族隔离一样可笑。  

在印度，社区发展随着尼赫鲁1964年的去世而宣告终结。  

他的女儿英迪拉·甘地很快就出任总理，随后大幅削减了这一项目，并将社区发展部置于以生产为导向的农业部管辖之下。  

这种做法在当时十分普遍。  

随着全球南方普遍面临粮食短缺问题，那些在1950年代曾推行社区发展的国家在1960年代纷纷转向另一方向：不再注重培养社区团结，而是转向使用改良种子、改良牲畜、化肥和大规模农业技术。  

在许多方面，绿色革命就是对社区发展令人平淡成绩的一种回应。  

在1950年代，很少有全球南方国家没有推行社区发展项目。  

而到了1970年代，拥有积极项目的国家反而变得稀少。  

“凝固的价值观”  

社区项目继续扩展的唯一领域是在反叛乱领域。  

自1950年代起，中情局就在菲律宾资助这些计划，以抑制农村叛乱——左翼“赫克叛乱”。  

通过鼓励农民认同由地主控制的“社区”，而非其所属的阶级，中情局希望借此阻止一场革命的爆发。  

事实证明，这一策略奏效了。  

凭借着胡萝卜加大棒（社区项目与燃烧弹的结合），中情局和菲律宾政府成功镇压了这场起义。  

从中情局的角度来看，这简直堪称奇迹。  

正如其中一位官员兴奋地解释，社区发展完全可以成为“阻止拉丁美洲、亚洲和非洲每个村落都被左派接管的屏障”。  

这更多的是一种激励性的设想。  

美国唯一充分支持社区发展作为反叛乱策略的地方是在南越。  

当吴廷琰政府在宣传其基于“社区发展原则”的一系列乡村方案时（吴廷琰曾引用印度的项目），美国便派来了在菲律宾有着丰富经验的社区专家。  

这最终催生了“战略村”计划，该计划旨在加强南越农民在设防村落中的社区精神，同时在村落外划定一片“自由火区”。  

美国不仅提供了1000万美元资金，还派遣了经验丰富的社区专家团队。  

然而，战略村最终却成为吴廷琰政权失败的象征。  

这些村落既不受当地居民欢迎，又极易被民族解放力量渗透，在吴廷琰1963年去世后迅速瓦解。  

“小谈”  

然而，如今“社区”这一概念又开始流行起来。  

而当年中期面临的问题，却又在今日频频重现。  

2013年，世界银行的两位首席经济学家加扎拉·曼苏里（Ghazala Mansuri）和维杰延德拉·劳（Vijayendra Rao）对近500项关于参与式发展的研究进行了回顾。  

他们审视的调查涵盖了各种活动和地区——巴西的参与式预算、巴基斯坦的小额贷款、肯尼亚妇女获取饮用水的状况、乌干达的森林管理、以及利比里亚战后重建。  

他们的综述涉及民族志、调查、随机控制试验以及计量经济学分析。  

他们的发现并不令人鼓舞。  

研究者们得出结论：偶尔，参与式项目能对当地问题产生创造性回应；但更多时候，这些项目往往被当地精英所劫持。  

当社区项目确实带来可测量的效益时，那些通常仅属微薄的收益也往往只惠及“最有文化、最不偏远、与富裕和权势阶层联系最紧密的人”。  

如果过去和现在社区项目一再失败，那么接下来该怎么办？  

是回归专家统治吗？还是建设更大的水坝，使用更优质的种子？  

如果面临两种截然不同的途径——一种是发展专家问“我们能为穷人做些什么？”，另一种是社区开发者问“我们能和他们一起做些什么？”那么草根式的方法至少听起来不那么居高临下。  

然而，全球北方的居民或许会提出第三个问题，而且这个问题更具有建设性：“我们对他们做了些什么？”  

这个问题蕴含着一种截然不同的框架，而这正是参与式发展倡导者们很少考虑的问题。  

它暗示着全球北方的政府政策可能与全球南方持续贫困之间存在某种因果关系。
