# Supplementary material for: Does LLM translation align with translation universals? A cross-genre simplification study on English-Chinese translation based on dependency grammar
Source: PLoS One. 2025 Jun 2;20(6):e0324830. doi: 10.1371/journal.pone.0324830 (PMC12129206; doi:10.1371/journal.pone.0324830)
Supplement: S1 File — (ZIP) [file pone.0324830.s001.zip › yiyan O3-mini 翻译中文语料库/B27A.O3.txt]

有女性董事的公司表现更佳——而且不仅仅因为她们懂洗发水

再添一份报告，进一步证明女性在企业董事会中的重要性。全球市场指数提供商MSCI对超过4,200家上市公司进行的一项新研究显示，那些拥有“强势女性领导力”的公司，在五年半的时间里，其股本回报率比高层缺乏足够女性比例的公司高出36.4%。

在这项研究中，MSCI将“强势女性领导力”定义为董事会中至少有三位女性——研究表明，这样的数量足以形成决策所需的关键群体，或说所占女性比例高于该公司所在国家的平均水平。

然而，在当今企业环境中，强势女性领导力并不常见：今年2月，安永发现，标准普尔1500公司的董事会中女性仅占16%的席位——这一比例甚至低于仅由名为约翰、罗伯特、詹姆斯和威廉等男性所占的座位数。MSCI调查的公司中，仅有20.1%的公司董事会中至少有三位女性。

在2009年12月至2015年8月期间，MSCI发现，性别结构更平衡的董事会所在的公司，平均回报率为10.1%，而男性占多数的董事会则仅为7.4%。不过，这项研究并不声称强势女性领导力必然导致更好的财务表现——一个女性比例较高的董事会或许仅仅反映了该公司努力进取、拥抱进步变革的态度，而这种变革本身也会影响财务回报。不过，研究中也指出，“管理学和社会心理学的学术研究早已表明，构成更为多样化的团队往往更具创新性，且能作出更好的决策。”

MSCI还发现，董事会性别多样性较差的公司，更容易陷入贿赂、腐败和欺诈等“公司治理相关争议”之中。

尽管越来越多的证据显示，通过额外努力实现董事会多样化，公司能获得巨大收益，这一理念却未能迅速深入人心。去年，《财富》杂志报道，过去十年间，财富500强公司中女性董事的比例仅上升了3.3个百分点。传播方式在一定程度上也影响了这一企业思想禁锢。

如今，《纽约时报》报道了TSG Consumer Partners的案例——这是一家私募股权公司，2004年该公司仅有一位女性投资者。而现今，该公司员工中女性占比已达到50%，这远远优于北美私募股权公司平均仅13.7%的女性员工比例。

正如Leslie Picker所写：对于公司联合创始人兼首席执行官Chuck Esserman以及总裁Jamie O’Hara来说，追求性别平衡不仅仅是符合政治正确的要求，他们还将其视为一项竞争优势。这家成立28年的公司专注于消费品领域，例如Glaceau Vitaminwater和生产洗发水与护发素的Pureology。鉴于女性在家庭中通常主导购买决策，TSG理所当然地希望将她们的专业见解引入决策桌面。

在文章后半部分，一位与TSG合作的公司的总裁也赞扬了TSG吸纳更多女性进入决策层的努力。他表示：“这是他们进入市场方式中一个重要的组成部分——他们能与专注于化妆品、美容和时尚领域的管理团队对话，而这些领域正是女性大有洞察力的地方。”

令人沮丧的是，到2015年，公司在推动更多女性担任领导职务的过程中，仍不得不仅仅依靠女性的一个专长——独特的性别体验——来为这一举措辩护。而实际上，当公司致力于实现性别多样性时，更有可能提拔和任命那些本应当获得机会、且在岗位上表现优异的女性，只是她们常常因为不符合传统标准而被忽视。事实上，拥有女性董事的公司之所以能作出更佳决策，不在于女性使用了公司销售的产品，而在于她们能为企业各个层面带来多元化的视角。
