# Supplementary material for: Does LLM translation align with translation universals? A cross-genre simplification study on English-Chinese translation based on dependency grammar
Source: PLoS One. 2025 Jun 2;20(6):e0324830. doi: 10.1371/journal.pone.0324830 (PMC12129206; doi:10.1371/journal.pone.0324830)
Supplement: S1 File — (ZIP) [file pone.0324830.s001.zip › yiyan O3-mini 翻译中文语料库/B27B.O3.txt]

为什么印度的女性不工作？

麻省剑桥 — 通常，低中等收入国家的经济增长会为女性创造更多就业机会。但在2004年至2011年期间，印度经济平均以7%的速度增长时，其女性劳动力参与率却从31%下降到了24%，下降了7个百分点。尽管女童的受教育程度迅速提高、生育率不断降低，国际劳工组织在2013年仍将印度的女性劳动力参与率排在全球倒数第11位。

研究表明这件事的重要性：工作以及由工作带来的资产控制权不仅能降低家庭暴力发生率，还能增强女性在家庭决策中的话语权。而且，一个能够让所有最有能力的公民进入劳动力市场的国家，其经济效率更高、增长更快。为帮助印度跻身中等收入国家行列，政府必须弄清楚女性劳动力参与率下降的原因，并制定出有效的政策应对措施。

数据呈现出一个复杂而令人困惑的局面：虽然女性受教育程度不断提高，但通常与更高教育相关的积极的劳动力市场效应却在减弱。这并不是因为女性不愿工作。我们对印度最新劳动调查数据的分析显示，超过三分之一主要从事家务的女性表示她们希望有一份工作，在农村受教育程度最高的女性中这一比例接近一半。她们不工作很大程度上是因为印度传统性别规范的根深蒂固，这些规范试图维护女性的“纯洁”，保护她们不与丈夫以外的男性接触，同时限制她们离开家门。

即使存在家庭手工工资工作或创业机会，这些机会也很少能真正改变和解放劳动者。在我们参与的针对印度农村年轻女性的职业培训项目中，我们目睹了许多男士拒绝让自己的女儿、妻子或儿媳离开村庄去参加培训并获得工作岗位。那些薪酬与学员就业成果挂钩的培训师也不愿与更可能拒绝安排工作的女性合作。在城市中，尽管工作地点更近，但女性往往因无法接触到传统由男性主导的职业网络而遇到困难。因此，她们最终往往只能进入薪酬较低、责任较轻的岗位，这不仅限制了她们的才能发挥，也使她们在家庭收入上升、非为生存而必须工作的情况下，更不愿意选择工作。

这一切看似令人沮丧。然而，当劳动力市场开始真正重视女性的劳动时，那些看似不可撼动的传统规范也会逐渐瓦解。邻国孟加拉国的服装业占全国出口收入的75%以上，而惊人的是其四百万服装业工人中近80%是女性。在过去30年中，该行业的爆炸性增长引发了大规模的女性劳动力参与率攀升，同时也推迟了婚龄，使得父母更加重视女儿的教育。这些变化反过来又极大地助推了孟加拉国服装行业的持续快速增长。

在印度，在某些专业领域中，由于行业迅速扩展、工作条件优越，女性表现得非常出色。例如，在金融服务领域，虽然只有十分之一的印度公司由女性领导，但在金融行业中，这个比例却超过一半。如今，印度最大的国有银行和私营银行均由女性掌舵。另一个例子是印度航空业，该行业早早就定位为对女性友好的职业。目前，在印度5100名飞行员中，有11.7%是女性，而全球这一比例仅为3%。

不过，这些成功案例仅代表了印度众多女性中的少数几千人。印度需要出台能够迅速并大范围激发女性工作需求的政策，就像孟加拉发生的那样。鉴于印度缺乏一个快速增长、能为女性创造大量就业机会的制造业部门，一个可能的解决方案是扩大劳动力市场中的性别配额。印度已经在地方选举中成功地使用过这种配额。研究显示，在设有配额的地区，更多女性参选并获胜，即使在取消配额后这种趋势依然存在。配额提高了家长对女儿的期望，同时也提升了女孩自我期许。女性当选领导人的增加还带来了整体更好的女性福利成果：更多资金投入到惠及女性的公共产品和服务中，女性也更敢于发声谴责暴力行为。经济也因此受益，在有配额的村庄中，更多女性能够获得创业贷款。

印度另一个大规模实施性别配额的实验始于上世纪80年代，即在学校中聘用女教师。根据印度劳动调查数据显示，在城市中，教育部门是女性就业最多的领域；在农村，除农业外，教育是最大的女性就业部门。未来，引入并严格评估其他适合年轻受教育女性且能提供安全且有吸引力的职业的领域的配额，将是一个充满潜力的举措。

此外，为确保具备才能和经过培训的女性能够满足新出现的就业需求，建立性别配额必须有安全、有效的职业培训和就业安排项目作为支持。去年，印度总理纳伦德拉·莫迪在独立日演讲中强调了转变印度性别规范的必要性，但在过去一年里变化甚微。显而易见，莫迪及其顾问们应该更广泛地利用现有的政策工具，包括性别配额和职业培训，来确保印度所有女性都有机会从事有报酬且有意义的工作——这将使她们有能力掌控自己的生活、家庭乃至国家的未来。
