# Supplementary material for: Does LLM translation align with translation universals? A cross-genre simplification study on English-Chinese translation based on dependency grammar
Source: PLoS One. 2025 Jun 2;20(6):e0324830. doi: 10.1371/journal.pone.0324830 (PMC12129206; doi:10.1371/journal.pone.0324830)
Supplement: S1 File — (ZIP) [file pone.0324830.s001.zip › yiyan O3-mini 翻译中文语料库/B27C.O3.txt]

机器人工人的时代对男性来说将更为严峻

许多经济学家和技术专家认为，世界正处在一场新工业革命的边缘，在这场革命中，人工智能领域的进步将以近乎无情的速度使人类劳动力过时。

牛津大学的两位研究人员最近对700多种职业所需的技能进行了分析，以判断其中有多少将在不久的将来受到自动化的威胁，结果并不乐观：

他们得出结论认为，在未来几十年内，机器可能会取代当今47%的工作。

这一悲观预测的后果不会平均影响整个社会。仔细审视数据，会发现一个令人意外的模式：主要由女性从事的工作相对安全，而典型的由男性从事的工作则面临较大风险。

尽管劳动力平等取得了一定进展，但许多常见职业依然存在明显的性别偏见。例如，在美国300万名卡车司机中，95%以上是男性；而近300万秘书和行政助理中，95%以上是女性。

自动驾驶车辆并非遥不可及，一旦它们问世，驾驶员的工作将会消失；而办公室支持人员则不会面临这种迫在眉睫的威胁。

这一模式在许多性别偏向明显的职位中都得以体现。美国250万个建筑和木工岗位中，97%由男性担任。牛津研究估计，这些男性工人有超过70%的机率会被机器人取代。

相比之下，93%的注册护士职位由女性担任，而她们面临被淘汰的风险微乎其微，仅为0.009%。

是什么导致了这一现象呢？

即将到来的智能机器展示出的技能更适合那些目前主要由男性主导的职业。许多男性从事的工作都涉及感知和操作，通常还需体力劳动，比如挥锤或修剪树木。最新的移动机器人将先进的传感系统与灵巧的机械臂结合在一起，从而能够成功完成这类任务。
