# Supplementary material for: Does LLM translation align with translation universals? A cross-genre simplification study on English-Chinese translation based on dependency grammar
Source: PLoS One. 2025 Jun 2;20(6):e0324830. doi: 10.1371/journal.pone.0324830 (PMC12129206; doi:10.1371/journal.pone.0324830)
Supplement: S1 File — (ZIP) [file pone.0324830.s001.zip › yiyan O3-mini 翻译中文语料库/C01A.O3.txt]

《上帝的中国儿子》

“总是身处外面只能远观，真不容易，但这些外国人别无选择。”  
这正是本书开头那句立刻吸引人眼球的话，它讲述了最早——范围极其狭窄的——在广州建立的外国商埠。

乔纳森·斯宾塞那引人入胜的记述，首次发表于十几年前，讲述了19世纪中叶中国太平天国起义对抗清朝的故事，而我却是最近才发现这本书。

作为一位严肃的历史学家，几乎完全采用生动的现在时来构建叙事，确实是一种大胆且不同寻常的选择（实际上，就如那令人印象深刻的开篇，他似乎采用了其中一位主角或一个虚构的中国普通人的视角）；虽然这种写法偶尔会显得略微牵强（特别是当他不得不在叙事中前后跳跃，暂时脱离现在时后又回归时），但总体来看，这种手法极为有效，营造出一种迫在眉睫的临场感，使读者能够全身心地在想象力和情感上参与到故事中来。

对于这样一个沉重的话题，这本书却读起来轻松而引人入胜。

故事的核心人物是洪秀全——一位来自中国南方相当卑微家庭的年轻人，为了通过那极为严苛的科举考试取得官职，毕生苦读儒家经典。第二次考试失利后，他染上高烧，在昏迷中经历了一场异常冗长、逼真而详尽的梦境：梦中他上了“天”，见到了“上帝”，并与一大群“魔鬼”展开激烈殊死的战斗。

几年之后，他通过阅读一本外国书籍——那是最近开始在国内流传的中文译本的圣经小册子——逐渐领会了这个梦的意义。洪渐渐确信，自己的梦境是一段真实的经历，梦中遇到的“上帝”正是基督教的上帝耶和华；更进一步，他认为自己是上帝的次子，是耶稣的弟弟，被派到人间，肩负着神圣使命，要将中国人转变信仰，拯救他们脱离“魔鬼”的魔爪。

起初，这些“魔鬼”主要与中国传统宗教中的迷信行为联系在一起；但随着洪秀全那刚刚起步的新宗教不断壮大，并引起地方政府的怀疑与迫害，它很快便走向了政治化和军事化，开始将“魔鬼”定义为中国的满族统治者——即两个世纪前从远东北入侵占领中国、却始终未被本土汉人完全接受的“鞑靼”入侵者，而这些统治者对权力的掌控也正日益岌岌可危。

洪秀全在争取信徒方面取得了惊人的成功，并从他最初的两位追随者那里获得了极大助力，这两位追随者在“传达”上帝与耶稣的声音、提供建议与激励方面表现得极其有说服力。有了这种直接神迹般的干预，洪很快建立起一个强大的末世运动，力图在人间建立上帝的国度——那“太平”的国度。太平军的人数迅速膨胀，从数万人发展到后来的几十万人，并在鼎盛时期控制了中国中部大部分地区，南京也被定为他们天国的首都。

在接下来的15年里，他们和其他不满势力展开了与清政府军队的惨烈内战——这是历史上最为残酷的战争之一，据估计，这场冲突不仅在战斗中造成巨大伤亡，还由于残暴的屠杀、处决、饥荒与疾病导致至少2000万人丧生。

在中国以外，这段历史或许很少为人所知，甚至可以说鲜为人知。但这段历史应该让更多人了解，因为它是理解当今中国的关键之一（例如，现任共产党的极度警惕宗教现象，尤其是对法轮功这类邪教的戒备，就与150年前太平天国的惊人崛起以及其最终带来的灾难性后果密切相关），而斯宾塞的这本书则让这一历史变得触手可及。

这本书我极力推荐，即使是那些平常不喜欢非虚构类作品或历史书籍的人，也一定会从中获益。
