# Supplementary material for: Does LLM translation align with translation universals? A cross-genre simplification study on English-Chinese translation based on dependency grammar
Source: PLoS One. 2025 Jun 2;20(6):e0324830. doi: 10.1371/journal.pone.0324830 (PMC12129206; doi:10.1371/journal.pone.0324830)
Supplement: S1 File — (ZIP) [file pone.0324830.s001.zip › yiyan O3-mini 翻译中文语料库/C01B.O3.txt]

爱情与总统间的伙伴关系

奥巴马夫妇出现在图森的亚利桑那大学，出席仪式以纪念在枪击事件中丧生的六人——那场事件使得众议员加布里埃尔·吉福兹的生命岌岌可危。

乔迪·坎托描述奥巴马夫人在总统演讲时的反应：“她留心听着每一个字，轻微地点着头，眼神随着他的每句话闪烁。”

当奥巴马总统讲述吉福兹女士第一次睁开眼睛时，“米歇尔也短暂地闭上了眼睛，做了个手势模仿她丈夫的语调，显示出他所表达的那种释然感。
她有时就是这么做，在丈夫演讲时将他的话语‘表演’出来，好像能注入她自己的活力，从而帮助传递他的讯息。”

坎托写道，演讲结束时“米歇尔脸上流露出深深的满足感。
他发表了她早已深信他能够做到的那种演讲。
她脸上的神情在诉说：‘这正是我希望你成为的总统。’”

话音刚落，随即引发阵阵低鸣声：“哪个记者敢自以为了解米歇尔·奥巴马的内心？”

在他人笔下，“奥巴马夫妇”这一称谓可能会显得令人咋舌的越界，但坎托女士曾在2008年总统竞选期间为《纽约时报》报道奥巴马夫妇，如今又身为该报的华盛顿记者，因此她的话语具有权威性。作为一个严谨的记者，坎托对微小动作的细微差别、对那些不言而喻真相的重要性都十分敏感。她清楚：每一段稳固的婚姻——包括如今白宫中的这一段——都有其复杂性与失望之处。而且——这点尤为关键——坎托女士对女性充满敬意，这也是她所著关于奥巴马总统任期的首本著作，给予米歇尔·奥巴马应有的关注。

在这一过程中，我们了解到许多关于那位才华横溢而又内向孤傲的女性，她嫁给了总统，以及她如何影响了他的总统生涯。

《奥巴马夫妇》充满了各式各样的趣闻小事，这些小插曲丰富了关于他们婚姻如何塑造总统形象的叙事。公众对他们私下亲密时刻的几次瞥见，传递出一段由雄心勃勃的男人与同样志向坚定的妻子共同铸就的真挚纽带。  
他可能有些傲慢且自我为中心，但他渴求她的认可；她既是他的拥护者，也是严格的批评者，更是他们共同使命的坚定守护者。坎托女士摒弃了将政治夫人当作道具或麻烦的刻板印象，而是探讨成为一个现代第一夫人的意义——一个有自己观点并期待被认真聆听的女性形象。

书中举出了许多具体事例，说明奥巴马夫人如何在与自我怀疑挣扎的同时，以只有妻子才能做到的方式支持丈夫，并在让他保持脚踏实地上发挥了关键作用，而这与那些陈词滥调——比如她命令他去捡脏袜子——全然无关。  
她在他公众支持率骤降时帮助他重新调整步调，督促他用带有个人色彩的故事，来弥合那位头脑冷静的他与受伤民众之间的距离。  
她还是促使最终高层顾问调整的动力，在斯科特·布朗赢得马萨诸塞州爱德华·肯尼迪参议员席位后，导致高级顾问纷纷离去。布朗的胜利让民主党失去了超级多数席位，而奥巴马夫人对此极为愤怒——她认为总统及其团队既封闭又无组织，没有为可能出现的最坏局面做足准备。  
“她觉得我们的舵没有调好。”奥巴马对助手们说。  
最终，他也同意了这一观点。

坎托写道：“这正是米歇尔对奥巴马总统任期产生最深远影响的地方：她与丈夫共享的目标感、她那充满力量的世界观、她对平等、机会和公正满怀热情的信念；以及她做出不受欢迎抉择、承受政治代价时那份决心。  
每天，总有顾问与他探讨华盛顿的实际情形，不断提醒他民调数字；而每个夜晚，他都与米歇尔相聚——据助手说，她谈论着道德使命，一次又一次地提醒他，他们存在的意义就是去做好事，不被政治噪音分散注意力，要敢于冒险。”

有时，他们的想法甚至过于相似。  
他们共同蔑视国会，这种情绪削弱了奥巴马促成妥协的能力；他们紧抓旧有友谊，这又让他们在那个已令他们心生不信的小镇上更加边缘化；他们还共同坚信，总统被他所服务的人误解和低估了。  
作为一位美国参议员的妻子，我深知这在政治家庭中既普遍又极具毒性，而这绝不会有什么好结果。

在2008年大选后的最初几天，无论媒体还是当选总统的团队，都不知道奥巴马夫人对于迁往华盛顿感到如此忧虑，以至于曾考虑在女儿们完成学年之前继续留在芝加哥。  
2004年，当奥巴马当选为参议员时，他的夫人就拒绝移居首都与他团聚。  
那时，她对政治能否改善生活缺乏信心，也希望将幼小的孩子们隔绝在华盛顿那超现实的世界之外。  
我第一次听说这事是在2006年，那时参议员奥巴马正在俄亥俄州竞选，我的丈夫谢罗德·布朗也在竞选参议员。  
当奥巴马先生得知我也拒绝前往华盛顿时，他在后台找到了我，笑着说：“你一定得见见我妻子——你对华盛顿的感受和她完全一样。”

2008年，我曾两次见过奥巴马夫人，并有一次通过电话采访。自那次大选之后，我便再未与她交谈。  
在2007年，经过最初的犹豫后，她终于为奥巴马先生竞选总统给予了祝福。  
随之而来的竞选过程反而强化了她对政治生活的种种疑虑。  
她感受到媒体对她的负面报导刺痛，同时她对团队中缺乏支持的情况也颇感不满。  
在奥巴马先生明确表示他需要她和女儿们后，她改变了最初留在芝加哥的打算。  
就这样，米歇尔·奥巴马的公众形象转变之路便开始了。

奥巴马夫人也曾为自己角色的改变而苦恼——无论是在公众视野中，还是在她的家庭中。  
她发现，即使是陪女儿上学、或者偶尔参加女儿们的足球比赛，也难免会因附带的喧闹而让孩子们感到尴尬。  
她在婚姻中也感受到新的限制——这种限制不是由总统个人施加，而是由他总统身份所带来的。  
作为一位成熟的职场精英，聪明且极富幽默感，她早已习惯成为奥巴马先生的搭档；而如今，他的日程被细分到五分钟一档，她突然被重新定位为他的帮手。  
她对此预设的第一夫人礼仪诸多仪式性职责极力排斥。  
她厌恶那种与国会议员配偶一同出席的板滞午宴，只有在对方前一天陪她一同到华盛顿地区的食物银行做义工后，她才勉强答应出席。  
她的好意屡屡被媒体焦点转向她穿着价值515美元运动鞋装载杂货的新闻所打断。  
正如坎托女士所写，服装已成为她在默默承受丈夫政治生涯公众要求之余的一种“补偿性乐趣”。  
“如果我不得不去参加，至少我能趁机买件新衣服，”她曾这样对邻居说。  
如今，作为美国或许最著名的黑人女性，她感受到巨大的压力，必须以优雅和自信的形象来扭转那些负面刻板印象。  
然而，她却意外地成为了在国家经济艰难时期的美国第一位时尚达人。
