# Supplementary material for: Does LLM translation align with translation universals? A cross-genre simplification study on English-Chinese translation based on dependency grammar
Source: PLoS One. 2025 Jun 2;20(6):e0324830. doi: 10.1371/journal.pone.0324830 (PMC12129206; doi:10.1371/journal.pone.0324830)
Supplement: S1 File — (ZIP) [file pone.0324830.s001.zip › yiyan O3-mini 翻译中文语料库/C02.O3.txt]

英语之战——关于我们应如何说话的争论

长期以来，许多英语使用者一直觉得这门语言正走向没落。在他们周围，人们讨论着“parameters”（参数）和“life styles”（生活方式），还会用“disinterested”（不带偏见）来表达其实想说的“uninterested”（毫无兴趣），用“fulsome”（过分热情）来代替他们真正想用的“full”（饱满）。对于那些听者来说，这让他们觉得自己已不再隶属于这个语言群体；而对另一些人而言，抱怨者不过是迂腐老古董和势利之徒。其实，他们所反对的那些用法，并非令人悲叹的理由，而恰恰是值得庆祝的语言活力的体现，证明英语容纳万象、博大精深。

第二类人的观点在于强调英语的多元性。英语正是由生活在不列颠岛上各个不同民族的语言混合而成；同时，它也随着商业和征服而不断变化。英语自古就是个杂揉集结体，而这种特性也促使它变得更为宽容。然而，在过去大约半个世纪中，这种现状引发了一场既具政治意义又牵涉语言问题的激烈争论，双方分别为：一派是规范主义者，他们热衷于教导我们如何书写和表达；另一派则是描述主义者，他们认为我们在讨论语言时唯一正当的做法，只能如实陈述当下的使用情况。

这一争论正是英国记者亨利·希钦斯在《语言之战：正确英语的历史》（Farrar, Straus & Giroux）一书中讨论的内容，他本人就是一位坚定的描述主义者。

在英国，二十世纪最重要、最全面的规范主义著作莫过于H. W.福勒所著的《现代英语用法词典》。福勒原本是一位退休教师，1926年出版的首版长达742页，其中大部分内容都涉及诸如拼写和发音这样的细枝末节问题。然而，福勒真正的主题——他内心深处的追求——是两个普遍原则：清晰和朴素，他认为所有语言的运用都应该遵循这两条原则。该书之所以声名远扬，正是因为他就“矫揉造作”（genteelism）、作态（mannerisms）、“不切题的典故”（irrelevant allusion）、对长词的偏爱（love of the long word）等问题写下了许多评论。福勒将“矫揉造作”定义为，“用一个认为比最先在脑中闪现的普通自然词汇更不易被大众所玷污、更不普遍、更不粗俗、更不低级、也不那么容易在不雅的场合不中用的同义词来替代原本的词汇。” 显然，福勒所讨论的不仅仅是语言，而是其背后所隐含的道德基础——真理与虚伪。对许多人来说，他似乎描绘了一幅理想化的英国人形象——讲究体面、公平竞争、享用烤牛肉——并进而推荐甚至规定这些品质。基于此，希钦斯对这本书表示强烈谴责；但在英国，情况并非如此。《现代英语用法词典》第一年便售出六万册。其最著名的后继影响之一，是乔治·奥威尔1946年的文章《政治与英语语言》。该文发表于第二次世界大战结束之际——也就是在世界大部分地区几乎被极端意识形态摧毁后不久——文章指出，许多政治言辞通过迂回、委婉以及其他修饰手法，“旨在使谎言听起来真实，使谋杀行为显得体面。”（奥威尔三年后在《1984》中再次重申这一点。）因此，在奥威尔看来，语言的清晰直接关系到我们生存的根基，他可谓是最急迫的规范主义者。

希钦斯对奥威尔表示尊敬，但他仍对那场倡导朴素英语的运动提出疑问。正如《风格要素》之于英国一般，该书在美国中占据了无可替代的重要地位。威廉·斯特伦克（William Strunk, Jr.）曾是康奈尔大学的一位英语教授，《风格要素》最初只是他于1918年写给学生的一份43页小册子，目的是改革他所认为的学生那模糊、冗长、乏力的写作方式。他追求的目标与福勒一致——即清晰和朴素，同时他还非常注重简洁。一年后，只有20岁的钢琴制造商之子E. B. 怀特选修了斯特伦克的课程。大学毕业后，怀特长时间将其教授的小册子抛诸脑后，并逐渐成为以清晰与朴素著称的职业散文家。直到有一天，一位大学好友寄给他一份那份小册子的复印件，认为这能令他一笑。受到昔日恩师智慧的启发，怀特同意为当代读者修订这本手册。1959年，经过修订的版本问世，如今人们普遍称之为《斯特伦克与怀特》。虽然该书并非十全十美——例如在第四版第16页上，就有11次出现了书中所不赞成的被动语态——但《风格要素》仍成为美国最受信赖的写作指南。怀特在书末附上的《风格论述》一文，将讨论用法的问题扩展到艺术领域。他认为，在经过一页页规则的约束后，优秀写作的关键不在于严格遵循规则，而在于“耳朵”，即对何种表达听起来正确的直觉感知。同时，怀特比福勒更强化了道德的因素：“风格最终的形成更多依赖于心境，而非作文原理。”“如果风格不体现写作者本人的品格——也就是说，一个人是什么，而不是他知道什么——那么这种道德方面的评判就毫无意义。”简而言之，写好文章其实首先得成为一个好人。

斯特伦克与怀特、福勒以及在某种程度上奥威尔，他们的论调主要针对与他们同一社会阶层或受过类似教育的人群，因此他们的语言风格轻松、机智，并乐于颁布规则，但他们从来不曾指望去教钢铁工人如何使用英语。

可是到了二十世纪中叶，他们那套规范主义前提在学术界遭遇了猛烈反对。新兴的结构语言学理论部分认为，语言是不可能被立法的，因为它自有一套内部规则；我们所能做的最多也只是加以归类整理。另一大反对意见则来自于二十世纪末的改革政治。在一个由移民塑造、且排斥“精英”概念的世界中，许多人感觉规范性的写作指南具有排他性，甚至残酷。为什么要让一些老派的新教徒来规定我们应如何书写自己的语言？

在品味和语调上，这些书对部分读者（比如希钦斯而言）显得既偏狭又小家子气。他写道：“福勒的理念正是那种‘英伦气质’的一部分，其中包括对花草动物、铜管乐队、一杯奶茶、薄纱窗帘、集邮、乡村板球、问答游戏以及填字游戏的偏爱。” 同样，斯特伦克与怀特的理念也让人感到些许不适。那本书竟变成了一种偶像崇拜的对象。以此为题材，马修·纳什创作的一个芭蕾舞剧于1981年在纽约首演；尼科·穆利还为此创作了一组歌曲，并于2005年在纽约公共图书馆演出，同时配合梅拉·卡尔曼插图版的《风格要素》出版；2009年，记者马克·加维推出了一本名为《风格化：关于斯特伦克与怀特〈风格要素〉的一段略带痴迷的历史》的书，书中引用了怀特与出版商之间的通信、重现了著名作家的推荐信，并详细描述了加维对该书满腔热忱的所有感受：“我喜欢它精巧的尺寸；我喜爱1979年第三版的装帧设计：封面上作者的姓氏占据了上半部分，采用的是粗壮的深红色无衬线字体。” 对于某些人来说，这样的迷恋显得既令人作呕，又颇有小圈子气息。斯特伦克与怀特自然与一些读者所认同的《纽约客》中那种“烟斗与拖鞋”的调调相联系，毕竟怀特本人曾是该杂志长达数十年的著名撰稿人。

过去半个世纪语言争论中最具关键意义的文献，是1961年出版的《韦氏第三版新国际词典》。这部2662页的修订版美国英语权威词典，态度鲜明地站在描述主义一边——“ain’t”可以收录，“irregardless”也被接受；“like”甚至可以用作连词，例如在“Winston tastes good like a cigarette should.”一例中使用。虽然这些词汇在1934年韦氏完整版中也曾出现，但当时往往附有大量“使用标签”，将其标记为俚语、幽默说法、错误用法或非文雅表达。而在《韦氏第三版》中，这类使用标签明显减少，且采用了更中性的名称，如“非标准”（nonstandard）和“低于标准”（substandard）；同时对这些标签的定义也隐含着微妙的政治意味。词典解释道：“低于标准”指的是一种存在于整个美国语言社群中的语言使用模式，但这种用词或形式与该社群中享有盛誉的群体所采用的有所不同。词典举例称，“drownded”和“hisself”是在美国语言社群中普遍可接受，但在所谓的‘声望’群体中不被容许的词汇。

《韦氏第三版》推出后引来各方强烈抨击。许多读者回忆中从未听过任何人——无论是受人尊敬的学者还是普通人——使用过“drownded”或“hisself”。甚至包括有影响力的评论家德怀特·麦克唐纳在内，他在1962年的尖刻文章《弦失调》中，直指编辑们出于政治原因而含糊其辞、误导读者、作出隐瞒。就连中间派的《纽约时报》也曾嘲弄《韦氏第三版》。瑞克斯·斯托特笔下受人喜爱的侦探内罗·沃尔夫因该书无法区分“imply”（暗示）和“infer”（推断）的区别，竟一怒之下将其投入火中。这几乎成为英语写作指南界迄今为止最接近公众丑闻的事件。

由此，一部全新的词典诞生了：1969年出版的《美国传统英语词典》。这部《美传统》既是对《韦氏第三版》的反驳，又毫不掩饰自身的规范性和（严格来说）精英主义色彩。正如其编辑威廉·莫里斯所言，该书旨在为“那些追求优雅与精准的聪明人提供明智的指引”。聪明的人——也就是那些查阅词典的读者——这终究不是人人皆是。尽管如此，《美传统》的编者们竭力保持开放态度，他们召集了大约一百名主要由职业作家和编辑组成的“使用小组”，并请他们就有争议的词汇和短语进行投票。编辑们随后做出决策，但对于许多词项，他们不仅附上使用标签，还附带了一段“使用说明”，详细列出投票结果，而这些结果有时差距非常接近。例如，“ain’t”的词条写道：“非标准。’ain’t’为’am not’的缩写。” 随后还附有长达十八行的使用说明，指出虽然“ain’t”普遍受到严厉谴责，但单独使用“ain’t I”相比将“ain’t”与其他词组合使用则显得稍可接受。实际上，小组中有16%的人认为口语中使用“ain’t I”是可以接受的（不过千万别写在正式文稿中，只有1%的人赞同这样的书写方式）。这种投票不但可被视为预先抗辩排他性指控的措施，同时也显示了他们试图传达常识，而非傲慢或自卫，最终只是为了讲出真相。

在社会的各个层面，总存在着精英阶层。《韦氏第三版》试图抹去这一事实，而《美传统》并未掩饰，反而展示出上层人士之间常常存在甚至通常会有分歧。因此，这恰恰构成了一个你也许能够加入的精英圈子，它并没有什么所谓的秘密暗号。

通过如实描述现行语言使用，描述主义者做了一件大事：他们鼓励了对口语的研究。关于俚语的词典自古有之。2010年，牛津博德利图书馆出版了一本，编辑们声称这是首部此类典型样本，其名为《1699年新编行话词典：关于吉普赛人、乞讨者、小偷、骗子等各族群体中古今用语的全新词汇》，其中“cant”意即俚语；该书的作者仅署名为B.E.
