# Supplementary material for: Does LLM translation align with translation universals? A cross-genre simplification study on English-Chinese translation based on dependency grammar
Source: PLoS One. 2025 Jun 2;20(6):e0324830. doi: 10.1371/journal.pone.0324830 (PMC12129206; doi:10.1371/journal.pone.0324830)
Supplement: S1 File — (ZIP) [file pone.0324830.s001.zip › yiyan O3-mini 翻译中文语料库/C03A.O3.txt]

威尼斯电影节 2011：十大重点影片

Xan Brooks 从威尼斯电影节的参展影片中挑选了他心目中最值得关注的十部电影。  
Xan 将前往威尼斯，在本月晚些时候现场报道节日盛况，包括新闻、影评和嘉宾访谈。  
第68届威尼斯电影节将于8月31日至9月10日举行

《三月十五日》（开幕之夜影片）  
电影节以乔治·克鲁尼讲述的政治阴谋与破灭理想的故事揭幕，该片的灵感来源有些松散地借鉴了2004年总统竞选热门人选霍华德·迪恩所发动的那场晃晕人心的蜉蝣运动。  
克鲁尼不仅执导，还与玛丽莎·托梅、菲利普·西摩·霍夫曼和瑞安·高斯林等人共同出演。  
我们希望这部影片更像《晚安，好运》而非《铁血战士》

《炉边密谈》  
我非常喜欢托马斯·阿尔弗雷德森执导的上一部作品（2009年的《让正确的人进来》），因此我对他如何处理约翰·勒卡雷70年代间谍小说所勾勒出的广阔而模糊的世界充满了好奇。  
加里·奥德曼重现了亚历克·吉尼斯那标志性的表演，扮演目光锐利的乔治·斯迈利，在一众演员中还有科林·费尔斯、约翰·赫特和本尼迪克特·康伯巴奇等人助阵

《呼啸山庄》已经等候多时  
这一项目最初于2008年提出（当时曾风闻娜塔莉·波特曼短暂被定角出演凯西），并计划于五月在戛纳电影节上亮相  
不过，戛纳的失利可能会让里多剧院大放异彩  
Andrea Arnold（《红色之路》、《鱼缸》）执导的这部作品，由新人演员Kaya Scodelario和James Howson出演，是她最新一次对艾米莉·勃朗特那被风吹拂的哥特式戏剧的大胆尝试

《危险方法》  
大卫·柯南伯格再次回归他那昏暗而富有脑力风格的创作模式，这次他改编了克里斯托弗·汉普顿的戏剧，讲述了精神分析诞生的故事以及弗洛伊德与荣格之间的竞争  
影片由维果·莫滕森饰演弗洛伊德，由迈克尔·法斯宾德饰演荣格  
琪拉·奈特莉联袂出演，饰演那个痛苦挣扎、介于二者之间的病患

《黑马》  
那个古怪易怒、潜在危险的Todd Solondz又一次带着他的黑色幽默回归影坛，聚焦于两位仍与父母同住、饱受沮丧困扰的三十多岁青年  
这位编导凭借其极具愤世嫉俗色彩的《幸福》打响了名声，看起来他这次又将引起不小的波澜

《浮士德》  
任何看过《俄罗斯方舟》和《太阳》的影迷，都一定迫不及待想看看那位才华横溢的Alexander Sokurov（如上图）如何演绎浮士德的传说  
据该片导演介绍，这是一部“非常丰富多彩、优雅的影片，充斥着大量施特劳斯音乐和巧克力的气息”。  
这也是他那部探讨权力腐蚀效应的非官方四部曲中的第四也是最后一部

《混乱》（Carnage）  
凯特·温斯莱特与约翰·C·赖利（上图中与朱迪·福斯特同框）在《混乱》中饰演处于冲突中的中产阶级父母，该片改编自Yasmina Reza获奖舞台剧《混乱之神》  
这部类型类似于令人窒息的室内剧，非常适合导演罗曼·波兰斯基的执导风格  
不过，他会不会加入温斯莱特角色在咖啡桌上呕吐的那一幕呢？

《我们不能重返家园》  
我们熟知尼古拉斯·雷（上图）因《无因的反叛者》、《夜行者》和《大而无当的生活》而闻名  
但他在70年代初长时间隐退后重返银幕，据传用来拍摄《我们不能重返家园》，这部抽象实验杰作曾一度失传，如今已被精心复原  
它将以竞赛外放映的方式，与全新尼古拉斯·雷纪录片《别期望太多》一同亮相  
我会拭目以待，期待满满

《以父之名》  
Marco Bellochio 在1965年的《口袋里的拳头》中完成了有史以来最伟大的导演处女作之一，而他近期的作品（《永远的维纳斯》、《母亲的微笑》）同样出色  
他这次来到威尼斯，不仅是为了接受终身成就奖，同时还带来了一部经过重新剪辑的《以父之名》导演版——一部自1971年拍摄以来就一直萦绕在他心头、挥之不去的影片

《苦难女子》（闭幕晚场影片）  
惠特·斯蒂尔曼都去哪儿了？这位风趣博学的美国导演曾执导过《大都会》、《巴塞罗那》和《迪斯科的最后时光》，随后他据传出走天涯，追逐拍摄牙买加悬浮舞者题材影片的理想之旅。但如今，颂扬之声响起，他终于回归了  
《苦难女子》是一部常春藤联盟式的剧情片，由Greta Gerwig主演，将为今年的电影节画上句点。
