# Supplementary material for: Does LLM translation align with translation universals? A cross-genre simplification study on English-Chinese translation based on dependency grammar
Source: PLoS One. 2025 Jun 2;20(6):e0324830. doi: 10.1371/journal.pone.0324830 (PMC12129206; doi:10.1371/journal.pone.0324830)
Supplement: S1 File — (ZIP) [file pone.0324830.s001.zip › yiyan O3-mini 翻译中文语料库/C03B.O3.txt]

《荒诞的新斯堪的纳维亚电影》

“不，你处在无人之境。那是一个永不移动、永不改变、永不衰老，而始终冰冷寂静的地方。”  
——（哈罗德·品特，《无人之境》）

荒诞剧场，通过其最明显的前身——达达剧场，最初由两位在巴黎工作的罗马尼亚人创立，后经贝克特与品特推向完美。  
尽管电影在1960年代的美国曾经历过前卫主义的高潮，但始终未能真正驾驭通过荒诞制造艺术共鸣这一创作方向。  
而在第50届BFI伦敦电影节上，一位丹麦人、两位挪威人以及一位瑞典人展示了荒诞电影不仅是可能的，而且能够创造出节日中最强烈、最引人深思的作品之一。

关于这一术语，基尔凯郭尔定义为：“凭借荒诞而行动，就是凭信仰而行动”（索伦·基尔凯郭尔，《日记》，1849年）。因此，在构筑叙事时，荒诞主义艺术家不仅要塑造那些不按常理行事的角色（虽然他们不必等同于非理性），还必须强加一种由本能驱动、而非理性指导的总体艺术构想。

拉斯·冯·提尔的《老板当家》便是一部以看似理性的结构预示着这一运动的作品。  
剧中主人公拉文（彼得·甘茨勒饰）是某IT公司的老板，但为了免于全权负责，他对员工们假装自己仅仅是企业的合伙人，而非公司资产的唯一所有者。  
因此，当拉文决定进行一笔关系到公司未来的重要交易时，一位对该交易颇感兴趣的冰岛商人（弗里德里克·索尔·弗里德里克松饰）坚持要与公司的总裁会谈，而不仅仅是与一位执行人员。  
此时，克里斯托弗（延斯·阿尔比努斯饰）登场——这位演员以如此认真投入的态度来诠释角色，令人不得不质疑其行为本身的道德性。  

一个情景喜剧随之展开，即使是最冷漠的观众也能会心一笑。  
然而到了最后一幕，冯·提尔将局势玩弄于股掌之间，即便这一转折缺乏理性及人性共情，却却成了所有人唯一可行的选择。  
克里斯托弗那类似甘比尼风格的最后表演，让我们与片中人物都大为惊讶——他们都深陷于一个精心构建的存在主义喜剧中，却未曾意识到这一点。

有人或许会责难《老板当家》未能达到荒诞艺术中那种通过表面割裂叙事所孕育出的充满意义的自发性。  
可以说，这位丹麦导演过于依赖自动取景（这实际上使得摄影指导形同虚设），以期在演出中捕捉到任何意外的瞬间。  
然而，这种批评未能触及问题的实质。  
荒诞叙事是一种极为费力的技法，因为它试图通过一种本能且结构严谨的文本来建立理性的缺失，以期消解逻辑意识的可能性。

挪威电影《令人烦恼的人》则更清晰地展现了构建一部荒诞电影时所依赖的思维过程。  
延斯·连恩将安德烈亚斯（由特隆德·福萨·奥尔瓦格一次力作精彩演绎）描绘成一个没有过去、没有现在、也没有未来的人。  
这部充满断裂感的叙事，通过无意义地穿梭在时间之中，展现了安德烈亚斯遇到一位陌生人，这人给了他一份他不知如何胜任的工作（尽管他似乎在处理看似簿记的事务上十分游刃有余），他轻易地结识一位频繁进出他生活的女性，以及一位爱上所有人的情人。  
如果这听起来像卡夫卡的风格，那也不算离谱，但还需添上一抹格里格那充沛的抒情。  
然而，连恩关注的并非社会有机体的荒谬性，而是对一个在最初便自称完美的世界中，情感体验是否必要的质疑。  

对形而上学的关注，在这个拥有完美线条、听起来无比理想的世界中，突兀地展现为一种意外的悲剧。  
因而，在对理性世界的单纯再现中，连恩那本能中对人性的追寻则变成了一种意味深长的余味，凸显了既不能为笑声落泪，也不能为泣声欢笑的悲剧。

另一部带有苦涩余味的喜剧是乔阿希姆·提尔的处女作《重演》，尽管这部作品在表面上看起来并不完全是荒诞主义之作。  
影片讲述了两位二十出头、追求文学认可的作家的故事（由安德斯·丹尼尔森·里和埃斯潘·克劳曼-侯伊纳出色演绎），到了结尾时更像是一则成长寓言，不仅丰盈地描绘了青春岁月，也呈现了艺术家们的热情。  
影片中的核心二分法体现在菲利普（里饰）与埃里克（侯伊纳饰）之间：菲利普自出道便获得成功，但最终却遭受精神病的折磨，尽管身边有一位深爱他的女友；而埃里克则通过保持孤独和疏离，慢慢稳固了自己作为挪威顶级作家之一的地位。  
提尔似乎在暗示，通过理性，每位作家最终达成的远不及他们所期望，而对艺术创作的激情本身则带来了唯一可行的结局——哪怕这一结果与决策者心中的理想背道而驰。

在以上这三部影片中，品特的《无人之境》回响着刺耳的共鸣。  
在每一部作品中，行动者都执着于理性思维的幻影，而每一次抉择，都在为荒诞势力让步。  
这一作者视角捕捉到了形式与意义之间真正的分离：前者受逻辑幻觉的塑造，而后者则由本能行动所定义。  
仅仅是对那一信仰抉择行为的精准定位，就使得这三部影片爆发出一个结构严密的荒诞网络。

卢卡斯·穆迪森在接受《文化战争》独家专访时宣称，即便是像《集装箱》这样在思想、影像与声音上极度割裂的作品，其结构也遵循一种严苛的数学算法。  
在听了耶娜·马龙那长达74分钟、不间断低语式的独白之后，这番话看似略显怪异——那低语既像单调的达达诗，又像是贝克特《我不是》延长版的独白，背景中还不断交替出现一系列黑白影像，画面中心是一位被困在男性身体中的自闭症女性（彼得·洛伦岑饰）以及他的护理者/朋友/陌生人——一位被困在女性身体中的男子（玛丽哈·厄贝格饰）。  
或者说，他们相互囚禁？又或者是他们的感知出了问题？抑或是我们的感知出了问题？  
穆迪森所设想的理想观众，在初次观影后会满脑疑惑地离场。  
导演承认，即便是他自己，在反复观看后也为其中密集的思想和交织的理念所深深吸引。

某些评论家将《集装箱》标榜为矫揉造作。这更多地反映了评论家们对这部作品缺乏信心，而非穆迪森本人的问题。  
这种标榜体现出一种智识与情感上的惰性（不理解或者不喜欢这部电影是另外的问题）。  
“不，穆迪森先生，这些并非美国人，而是英国记者，他们‘因过于自满于自己的聪明而伤害了智识’”  
——（卢卡斯·穆迪森，《萨克拉门托—切尔诺夫茨》，2006年1月17日）。

诚然，《集装箱》是一项艰苦的观影挑战，但其中关于性、性别政治、身体政治、战争、宗教、诗歌、文本、名人文化等诸多议题的大量思想，如同一场充满余韵的芭蕾舞，美丽、纯净而又令人回味无穷。  
在形式的割裂中，穆迪森实际上是在庆祝电影——这种最为成熟的媒介，完美地孕育出了最为纯粹的荒诞之生。
