# Supplementary material for: Does LLM translation align with translation universals? A cross-genre simplification study on English-Chinese translation based on dependency grammar
Source: PLoS One. 2025 Jun 2;20(6):e0324830. doi: 10.1371/journal.pone.0324830 (PMC12129206; doi:10.1371/journal.pone.0324830)
Supplement: S1 File — (ZIP) [file pone.0324830.s001.zip › yiyan O3-mini 翻译中文语料库/C04.O3.txt]

十大战争电影

当《拆弹部队》和《无耻混蛋》在争夺最佳影片荣誉时，《时代》杂志的理查德·科利斯带我们回顾了电影史上最伟大的十部战争片。如今，战争似乎正当红——至少对那些负责挑选奥斯卡提名的美国电影学院成员来说是如此。

在这长长的最佳影片候选名单中，有两部抢眼的影片——《拆弹部队》和《无耻混蛋》——它们在展示男儿沙场的残酷景象时，达到了极致：前者中，那种近乎自杀式的英勇试图拆除巴格达一枚炸弹；后者中，美籍犹太士兵以带有爱国色彩的残忍行为，从纳粹集团军中割下敌人的头皮。

你甚至可以说，《阿凡达》不仅仅是一部战争片，更像是一封针对美军的起义宣言；詹姆斯·卡梅隆史诗般巨作的长篇终局激励观众为潘多拉人的血腥胜利欢呼，击败了美国雇佣军。

南非科幻冒险片《第九区》则站在了非法外星人一边——当然，这里的外星人是指那些邋遢的外星生物——对抗将他们驱赶到营地的白人。

战争电影的复兴——下周还将上映另一部重量级作品《绿区》——促使我们回顾了电影史上从1915年的《一个国家的诞生》到2001年的《黑鹰坠落》等众多此类题材的重要作品。我们挑选了十部，你心中可能还有其他佳作。

对于法国历史上最具权势的军事人物来说，电影导演阿贝尔·冈斯便曾构思过所有无声电影中最宏大的梦想：计划制作六部长篇影片，记录拿破仑那不凡的一生。他仅凭一部作品便耗尽了资金和赞助，但那部影片却美轮美奂，其修复版本长达四到五个小时。

影片从童年拿破仑的一场雪地打斗开始——这可以说是一种别出心裁的“温和”战争方式——讲述他对约瑟芬的热爱及其在法国大革命风暴中势不可挡的崛起，直至以意大利战役的凯旋告终，冈斯通过这部传记片将拿破仑的英勇与决心表现得淋漓尽致。编剧、导演兼制片人采取了大幅度摇晃的摄影机来模仿革命时期生与死间的混乱场面，而在最后的战斗场景中，他竟将画面分割在三块银幕上展示——这种运用Cinerama和CinemaScope的手法，比这两种技术正式问世还早了整整二十五年。

多年来，《拿破仑》曾多次被剪辑、毁损，几乎失传；而电影历史学家凯文·布朗洛花费数十年时间，将这部史诗巨作恢复到原本的长与阔。1980年，弗朗西斯·福特·科波拉放映了其中一个版本，并配上了他父亲卡迈因的新配乐，再一次使《拿破仑》重获辉煌。如今它在美国竟还没有DVD版本，这对电影天才来说无疑是一大罪过。

如此多的超级赞美都献给了《一个国家的诞生》：它不仅是第一部长篇杰作，也是一部为任何内战电影确立南方联盟为集体英雄形象的经典之作；是《乱世佳人》之前票房最高的电影——然而，其对美国黑人的轻蔑描写则是一部充满恐怖无知和负面影响的种族主义宣言。（该片原名《宗族》，曾助长了三K党的复兴，并引发了一波令人发指的私刑狂潮。）在给格里菲斯那部带有污点的杰作旁边，我们只能打上一个注释：它是第一部伟大的战争电影。

格里菲斯在现场即兴创造了史诗类型电影的视觉语言，他在银幕上呈现出激烈、残酷的战斗场面，将两军冲锋的镜头交错剪辑，以制造惊心动魄的效果。《一个国家的诞生》为一代又一代有志导演树立了“在胶片上泼洒历史”的创作规则。格里菲斯的成就无法比拟地被铭记，而他的种族偏见也同样难以被宽恕。

无数描述第一次世界大战的经典影片中，总弥漫着一种崇高气息——敌人之间的君子之交，空中王牌彼此挥手致意的轻松场面。这种气氛洋溢在琴·雷诺阿的《大幻影》中，那部描绘一位德国军官与他手中法国战俘之间礼节性的交往的影片中。而在更为现实甚至苦涩的作品中，那“结束所有战争的战争”只教会幸存者在下一次更有效地屠杀数百万年轻生命。埃里希·玛丽亚·雷马克那部著名小说，被路易斯·迈尔斯通搬上银幕，讲述了一群年轻德国人在老师的诱导下参军，追逐那既充满爱国主义又耀眼迷人的幻想。然而他们很快便发现，战争地狱满布着令人绝望的模糊不清。主角保罗（由刘易·艾尔斯饰演）在射杀了一名法国士兵后，竟急切而泣不成声地试图挽救对方的生命。保罗的命运——在电影史上那一著名的结尾镜头中？——他那只手伸出战壕试图捕捉一只蝴蝶，而最终只有蝴蝶存活下来。

在他半成名的《全金属外壳》上映之前三十年，年仅28岁的库布里克便拍摄了这部最为无情、冷静的反战战争片。影片讲述了残酷的法国将领布鲁拉尔（由阿道夫·曼朱饰）所设计的一次自杀式任务：他的士兵们必须冲进一个德军构筑的“蚁丘”，几乎没有取胜的希望，同时生命也处于极大风险之中。计划失败后，普通士兵要为将军的愚蠢决策付出代价。随机选出的三人被宣判死刑，而他们唯一的辩护者是坚持原则的上校（由柯克·道格拉斯饰演）。指挥官们将士兵们视同玩具般随意调遣，当他们损坏可替换时，达克和布鲁拉尔便争论着这些命运多舛士兵的前途。影片改编自汉弗莱·科布1935年的小说，并由两位小说家（敏感的卡尔德·威灵汉和铁血作家吉姆·汤普森）共同执笔剧本，库布里克的摄影机在战前准备期间迅速穿过战壕，接着将镜头紧紧锁定在这三名被判死刑的士兵身上——其中最引人注目的是由极端投入表演的蒂莫西·凯瑞饰演、泣不成声、卑躬屈膝的菲罗德士兵。在那同样疯狂的战争规则下，士兵们必须以自己的牺牲来证明他们的价值，为了将军傲慢愚蠢的决定付出生命的代价。通往枪毙队的道路正是他们通向荣耀的路径。

有些战争电影因赋予第二次世界大战陈词滥调以全新面貌而令人钦佩。《潜艇风暴》再次潜入记忆的深渊，意外地发现了——惊喜！——那种坚硬、粗犷的高贵。实际上，对于沉迷于上世纪五十年代潜艇电影的人来说，这一点并不意外。影片中有那位固执的船长（由于尔根·普罗赫诺饰演），他不仅要在政治官僚的狭窄通道中穿行，还要应付一群拙劣的高层指挥；还有那位在机舱内目光狂乱的幽灵般的机械师（由欧文·莱德饰演），在一次危机中“崩溃”，然后在下一次危机中英勇表现。影片呈现出躲猫猫般的战斗、令人窒息的紧张气氛，以及对英勇敌人的尊重。此片的新颖之处在于它展示了德国内部的视角。《潜艇风暴》全程节奏紧凑，2个半小时的片长充满刺激——在二战中，40,000名德国U艇水手中有28,000人丧生，而影片也不忘强调这场英勇行为的致命徒劳。尽管如此，这部电影仍为那些习惯将残暴德国人作为反派的美国观众提供了启示，它表明，有时那些被视为反派的人同样也具有正义的一面。

摘自理查德·希克尔在《时代》杂志的评论：“在奥马哈海滩的诺曼底登陆中：当登陆艇的斜坡一放下，晕船的士兵就马上遭到屠杀；还有一些士兵在逃避枪林弹雨时拼命攀爬艇侧，却因背负沉重行囊而淹死；海浪也因染上被屠杀士兵的鲜血而变得通红；甚至有的士兵虽挣扎着爬上那狭窄的海滩，却只能无助地蜷缩在能找到的几块残缺掩体后面……这一切毫无区别。在这里，你的生死全凭运气，而非生存技巧。斯皮尔伯格手持摄像机将我们置于这场漩涡之中，他那精湛的剪辑技艺把这些片断拼凑成一幅恐怖的马赛克画面。我们仿佛和士兵们一起，从低腹部视角、一闪而逝的片段中看到了一切，其中最令人印象深刻的镜头，几乎随意地呈现出一名士兵步履蹒跚、带着被砍断的手臂——这场对抗死亡的挣扎凝结成一个侧目瞥见。或许这就是有史以来最伟大的战斗场面，部分原因在于它细节展现得如此狂热，部分原因在于紧张的场面被浓缩得如此紧凑——在狭小空间内充斥着如此的恐慌，又因这逾20分钟不间断的恐怖而加深印象。”

这部被遗忘的美国僵局，对美国的海外冒险来说，就像冥王星之于行星般微不足道。韩战甚至连“战争”这个称呼都不敢用，官方称其为联合国“警察行动”。然而，在那两年的围困中，失踪的美国士兵还比整整三年的第二次世界大战更多。二战老兵山姆·富勒在1980年的《大红一军》中将自己的部队神化，而他所拍摄的第一部韩战电影则是在预算有限的情况下匆忙制作的：仅用了10天，在洛杉矶的格里菲斯公园拍摄，并且通过调度25名临时演员让他们看起来像是人山人海。富勒在剧本中不乏机智调侃——例如“和你一起奔跑的那人是韩国人，追着你跑的那人是朝鲜人”——以及对一位已故军官的辛辣讽刺（“他正在和整支巡逻队一起给稻田施肥”）。他因在电影中安排一幕美国军官杀害手无寸铁的俘虏而遭到官方猛烈抨击，被指控为共产主义者，并受到联邦调查局的调查。对于一部10万美元预算、拥有百万美元级战斗场面的电影来说，为此付出的代价堪称沉重，而其中那种犬儒的世界观却又是无价的。

一支驻占军始终会在民众面前占据劣势。当当地人认定奴役意味着死亡，而“自由”不过是“无所顾忌”的另一种说法时，他们完全有能力制造足够的混乱将殖民者驱逐出境。由民族解放阵线拍摄的这部伪纪录片，记录了1954年至1957年阿尔及利亚反抗运动以及由此激发的对法国占领者的民众起义，其启示力就像一枚隐藏在电影院中的简易炸弹，在美国越战动荡时期上映时引起强烈反响。该片由一支意大利制作团队执导，但出品人却是FLN领导人萨阿迪·亚塞夫（影片改编自他的狱中自传），其全景式叙事和激荡的风格借鉴了尼妮·洛伊1962年重现城市暴动的《那不勒斯四日》的手法。狡黠的宣传家庞特科尔沃深谙好莱坞的秘诀：想要赢得观众对下层人民的同情，就得将他们美化。《阿尔及尔之战》凭借那一张张巧妙雕琢、目光深邃、似在向观众诉说哀求的阿尔及利亚面孔，在观念之战中取得胜利。该片无疑对一代又一代的美国官员产生了影响。卡特的顾问兹比格涅夫·布热津斯基曾称它是决策者必看的影片，而在2003年夏天，当伊拉克的反叛活动爆发时，五角大楼的特种作战部门专门组织了一场放映会。但出席者显然没有将影片的讯息真正铭记于心，而布什政府最终发现，占领巴格达的战斗远比《阿尔及尔之战》描绘的更为漫长、昂贵且致命。

上世纪70年代是充满倔强与写实主义的电影年代，当时的电影人敢于触及政府阴谋、种族仇恨以及大城市的恶臭衰败等题材。因此，奇怪的是，70年代的美国几乎没有人在越战结束前拍摄关于其的电影。（《军医千里行》不算，因为背景设定在韩国。）科波拉刚凭《教父》二部曲和《交谈》声名鹊起，就决定根据约瑟夫·康拉德的《黑暗的心》为基础，拍摄约翰·米利厄斯的剧本，讲述一位上校（由马丁·辛饰演）穿越敌对地带，直抵疯狂上校库尔茨（马龙·白兰度以其最怪诞、最深邃的形象演绎）巢穴的故事。在菲律宾外景拍摄期间，全组人员经历了从季风暴雨到男主角心脏病发作等种种灾难（辛最终康复了）。科波拉在戛纳电影节上展示了影片的未剪辑版本，并表示他也经历了属于自己的“越南之痛”。并非任何电影都值得作出如此牺牲，但《现代启示录》确实精准刻画了迷失在荒唐动机和外交政策错误丛林中的美国人疯狂与迷茫。
