# Supplementary material for: Does LLM translation align with translation universals? A cross-genre simplification study on English-Chinese translation based on dependency grammar
Source: PLoS One. 2025 Jun 2;20(6):e0324830. doi: 10.1371/journal.pone.0324830 (PMC12129206; doi:10.1371/journal.pone.0324830)
Supplement: S1 File — (ZIP) [file pone.0324830.s001.zip › yiyan O3-mini 翻译中文语料库/C05.O3.txt]

埃里克·甘迪尼，《电视统治》  
自从1950年代“傻瓜电视”兴起以来，电视就被指责扼杀了美国民众的智慧。  
但在意大利，处于丑闻缠身的总理西尔维奥·贝卢斯科尼通过其对国内最大媒体集团的垄断控制着信息流，在那里，对国家广播公司（RAI）的长期新闻封口以及其旗下Mediaset频道充斥着低俗、肮脏的节目，呈现出一种更为阴险的面貌。  
如果你想了解这位亿万富翁企业家的电视想象力是如何改造意大利的政治和大众传媒格局的，那么埃里克·甘迪尼那部布置精巧的纪录片《电视统治》提供了大量值得深思的素材，以犀利的目光探讨了贝卢斯科尼现象。  
不过，甘迪尼并没有像那些大放厥词的激进者那样冲进这片文化冲突的纷争现场，而是采用了一种更为微妙且富有个人色彩的视角进行叙述。他是一位出生于意大利现居瑞典的电影制作者（代表作《Gitmo：战争新规则》）。  
影片在威尼斯电影节首映，开头以一段颗粒感十足的黑白影像呈现了70年代贝卢斯科尼制作的一档深夜有线电视竞猜节目。在那节目中，每当有观众打进电话答对了一个轻松的问题，那些妖娆的家庭主妇便会逐渐脱去外衣。  
这个蒙太奇画面一直延展到现代，当下成千上万的年轻女性梦想成为“缦舞天使”——那些穿着极少、沉默寡言的类似范娜·怀特式的电视表演者，她们充斥着电视波段，往往最终成为足球运动员的妻子或国家领导人的助手。  
影片以英语旁白进行叙述，那声音既像恐怖屋的讲解员，又似大法官般严肃，甘迪尼深入剖析了这个痴迷名人、充斥八卦的低俗娱乐世界的肤浅作秀，聚焦其四个根深蒂固的居民：身穿白衣、崇拜墨索里尼的电视经纪人勒莱·莫拉，他居住在一座豪华别墅中，四处汇聚着他所挖掘的年轻才俊；电视控制室的经理费边诺——这个“秘密水族馆”中制作着意大利版《老大哥》节目；从流氓狗仔变成罪犯，如今在意大利自己也成了大明星的法布里齐奥·科罗纳；以及里奇——来自贝尔加莫的一位工厂工人，他痴迷于登上电视，希望自己能成为类似于让-克洛德·范达美与里奇·马丁混搭风格的明星表演者。  
当然，还有贝卢斯科尼本人，他在新闻发布会上洋洋得意，露出似乎永远停不下来的百万美元笑容。  
甘迪尼的这部影片充满 provocativeness（挑衅意味）（其预告片甚至被禁止在国有的RAI电视台播出），但同时又以冷静而充满个性化的角度，呈现了一位流亡者眼中，一个民族文化莫名衰落的景象。  
  
电影人（采访者）与甘迪尼就“贝卢斯科尼主义”、景观社会以及为何无意识形态者比独裁者更令人害怕的问题进行了对话。  

电影人：你从意大利移居瑞典学习电影制作。你早就对纪录片感兴趣，还是到了瑞典之后才激发起这种热情？  
甘迪尼：我的母亲是瑞典人。  
家里一直有个传统，就是要去瑞典学习语言，这也是离开贝尔加莫——那座既小又鄙陋的小镇——的一个重要原因。  
80年代的意大利正值贝卢斯科尼电视的鼎盛时期。  
当我来到瑞典时，情况就显得很离奇，因为直到89或90年，瑞典才开始商业电视的播出，所以仿佛回到了十年前。  
而且瑞典电视有着浓厚的纪录片传统，我就读的那所学校在这方面尤为强调。大家对此热情高涨。  
我记得刚来瑞典几个月，他们就在黄金时段播放克劳德·兰兹曼的《大屠杀》，对来自意大利的我而言，简直像科幻小说般奇异。  
所以说，正是面对这种全新的工作方式，给了我巨大的启发。  

电影人：你在导演说明中提到，瑞典的文化氛围给你留下了深刻影响，并且你部分被一种被视为电影艺术形式的“创意纪录片”流派所吸引。你能解释下这对你来说意味着什么吗？  
甘迪尼：我喜欢这样一个观念：纪录片其实并不是对现实的中立呈现。  
这观点早就存在了。  
在我上电影学院时，我们被教导“把你的疑问剔除掉，绝不借助音乐操纵情感”，之类的东西。  
我记得第一次看到布鲁斯·韦伯执导的《迷失碎影》，那部电影如此刻画个人情感，正是启发了我；这使我认识到纪录片其实是带有主观色彩的。  
当然，也有迈克尔·摩尔那种极度直白的政治纪录片。  
对于我来说，这一切都是非常令人欢迎的趋势，同时也强化了这样一个事实：纪录片可能是一个人以最自由、最廉价方式表达自我的渠道。  

电影人：放弃客观主义的伪装无疑也是那种自由感的一部分。  
甘迪尼：是的，我喜欢对自己的电影到底会成为什么样子不做完全的预设，因为对于我来说，剧本创作其实就是剪辑的过程。  
如果你只涉足电视，你就会给自己压力，要确保剧情和故事线的发展。而这正好与我所寻求的截然相反。  
即便在美学上，我也喜欢通过更符合感受而非事实本身的方式展现实境。  
这给电影语言在讲故事的手法、甚至在美术和音乐的运用上开辟了极大的可能性。  

电影人：对于一部聚焦贝卢斯科尼传媒帝国的电影来说，最直观的做法无疑是做一部揭露性的纪录片。而在《电视统治》中，你的手法更为个性化，也让我觉得带着几分哀婉。你这种语调中似乎隐藏着一种挽歌意味。  
甘迪尼：当然，这是一个选择。  
我不是迈克尔·摩尔。  
我并不特别好斗，我更倾向于做一个观察者。  
能够身处这些与我以及我朋友们截然不同、拥有不同价值观的人群中，对我来说真是一次启示。  
他们让我理解了所谓“贝卢斯科尼主义”的整个逻辑和价值体系。  
比如，我并不认为勒莱·莫拉真的是个法西斯，他更像是缺乏意识形态，这种空洞反而令我感到更可怕。  
在意大利，左翼一直以一种可以预测甚至令人厌倦的方式批判和抨击贝卢斯科尼。  
人们已经对此感到厌倦了。  
哦，多么讽刺啊，利益冲突！讽刺的是，在言辞和论据上，他总是赢，因为他毕竟是个电视人。他通过影像和情感，以更为直观的方式表达观点。  
举个例子，他总把自己塑造成殉道者或受害者，这真令人难以置信，因为他是这个国家中拥有最高特权的人。  
几个月前他被打了一拳，那对于他来说无疑是最好的圣诞礼物，因为他一直在努力塑造自己作为殉道者的形象，而现在他真的成了——脸上带着血迹。  

电影人：让我们谈谈影片中关于影像流动和权力流动的理念。一方面，贝卢斯科尼那种强大个性几乎直接传导至观众；另一方面，也塑造了大众的感性和普通人的梦想，比如里奇和那些渴望成为“缦舞天使”的女孩们。  
我对你是如何确立这一概念作为本片主轴的过程很感兴趣。  
甘迪尼：如果你问像里奇这样的人谁拥有权力，我觉得他不会说是政客，而会说是名流、名人。  
同样的，在当下的意大利，弥漫着一种紧张气氛，仿佛一场在电视、影像和八卦杂志竞技场上进行的战争。  
有不少新闻，比如那位最近与贝卢斯科尼有绯闻的妓女，她用手机把一切录了下来，甚至连他家厕所的画面都拍了。  
你会有这样的感觉：像里奇这种人迫切想要走进电视圈，他希望以此来获得认同和权力。  
贝卢斯科尼正是在电视上打造了他的权力，这也是唯一一个电视与政治如此交织的国家——在这种意义上，他如今已是个偶像——因此如果你生活在意大利，“电视”这个词自带着不同的含义。  

电影人：自我塑造的“叛逆狗仔”法布里齐奥·科罗纳，他认同《疤面煞星》的形象，并以一种截然不同的方式实现了自我赋权。  
甘迪尼：科罗纳之所以能以“叛逆者”的形象自我推销，部分原因在于他出狱时所说的话：“看，你电视机里那些笑脸，他们都有权力，所以我拿起这台相机，从他们那里得到回报，我向他们勒索钱财。”这就是他眼中现代罗宾汉的定义。  
因此，在人们眼中，他成了叛逆者。但他根本就不是叛逆者。  
正如你在影片中看到的，他其实是个铁杆的贝卢斯科尼迷，他的思想极端保守，并无任何新意。  
令我对科罗纳感兴趣的是他不断以“真相”为噱头。  
起初，他拍摄了大量名人的照片，揭露他们的不道德行为。他的基本想法是：他们在电视上总是笑脸相迎、虚伪无比，而到了夜晚，他们却有情妇，干着见不得人的勾当。  
而八卦则是意大利电视的产物，是一种娱乐项目，吸引人们关注那些实际上毫无意义的“真相”。  

电影人：你的另一部影片《剩余》围绕约翰·泽赞的思想展开。而这部影片让我联想到麦克卢汉、德波和鲍德里亚，不仅因为你影片标题中的用词，还因为他们论述的影像消费的平庸性。你在构思过程中是否参考了大众传媒的理论？  
甘迪尼：当然。  
我一直对景观社会充满兴趣。  
但归根结底，我更想直面“电视统治”的现实。  
《老大哥》节目的导演——他是我多年的老朋友——告诉我，在这个行业中流传着一句话：“电视好玩的是做，而不好看的是看。”【笑】  
而他认为贝卢斯科尼的电视就像是他自身个性的镜像，这让我思考良多。  
我们不知不觉中已变得像贝卢斯科尼，因为我们被他的潜意识所感染。  
讽刺的是，这个曾因其传统文化和高雅品质而著称的国家，如今竟然沦落到这般地步。  
真是离奇。  

电影人：我觉得你选择以男主角里奇为焦点，而不是聚焦那些渴望成为“缦舞天使”的女孩，这是一个有趣的选择。你为何做出这样的决定？  
甘迪尼：我是真的很喜欢他。  
而且，他自己的思考方式对我来说完全揭示了这一体系的力量，比如他说，在电视上你会变得十倍巨大，甚至永生。  
我觉得，这种不可预测性远胜于让一位可怜的“缦舞天使”来诠释——她当然代表着意大利最大的一群被歧视者：女性。  
对于一个人愿意为事业牺牲身体的某部分这一理念，你可以把它同整整一代人相提并论。  
这关键在于你愿意为进入电视圈而牺牲多少。  
当你制作一部影片时，很容易认为“哦，我应该找个反对这一切、熟悉意大利政坛的专家来讲述”。  
但我试图不让恐惧支配我的创作，而只是描绘我在旅途中所见所感。  
我发现了一个极度以男性为主导的世界，女性处于背景之中，而这正是我最终所呈现的。  

电影人：文艺作者和创意写作老师们常说“用画面讲故事，而非直言不讳”。  
你让观众通过沉浸在贝卢斯科尼生活并创造的世界中，亲身体验他的影响，而非让面对镜头的专家来解释一切。
