# Supplementary material for: Does LLM translation align with translation universals? A cross-genre simplification study on English-Chinese translation based on dependency grammar
Source: PLoS One. 2025 Jun 2;20(6):e0324830. doi: 10.1371/journal.pone.0324830 (PMC12129206; doi:10.1371/journal.pone.0324830)
Supplement: S1 File — (ZIP) [file pone.0324830.s001.zip › yiyan O3-mini 翻译中文语料库/C06.O3.txt]

《断绝接触》  —— 约翰·特博格

普林斯顿的研究生卡罗尔·米切尔正伏案工作时，一抬头便被眼前的一幕所吸引：十一名赤裸的男子正朝着那幢茅草屋走来，而这幢屋子正是她整理实地笔记的地方。  

那天下午卡罗尔独自一人，因为研究站的其他研究人员都去了周围的森林中。  

当她看到部分男子开始从旁边晾衣绳上收拾晾干的衣物时，一开始的错愕和犹豫迅速化为了愤慨的冲动。她大声喊叫着冲出屋外，一把夺过那些刚被惊得同样措手不及的男子手中的衣服。然后，她急步返回屋内，猛地关上门，并将“获救”的衣物摞在一张桌子上。  

紧接着，屋内外形成了对峙：卡罗尔站在室内，而外面的男子则隔着用作掩蔽热带气候的纱屏，彼此凝视。  

就这样，我们认识了生活在我们上游的雅米纳华族或约拉族，他们至少一个世代以来一直威胁着他们（以及我们的）马茨西根卡族邻居。  

卡罗尔对这支代表团毫无头绪，但很明显他们此次来访是抱着和平之意，因为他们并没有携带武器——没有弓箭。  

在肾上腺素激增的脑海中，各种可能性纷至沓来。  

从双方的犹豫中可以看出，研究站并未遭到攻击，于是卡罗尔决定以热情好客作为最佳对策。  

她走出建筑，示意那些男子跟随，步行来到旁边的饭厅。  

接着，她分发杯子，为大家倒上类似“Kool-Aid”的果汁饮料款“refresco”。  

那群男子现在围坐在研究站餐厅狭小的空间内，各自庄重地饮用着手中的饮品。  

由于无法开展对话，室内陷入了沉默，直到领头人示意是时候离开了。  

这些男子站起身，但在离去前，他们紧密地聚集在离卡罗尔脸仅数寸远的地方，为她唱了一首歌。  

随后，他们排着队离开了建筑，继续各自的旅程。  

此后数月，我们再也没见过他们。  

这一切发生在1985年，地点位于秘鲁马努国家公园的腹地——位于西南亚马逊的一个朴素生物站，我自1973年以来便在这里与学生及同事们一起进行研究。  

我们和讲阿拉瓦克语的马茨西根卡邻居都听不懂我们后来了解到的潘诺语中的任何一句话。  

因此，当时我们并不清楚促使约拉族人下河——他们以前从未涉足过这一区域——的动机。  

后来我们才得知，一场传染病席卷了他们的社区，造成大量死亡，幸存者不得不走出内陆寻求外界帮助。  

数年之后，整个约拉族社区离开了国家公园，迁至毗邻的一个流域区域，并在多米尼加教会的照顾下生活。  

自那以后，我已有多年未见过他们。  

或许听起来令人难以置信，而世上也许没有比这更不合时宜的存在了，实际上在热带最偏远的角落里仍然有“野性”十足的人类生存。  

关于已知或推测未被接触群体的具体位置，可参考：www.uncontactedtribes.org（点击“他们在哪里？”栏目）。  

大多数此类群体散居在巴西亚马逊边缘地区，尤其在与秘鲁接壤的地区，据推测那里至少存在十五个未被接触的群体。  

在南美之外，现存唯一未被接触的人类群体分别位于安达曼群岛以及印度尼西亚的西巴布亚省（新几内亚岛的西部）。  

“未接触” —— 这一术语究竟指的是什么？  

尽管定义可能因人而异，但基本而言，它指的是那些与现代世界没有常态接触的人类社会，虽然他们可能通过贸易伙伴或讲通共语者间接受到二级或三级的联系。  

他们几乎不使用或完全不用现代制造的工具，除非偶尔通过贸易获得一把砍刀或斧头。大部分人使用的语言几乎没有其他人能懂。  

因而，他们不仅在身体上远离外界，其语言上的障碍也使他们更加孤立。  

在亚马逊未被接触的群体中，他们还隔着第三重障碍——那就是源自橡胶热潮期间惨无人道暴行所留下的极度恐惧。  

一百年前的那些事件至今仍历历在目，并深深刻印在生活在隔绝状态下每个孩子的记忆中。  

这些未接触的亚马逊人过着颠沛流离的生活，隐匿于支流最深的源头，经常生活在瀑布之上，甚至连一只小独木舟都无法通行的地方。  

他们常年生活在被发现就可能被白人奴役或杀害的恐惧之中。  

某个星光灿烂的夜晚，在我与一位亚马逊熟人共饮几杯啤酒后，他放松下来，向我讲述了他童年时的生活——那时在他的大家族与外界建立接触之前。他们频繁迁移营地，每到一处，都会极力掩盖自己到过的痕迹，尤其是火堆留下的痕迹。  

地面会被抚平，灰烬被大范围地撒开，焦黑的痕迹则会被枯叶所掩盖。  

每当跨过一条小溪，他们都会抹去后面的足迹，不留丝毫痕迹。任何偶遇的、并非属于他们小型群体的人，都被视为死敌。  

这正是“弗莱谢罗斯”（箭族）的状况，他们是一群生活在巴西与秘鲁边界的伊塔夸河与朱塔河上游的未接触亚马逊人。  

他们不仅令亚马逊邻居畏惧，并且在外界享有一种无端凶暴的名声，自从橡胶热潮崩溃后，他们就一直在上游的堡垒中隐居。  

斯科特·华莱士引人入胜的冒险故事《未被征服者》记录了他作为记者参与耗时七十六天的艰苦探险之旅的经历，此次考察的目的是评估弗莱谢罗人群的现状及状况。  

这次探险由巴西印第安事务局（FUNAI，即由悉尼·波苏埃罗创立并担任所长的孤立印第安人部）的负责人悉尼·波苏埃罗组织并亲自率队。  

在巴西这类偏远前沿地区，非法占地常常以“该区域无人居住”为借口进行。  

因此，波苏埃罗所在的机构时刻面临证明这些开发区内确实存在土著居民的压力。  

这次探险的表面目的在于向FUNAI提供关于未被接触群体的人口规模、村落位置、用于狩猎和采集活动的区域范围，甚至可能提供一些关于他们族群和语言身份的线索。  

事实上，很多信息通过空中侦察和访问那些与弗莱谢罗人毗邻的已接触部落其实更容易且更安全地获得。  

此前已有十三个弗莱谢罗村庄通过GPS定位并在航空侦察中被拍摄下来。每个村庄中的建筑数量可以大致反映其人口规模。因而，这次探险所宣称的目的显得颇为牵强。  

然而，实际上另有一层目的，即引起各界对波苏埃罗和他所进行的保护那些在巴西利亚政界无代表土著居民努力的关注。  

这一动机更好地解释了为何两位缺乏丛林经验的美国人——斯科特·华莱士和受《国家地理》杂志委派的摄影师尼古拉斯·雷纳德——会被邀请参与记录这次探险。  

波苏埃罗迫切需要资金来支持他的工作，而在国际大杂志上刊登特写文章正能为他的筹款活动提供助力。  

2002年6月8日，探险队从塔巴廷加出发，这是一座亚马逊河自秘鲁和哥伦比亚进入巴西时经过的小港口。  

由三艘木船组成的船队载着一个令人瞩目的多族裔团队，约三十多名成员，其中还包括来自当地三个土著群体的成员。  

虽然初衷是绕过几个弗莱谢罗村庄，以评估他们对这片土地的利用范围和强度，但一次意外遭遇始终不能被排除。在那种紧张压力下，如果团队中有成员能够讲通本地区所有已知语言，那无疑能保全一命。  

探险队顺着伊塔夸河上游航行，驶至在退水期水位适宜航行的最远点，然后乘坐机动独木舟继续前进，直至河道变得过于浅且布满倒下的巨树，任何船只均难以通行。  

从这一点起，计划便是转为陆路跋涉，进入紧邻的朱塔河流域。  

随后，探险队将沿着朱塔河步行，直至到达一个可供独木舟航行的河段。  

计划接着是进行为期两周的停留，在此期间，用活树制作两艘独木舟。  

这绝非两人划独木舟冲激流的那种小舟；一艘长六十英尺，另一艘则四十七英尺，两艘合计能载运三十多人及其所有装备和补给。  

华莱士对船队如何建造这些独木舟的描述，是该书中的一大亮点。  

一路危机四伏。  

当然，他们面临着被弗莱谢罗人袭击的可能，但更大的危险来自于整个旅程本身。  

在两周多的时间里，重载的队员们艰难地跨越伊塔夸河与朱塔河之间的分水岭。  

这里地形极为崎岖，密布着无数沟壑和陡峭的峡谷壁，必须攀爬或沿着岩壁滑下（一天行进中可能要攀爬多达二十五处）。  

频繁的降雨使得刚过路的泥泞道路很快变成了泥石流。更别提那些蛇和美洲豹——其实它们远未想象中的可怕。  

真正的危险在于滑倒导致骨折或跌倒后被前方拿着砍刀的探路者插置的尖刺木桩所刺中。  

若是团队中哪位经验不足的美国人——或任何一个人——因受伤而丧失行动能力，这对整个队伍将会是灾难性的打击，因为根本没有办法将伤者救出。  

把他们带到伊塔夸河源头的船只早已返回港口。  

前路只有继续前进，而这需要完成一个长达五十天、考验耐力和心理韧性的艰巨任务，期间作者竟瘦了三十三磅。  

波苏埃罗携带了一部卫星电话，但那不过是安全感的幻影，因为崎岖不平的地形和连绵不绝的森林树冠根本不允许直升机降落。  

在如此长时间的探险中，补给问题极其关键，不仅关乎能量，更关乎士气。  

没有人能在背着吊床、衣物以及其他必需装备的同时，再额外携带五十天的口粮。  

因此，每日狩猎成为了补充不足的重要手段。  

自然，有些日子的收获远胜于其他日子。  

当一群野猪（耙猪）被成功捕获时，丰富的猎物让大家都吃得饱饱，心满意足地休息。  

但也有很多日子，猎人们只能捕捉到几只猴子。  

一碗稀薄的猴子汤根本无法弥补一天长途跋涉后的疲惫，也让每个人都闷闷不乐。  

在斯科特·华莱士的书中，他描述了一位参加亚马逊探险的队员如何协助将一棵树加工成独木舟。华莱士讲述这一故事时笔触生动，用犀利的语言捕捉了那些历经丛林洗礼的同伴们的瞬间神态，从刚接触世界的马蒂斯部落紧密团结的成员，到令人敬畏的悉尼·波苏埃罗本人。  

书中的编年叙述节奏十分稳定，高潮出现在紧张气氛弥漫的中段，当探险队偶遇弗莱谢罗人，波苏埃罗的应急预案也因此彻底崩溃。  

华莱士生动地描绘了这段旅程的风土人情：酷热、暴雨、凛冽的昆虫叮咬、每日的身心疲惫，以及在面对不适、孤独、极度疲劳与恐惧时仍要保持积极心态所需付出的心力。  

在他的笔下，波苏埃罗仿佛成了一个痴狂的人物，堪称沃纳·赫尔佐格电影中的主角，独断而不妥协。  

他凭借恐吓而非说服来领导队伍，要求所有命令必须不折不扣地执行。
