# Supplementary material for: Does LLM translation align with translation universals? A cross-genre simplification study on English-Chinese translation based on dependency grammar
Source: PLoS One. 2025 Jun 2;20(6):e0324830. doi: 10.1371/journal.pone.0324830 (PMC12129206; doi:10.1371/journal.pone.0324830)
Supplement: S1 File — (ZIP) [file pone.0324830.s001.zip › yiyan O3-mini 翻译中文语料库/C07.O3.txt]

《与敌同眠》 作者：哈尔·沃恩

莎罗美在舞动。  
谢赫拉查德在诉说传奇。  
面对那些强大而危险的男人，她们各自以不同的方式运用自己的技能，但两人都美丽、狡黠，并且毫不畏惧利用性作为政治工具。  
这是一个历经反复的故事，一个历久弥新的原型。  
然而，当你给这位神话中的魅惑女妖增添一点纪录片式的细节，将她与纳粹结盟，塑造成一位间谍和仇犹者时，情节便变得令人震惊。它再次令我们大吃一惊。

这正是《与敌同眠》的精髓所在——哈尔·沃恩那部引人入胜的纪实著作，讲述了可可·香奈儿的故事。香奈儿以高级定制服装女王的身份享有盛名，成为了王子和首相们的宠儿。  
她出生在卢瓦尔河地区一个炎热的午后，凭借仅有的一根裁缝针，也从贫困中崛起。  
但到了巴黎，在二战前夕，她已开始为美丽的人们穿衣，为富人装点香气，与诗人和演艺界大亨共饮香槟。  
她口齿犀利、风趣幽默，成为温斯顿·丘吉尔的朋友，西敏公爵的情妇，与毕加索有着亲密交往。  
当希特勒攻陷巴黎之时，她毫不犹豫地开始与盖世太保打交道。

沃恩是一名记者、电影制片人和外交官，正如他那出版商玩味地所说，他曾“参与过中情局的行动”。他为我们展现了一个与香奈儿公司形象截然不同的香奈儿。  
这绝不是一个崭新时尚风格的叙述——那种简约、轻松、摒弃紧身胸衣、极具现代感的风格——而是讲述一个意志坚定的女人如何直面历史、做出艰难抉择、勾结、撒谎、合作并运用一切可能的诡计以求生存，并确保她在乎的人与她一同幸存的故事。画面并不美好。

她原名加布里埃尔·沙斯内，出生在法国西部一个如画的小镇。  
她的母亲是洗衣女工，父亲则是街头小贩。  
父母直到她12岁时才结婚，但不久之后，她的母亲便去世了，哥哥们开始在农场劳作，而她和姐妹们则被送进了法国乡村一座修道院孤儿院。  
正是在那段修道院岁月中，年轻的加布里埃尔不仅学会了缝纫，也学会了一种将伴随她一生的信条：她学会了缝纫，也学会了仇恨犹太人。  
“香奈儿的反犹言论不仅仅体现在口头上，”她在《玛丽·克莱尔》杂志任编辑的朋友坦言，“而且激烈、过时，常常令人尴尬。就像那个时代的所有孩子一样，她学过基督教教理问答：难道犹太人没有把耶稣钉在十字架上吗？”

18岁时，她已风姿绰约：身形苗条，黑发黑眸，肌肤水润透亮。  
她搬到了穆兰的一家女子寄宿公寓，并开始在夜晚的夜总会担任歌手。  
白天，她则做裁缝。  
她取了一个“可可”的艺名，这个名字是“风骚女子”（法语coquette）的缩写，而几年后，她正如其名，成了一位半边荡妇，与情人同居。  
那情人是埃蒂安·巴尔桑，一位来自富裕纺织工业世家的前骑兵军官。  
巴尔桑将她带到了自己的庄园，引荐她认识朋友，并教她骑马——这一技能后来让她受益匪浅。

目光敏锐、极富鉴赏力的香奈儿很快就明白了怎样才能过上好生活。  
她终其一生对巴尔桑心存感激，但两年之内，她已深深爱上了另一个人：亚瑟“男孩”·卡佩尔，他是巴尔桑的骑马伙伴之一——一位英俊潇洒、拥有雄厚银行存款和广泛人脉的英国花花公子。  
1908年，他将她抢走，为她在巴黎租下了一间公寓，并协助她创立了女士帽子生意。  
“男孩”卡佩尔不仅在财力上对她慷慨，而且在情感上也极富变数。  
当香奈儿的姐姐自杀后，他还为香奈儿的外甥安德烈·帕拉斯（很快便被香奈儿视为己出）安排了赴英国寄宿的机会。  
卡佩尔随后出资支持她在巴黎、东欧和比亚里茨的服装精品店。

可是，卡佩尔最终娶了别人。对一位上流社会的英国人来说，是很难娶一个农民后代——一个名媛为妻的。  
尽管如此，香奈儿一直保持着他的情妇身份，直至他十年后死于车祸。  
她声称自己再也找不到幸福了。  
但到了35岁，她已富甲一方，住在俯瞰塞纳河的豪华公寓里，正蓄势待发地创立香奈儿品牌，继而不断攫取财富、情人和声名。  
第一次世界大战已经来临又过去，而她那锦衣玉食的轨迹丝毫未受影响。

到了1920年代——一个奢侈挥霍的十年，香奈儿把她那受英伦男装启发的优雅针织套装推向大西洋两岸的权贵与崛起者。  
她与精明的合资人皮埃尔·韦特海默推出了香奈儿5号香水，这款香水让她成为世界上最富有的设计师之一。  
她为迪亚吉列夫的芭蕾舞团设计服装，与科克托、斯特拉文斯基和莫迪利安尼等交朋结友，并在经济大萧条期间为山姆·戈德温的好莱坞女星们打扮造型。  
每逢周末，她便与新欢——高大英俊的西敏公爵休·格罗斯文诺尔一起骑马狩猎和垂钓。

公爵的一位亲信温斯顿·丘吉尔曾访问这位拥有54间卧室的乡村庄园，并热情地写信回家：“著名的香奈儿突然出现，我对她一见倾心——这真是一位有能力且讨人喜欢的女人！她的人格魅力远胜于公爵迄今所接触过的任何人。  
她整天热衷打猎，晚餐后还驾车直奔巴黎，如今正忙着在无数模特人台上不断试穿和改进裙装……她全凭一双巧手，别针、裁剪、缝合、环绕缝制。有的衣服甚至要改十次。”  
公爵对香奈儿情有独钟，赠送她大量珠宝并提出诸多要求；虽然这场恋情仅维持了短短五年，但却为她与英国未来首相之间奠定了终生的情谊。

这些情节此前已有不少记载，而在哈尔·沃恩那略显崎岖的叙述中，这些细节似乎并不特别熠熠生辉。但且慢，紧接下来的事——以及沃恩那详尽的考证研究——才使《与敌同眠》成为一段引人入胜的历史。  
沃恩从散落于欧洲各大档案馆的文献中，搜集到了许多关于香奈儿与纳粹合作的细节。  
事实上，其中一些罪证文件曾被纳粹在巴黎查获，运往柏林，之后又被苏联情报人员转送到莫斯科。

1938年，正值欧洲濒临战争边缘，希特勒的间谍正偷偷在法国活动之时，香奈儿正居住在丽兹酒店的一间豪华公寓中。她的生意繁荣：全球各地的精品店里挤满了名媛；她的设计催生了一系列新的鞋履、珠宝、配饰和礼服。  
然而，战争的号角在远处隐隐响起；欧洲的犹太人正处于生死边缘；在这酝酿风暴之际，巴黎开始自救。  
维希政府决定与希特勒站在一起，共同接受命运的安排。

到了1940年，法国已沦陷，德军正以整齐的步伐沿着香榭丽舍大街前进，而希特勒竟轻而易举地登上了夏约宫的台阶，接管了政权。埃菲尔铁塔上飘扬着纳粹标志。  
香奈儿的侄子及义子安德烈·帕拉斯此时已成为一名驻守马奇诺防线的年轻士兵；他与另外30万人一同被俘，并被送往德国的战俘营。不久之后，57岁的香奈儿——依然风华绝代、魅力四射——迎来了新的情人：他是汉斯·冈特·冯·丁克拉格男爵，一位德军军事情报局（阿贝韦尔）的高级军官，人称“斯帕茨”。  
据香奈儿的侄孙女回忆：“斯帕茨为人友善、长相俊朗、聪明、衣着考究且和蔼可亲。”  
也许香奈儿以为与他的交往能为自己披上一层保护色，但斯帕茨却成为了她最后一段轰轰烈烈的情事。

起初，正如沃恩所解释的那样，香奈儿从丁克拉格那里最需要的是为安德烈争取自由和安全的通行证，但随着战争的发展，局面很快变得愈发复杂。  
香奈儿自己竟也成为了一名阿贝韦尔间谍，拥有了自己的代号和编号。  
为了促成安德烈获释，她曾为德国人执行过一项前往马德里的任务。  
在为帮助一位朋友争取出狱而奔走的过程中，她又策划了另一项任务。  
她曾与情人一同前往柏林，与党卫军情报首脑瓦尔特·舍伦伯格将军——希姆莱的左膀右臂——进行会晤。  
当德国局势开始崩溃时，纳粹方面竟认为香奈儿或许能联络上她以前的朋友丘吉尔和西敏公爵，以促成可能的和平谈判。  
她没有让人失望。她按命而行，1944年，她写信给丘吉尔，信中含蓄地提及了她与德国的联系。

香奈儿继续居住在丽兹酒店，与纳粹分子打着照面，享用着烤母鸡大餐，而与此同时，法国普通家庭则在城市垃圾中翻找以抵御饥饿。  
她利用自己作为雅利安商人的地位，从她那位犹太投资人皮埃尔·韦特海默手中夺取了对香奈儿5号的完全控制权。  
随着战争的持续，丁克拉格不断往返于柏林，只要能让他的上司相信她是可信赖的，成千上万的法国犹太人却正被驱赶到波兰和东欧直面必死的命运。  
而那位拥有灵巧缝针和尖刻舌头的魅惑女性，却安然无恙。丽兹酒店里的优雅生活依然继续蔓延。

整个欧洲确实有无数勇敢而冒险的女性，她们努力破局，智斗纳粹；而香奈儿，却不是其中之一。

当战争终于走向尾声时，香奈儿最担心的便是被以“通敌者”的身份逮捕，并以叛国罪处死。  
但她再次得到高层关系的保护。  
她无视法庭、法官和调查人员，凭借谎言保住了性命，使得她与丁克拉格即使在战后被法国人列为不受欢迎人物时，仍保持着情人关系。

香奈儿从未因其作为纳粹间谍的身份而受到追究。  
她在丽兹酒店那一贯的奢华生活中度过了余生，获得了无数赞誉与宠爱，住在她那舒适的公寓中。  
她的商业帝国不断壮大，以蓬勃之势开拓新市场。  
1971年，距离她去世还有八个月时，法国第一夫人克洛德·庞皮杜——多年来的客户——邀请她到宫中共进晚餐。  
据说香奈儿意味深长地说道：“在我那个年代，可不会邀请自己的裁缝来共进晚餐。”  
当香奈儿的遗体最终安葬时，庞皮杜夫人特地安排了英雄般的追悼仪式。也正是那时，来自法国内部情报档案中那些致命文件才开始陆续曝光，原定的庆典计划也迅速被放弃。

这真是一个令人震惊的故事。  
然而，它的叙述远非完美。沃恩的陈词滥调和不合逻辑之处屡见不鲜——他的一些措辞简直不像是标准英语。（设计能“强加一种昂贵的简约风格”吗？  
“粗哑的嗓音”能否唤回“一种仁慈的慵懒感”？  
但在书中段，情节已经如此引人入胜，问题又如此耐人寻味，就像他的出版商所说的，我们已经不再在意这些了。  
她究竟是如何逍遥法外的？  
到底是谁被欺骗，又是谁在欺骗他人？  
香奈儿？  
还是那些与她交好、权势滔天的男人们？  
最后还有一个最令人不安的问题：你会走多远？你会用出何种诡计？当你的一只脚已经踏进末日的深渊时，你还会做出什么选择？
