# Supplementary material for: Does LLM translation align with translation universals? A cross-genre simplification study on English-Chinese translation based on dependency grammar
Source: PLoS One. 2025 Jun 2;20(6):e0324830. doi: 10.1371/journal.pone.0324830 (PMC12129206; doi:10.1371/journal.pone.0324830)
Supplement: S1 File — (ZIP) [file pone.0324830.s001.zip › yiyan O3-mini 翻译中文语料库/C08A.O3.txt]

聚集在为西方统治地位举行的唁仪上

在他2003年的著作《帝国》中，这本书是在美国主导入侵伊拉克后不久出版的，英国著名历史学家尼尔·弗格森主张，美国“是一个自我否认的帝国”，它如今完全有能力在世界上扮演类似十九世纪英国那样的帝国角色。  
 
仅仅八年后，弗格森先生又写了一本颇具偏见的新书《文明》，同样以惊人的自信断言，我们正经历着“西方500年主导地位的终结”，而在中国崛起的同时，问题不在于东西方是否会发生冲突，而在于“弱者”——也就是美国和欧洲——是否会从衰弱转向彻底崩溃。  

弗格森认为，那场“始于2007年夏天的金融危机”应“被理解为加速了已经十分明显的西方衰落趋势”，这一趋势本就建立在严重的债务问题之上。  

他继续写道：“自2001年以来，短短10年内，美国联邦政府在公众手中的债务占国内生产总值的比例，从32%翻了一倍，预计在2011年将达到66%”；而当“医疗保险和社会保障体系的未资助负债”、不断增长的州级赤字以及公共雇员的养老金负担被计入预测时，他认为，“2009年美国的财政状况甚至还不如正处于违约边缘、迫切需要欧盟救助的希腊。”  

一如既往，现任哈佛大学历史系和商学院教授的弗格森，在书中充分展现了他那强大的叙事技巧，使读者能直观感受到历史的质感。  

但整本书总给人一种仓促和零乱的感觉，这也突显出其起初是作为英国电视节目《文明：西方是不是历史？》的配套著作而产生的本质。  

这本书既有些更为有力的论点明显受到了《纽约时报》评论专栏作家托马斯·弗里德曼和CNN评论员法里德·扎卡里的观点的影响，同时，其那些更加原始的假设也常常沦为值得商榷的概括（“当今的欧洲人是全世界的闲人”）、自相矛盾的断言以及可笑的幻灯片图表，勉强显示出相关性和时髦性。  

事实上，《文明》的核心论题是：正是六个“杀手级应用”（加上“西方对手的偶然弱点”）使得西方“在近500年的大部分时间里主宰了世界”。  

这六个“应用”分别是竞争、科学、财产权、医学、“消费社会”（“没有它，工业革命就无法持续”）和“工作伦理”（弗格森援引马克斯·韦伯的观点，将其与新教基督教联系在一起）。  

正如法里德·扎卡里在《后美国世界》（2008）中所做的那样，弗格森指出，近几十年来，世界其他地区已越来越擅长引进这些西方概念。  

弗格森写道，日本开始“模仿一切，从西方的服装和发型到欧洲殖民其他民族的做法”，而到了1950年代，一批东亚国家效仿日本，陆续模仿西方的工业模式——从纺织、钢铁起步，再逐步向高价值链转型。  

当然，中国不仅成为一个充满活力的市场社会（拥有世界上最大的人口），同时也成为了经济巨头，持有超过一万亿美元的美国债务。  

弗格森指出，“从人口统计学来看，西方社会的人口长期以来在全球总人口中都只占少数，但如今这一比例显然在不断缩小。”  

曾经举足轻重的美国和欧洲经济，如今正面临着被中国在20年甚至10年内超越的现实可能，而巴西和印度也紧随其后。  

与此同时，西方的“硬实力”在大中东地区似乎举步维艰，从伊拉克到阿富汗局势紧张，正如那崩解中的“华盛顿共识”式自由市场经济政策一般。  

弗格森先生决定将本书结构围绕他的六个“杀手级应用”来展开——这个决定无疑参考了英国第四频道系列节目六部分的构架——结果使得整本书既显得按图索骥，又显得零散混乱：例如，在名为“医学”的章节中，既有对法国大革命的延伸讨论，也夹杂着大量依赖作者早期著作而散漫谈论帝国主义的内容。  

正如他以往的著作中一样，弗格森几乎毫无顾忌地表达自己强烈的意识形态观点：他谴责马克思是“一位令人厌恶的人物”；鄙视他所谓的“带有恶习的无产阶级边缘人”（如酗饮杜松子酒、街头斗殴）；并着重强调他眼中殖民主义的一面积极因素。  

促使读者坚持读下去的，是作者将久远的历史事件描绘得如同晚间新闻般生动、直观的绝技，他擅长把轶事和微妙细节与宽广的回顾性视野交织在一起。  

例如，弗格森提供了一个简洁而引人入胜的分析，解释了为何美国和拉丁美洲的殖民起源会导致如此截然不同的结局。  
他总结说：“北美之所以比南美发展得更好，完全在于英国那种广泛分散的私人财产权和民主制度，比起西班牙那种财富集中、专制统治的模式更为有效。”  

在另一个章节中，他讨论了辛格缝纫机——“完成了服装生产机械化的进程”——如何推动了全球着装标准化，同时也提高了美国制造业的生产效率。  

更为关键的是，弗格森巧妙地利用自己对经济史的深厚造诣——他2008年5月出版的《金钱的崛起》一书，精明地预见了2008年财政崩盘的许多方面——来分析如今西方面临的严峻财政境况。  

他写道：“即使在1990年代后期，西方依然无疑是世界上占据主导地位的文明。”  
“美国、德国、英国、法国和加拿大这五大西方强国，共同占据了全球制造业总产量的44%。”  

科学领域依旧由西方大学主导；苏联已然崩溃；一股民主浪潮正席卷全球；一些学者甚至宣称自由资本主义已【取得】胜利，并称美国为“霸权”。  

然而，2008年的金融灾难以及随后持续不断的影响；面对严峻问题时政治上的党派斗争与僵局；美国国内以及欧盟内部的分裂；美国在伊拉克和阿富汗高成本战争后军事力量的过度扩展；以及中国的崛起——这一切是否预示着西方正走向类似古罗马那样的衰落？  
 
弗格森冷峻地指出：“这样的担忧似乎并非全无根据”，他强调财政危机、战争和政治内部分裂在其他大国崩溃中所扮演的角色。  

更令人不安的是，他认为伟大文明的崩溃往往来得极为迅速。  
他写道，罗马“在一代人之内”便土崩瓦解；明朝从儒家均势到无政府状态的戏剧性转变“不过花了十多年”；而苏联则是“从悬崖上跌落——而非缓慢衰退。”  

他总结道：“文明是高度复杂的系统，由大量相互作用且组织方式极不对称的要素构成，其结构更像纳米比亚的白蚁丘，而非埃及的金字塔。”  
“这样的系统表面上似乎可以长时间稳定运行，好像处于平衡状态，但实际上始终在不断自我适应。  
然而，总有那么一个时刻，它们会‘临界’。”  
“一点微小的扰动就可能引发‘相变’，使一个表面稳定的沙堡因一粒砂砾而坍塌。”
