# Supplementary material for: Does LLM translation align with translation universals? A cross-genre simplification study on English-Chinese translation based on dependency grammar
Source: PLoS One. 2025 Jun 2;20(6):e0324830. doi: 10.1371/journal.pone.0324830 (PMC12129206; doi:10.1371/journal.pone.0324830)
Supplement: S1 File — (ZIP) [file pone.0324830.s001.zip › yiyan O3-mini 翻译中文语料库/C08B.O3.txt]

狄更斯：《圣诞前夜的噩梦》  
查尔斯·狄更斯在创作他深受喜爱的圣诞故事时，内心饱受魔鬼的折磨。  
获奖作家贾斯汀·卡特赖特深有同感：  
“当BBC电台3频道的‘作家笔下的狄更斯’系列节目邀请我选择一本狄更斯的书来撰写时，我立刻选了《圣诞颂歌》，因为狄更斯对圣诞节的热爱一直令我着迷。  
令我惊讶的是，《圣诞颂歌》竟然是他最受读者欢迎的作品，而‘呸！骗人的鬼话！’也成了他所有作品中最家喻户晓的词句。  
我认为，这部作品之所以流行，是因为众所周知圣诞对于狄更斯来说意义非凡，而《圣诞颂歌》远不只是一个普通的鬼故事；它充满了直接来源于心灵深处的情感。  
狄更斯自己在写作时就曾泪流满面。  
在我看来，对他来说，圣诞节是一处逃离那些纠缠他多年的记忆的避难所——记忆中充斥着童年时那种焦虑与虐待。  
他在沃伦黑漆仓库工作的恐怖经历逐渐在他心中发酵，最终代表了他所有的不安全感和无尽的渴望。  
他也因此理想化了圣诞，将其看作一个充满无限快乐与和平的时刻，是在残酷世界中的一丝喘息。  

狄更斯早期的作品中就对圣诞充满钟情：例如，1836年的《博兹素描》中就有一个故事《圣诞晚餐》，描绘了一个家庭圣诞聚会的场景，在那里，往日的怨恨被遗忘，旧日的伤痕得到愈合。  
狄更斯写道：“圣诞节到了！  
一个人如果在心中不能因此激起某种快活的情感——在脑海中唤起一丝美好的联想——那他必定是个彻底的厌世者。”  
作品中同样提及一位早逝孩童的记忆：这一故事显然是《小小蒂姆》的前身，也是《圣诞颂歌》的起源。  

由于清教徒的中断和工业革命的到来，传统圣诞节在近两百年的时间里逐渐式微，但到了19世纪初，一场复兴运动正在兴起，不久之后，阿尔伯特亲王又将从德国引进的圣诞树推向了胜利的道路。  
而狄更斯正是传统圣诞的高级祭司。  
在《匹克威克外传》中，丁格利德尔就是展现几代人如何传承狄更斯极为珍视的圣诞传统的场所，正如狄更斯所说，那是“自远古以来”华德尔家族一直遵循的传统。  
他勾勒出一个前工业、甚至可以说是中世纪式的圣诞节画面，将仆人和孩子们的幸福摆在了核心位置。  
随着财富的积累，狄更斯更喜欢成为圣诞的中心，成为欢乐聚会的主导者。  
全家人都被召集起来，演出他为“第十二夜”所写的节目。  
这显然是他对抗一生中对贫穷与耻辱恐惧的一剂解药，这种恐惧在维多利亚时代的英格兰始终潜伏，就如他父亲的经历证明的那样。  

《圣诞颂歌》讲述的是工薪阶层的故事：斯克鲁奇的侄子弗雷德和他的职员鲍勃·克拉奇特用最温暖的心情尽可能地庆祝圣诞，他们纯粹为了节日本身而欢庆。  
当斯克鲁奇形容圣诞节整天都是“浪费赚钱的时间”时，弗雷德却说：“我一直认为，圣诞节一到——撇除它那神圣名字和起源所应享的尊敬之外，如果这个节日还有什么可以脱离这种崇敬的意义的话——那就是美好时光：一个充满仁慈、宽容、慷慨和愉悦的时刻：这是我所知一年中唯一一个男女心扉似乎齐发，自由敞开，并把身处低位的人看作是真正在一同踏上坟墓的同路人的时刻。而因此，叔叔，尽管它从未在我的口袋里留下丝毫金银，我却相信它对我有益，并将继续恩惠于我；我由衷地说，愿上帝保佑它！”  
这便是狄更斯那原汁原味的声音。
