# Supplementary material for: Does LLM translation align with translation universals? A cross-genre simplification study on English-Chinese translation based on dependency grammar
Source: PLoS One. 2025 Jun 2;20(6):e0324830. doi: 10.1371/journal.pone.0324830 (PMC12129206; doi:10.1371/journal.pone.0324830)
Supplement: S1 File — (ZIP) [file pone.0324830.s001.zip › yiyan O3-mini 翻译中文语料库/C09A.O3.txt]

《朱利安·巴恩斯与英国人的情感》

许多文学生涯正是在传达那种内敛、笨拙以及如同一条严紧束腰带般束缚英国风俗的社会焦虑中建立起来的，而毫无疑问，未来还会有更多人借此而成名。

这种令人窒息的自我意识正是英国幽默的核心，无论是那种为维持体面而上演的荒唐混乱，还是那种既可笑又真切的被嘲弄恐惧——哪怕那些挖苦人的英国校童，即使长大后已秃顶、步入七旬，仍然对此心有余悸。

能从这种张力中发掘出催人泪下的情感而非仅仅引来窃笑，需要一位真正勇敢的作家。

伊夫林·沃在《布莱德斯黑德重游》中做到了这一点，菲利普·拉金在《吉尔》中也同样如此。（试想一下那位怀揣奖学金的约翰·肯普，当他那位贵族气息十足的牛津室友的朋友逮到他满怀欲望地看她时，竟羞得“浑身颤栗、战栗不已”。）

而卡祖·石黑在《长日将尽》中也做到了这一点，该书于1989年荣获曼布克奖。

如今，凭借他那部精炼有力的新小说《终结感》——刚刚摘得2011年布克奖——朱利安·巴恩斯也跻身于那些运用微妙笔触掌控这一沉静艺术的大师之列。

不用说，巴恩斯是英国文学情感战场上的一位屡获殊荣的老将，他已多次踏足这一领域。但在他的第十四部小说《终结感》中，他比以往任何时候都更直接地触及了人类斗争中那些杂乱无章的碰撞，尽管他依旧保持着那种特有的轻盈身姿。

在他许多早期的小说中，巴恩斯几乎以轻松玩味的态度探讨了性嫉妒、不安全感与竞争。譬如，在《在她遇见我之前》中，一位丈夫豪饮美酒、泣不成声，被妻子昔日情人的影子所折磨之时，一位朋友冷静地评价道：“听起来一点也不好玩。”

在《谈论它》和《爱之类》中，两名男子轮流与同一女子结婚，而这个三人共处的局面里，所有人都显得过于世故，不见得会表现出太多的愠色。而在诸如《福楼拜的鹦鹉》和《亚瑟与乔治》这样结构精巧的小说中，巴恩斯则把那些尖锐的爱情疑问，藏入关于历史人物的情节之中加以讨论。

可是在《终结感》中，他摒弃了那份冷漠，也卸下了心灵的铠甲。

这部新作是一部关于记忆和错失机缘之谜的作品。

托尼·韦伯斯特是一位谨慎、离异、年过六十的男子，他曾说“我曾希望生活不要给我太多纠缠，而且也确实做到了”，然而他却意外收到了一笔来自四十年前他只见过一次的女子的遗赠。那位女子正是他大学时女友维罗尼卡的母亲，她遗赠给他500美元——这笔遗产让托尼内心动荡不安，迫使他主动联系曾因不欢而散的维罗尼卡，寻求对某些未解之谜的答案。

他问自己：难道我曾爱过维罗尼卡吗？（那时，这种情感他连勇气都没有去直面。）曾经那个充满活力的少年——“渴读书、渴求性爱、崇尚功绩、追求无政府状态”，那个总以为自己正在“被关在某种候鸟围栏中，等待放飞，进入一个充满‘激情与危险、狂喜与绝望’的成年人生活”的他，到底去了哪里？此外，那位他与维罗尼卡当年共同认识的、名叫阿德里安·芬恩的聪明理想主义少年，又究竟成了怎样的人？

渐渐地，托尼试图将那段他刻意遗忘的过去的印象与行动重新拼凑起来，把连接他与那些人的点点滴滴串联成链，仿佛想要构建起一条“个体责任链”，来解释为何他那平凡的人生小成竟最终积累、倍增成一连串的失落。

阿德里安曾在表示对他们国家那种永恒的若无其事姿态的不满时给托尼留下了深刻印象。“我真讨厌英国人那种不认真对待认真事的样子，我实在受不了。”阿德里安如此宣泄。听到这话，托尼感到一阵“正义感在心中跳动”。然而这种正义感缺乏根基，反映出的是他自己那摇摆不定的本性。

阿德里安那种对保持冷静的漠然态度，反而使他在少年时的朋党中脱颖而出，成为大家敬仰的领袖；而托尼从未去模仿阿德里安，反而常常犯下了阿德里安所厌恶的那种装作不在乎的把戏。他从二十多岁直到六十岁，一次又一次为这种失误付出代价。

托尼自问：“性格会不会随着时间而发展？”他困惑于那看似囊括了他成年生活的“更大的围栏”。他推测，也许性格在二十到三十岁之间就基本定型了，“从那之后，我们就只能被困在原样里。如果真是这样，那不就解释了许多人的生活么？再说——如果这话不算夸张——那也就是我们的悲剧所在。”

托尼的悲剧（如果这话不太夸张的话）正是他总是逃避深层联结，而不是去拥抱它，害怕一旦靠得太近便会失去它。在大学时，他没有与维罗尼卡的关系达到肉体上的结合，并自我安慰地认为，禁欲可以免去关于“这段关系将会发展到何处”的繁琐对话。他还假装这是自己的选择：“我身上有种东西，总被那些说‘不’的女性所吸引。”

然而，四十年之后，那笔来自她母亲的礼物重新唤起了托尼对与维罗尼卡那段炽热“内在性爱”的记忆——那种大部分时间都衣着整齐时发生的感官探索。“我曾不介意没有‘全然投入’，”他如此决定，“因为那能保护我不至于陷入一种我根本承受不了的‘过分亲密’。”不久在与维罗尼卡分手后，托尼遇见并娶了一位性格直率、轮廓分明的女性，虽然后来也以离婚收场，但他心里明白，这样的人失去时他也不会过分在意。在与玛格丽特相处的日子里，他曾追求那种成熟、平和的生活。几十年后，他看清了这种矜持背后隐藏的虚伪。“我们以为自己在变得成熟，其实只是在图个安全；我们自认为在负责任，其实只是在懦弱。我们所谓的现实主义，原来只是一种逃避，而非直面问题。”

但是，托尼究竟把谁纳入了他的“我们”之中呢？他那痛苦的自我剖析完全是自我参照，既孤寂又披挂着盔甲，正如他本人一般。数十年前，托尼曾指责维罗尼卡“无法设想他人的感受或情感生活”，而实际上，正是他自己，无法看看自己头脑之外的世界。

巴恩斯那不那么可靠的叙述者对自己依旧是个谜，这也使得整部小说宛如一根连绵不断、火花四溅且令人回味无穷的引线。书中那些过去原因的谜题，正是由一个本身就如谜一般的人逐渐解开。托尼与他所畏惧的人极为相似——那些“无论付出何等代价，只求避免给自己带来进一步伤害”的人，他们那种高度敏感却只顾自己需要的态度，总是不经意间伤害着他人。“我有一种求生本能，一种自我保护的冲动，”他反思道，“也许这正是维罗尼卡所说的懦弱，而我却称之为平和。”

《终结感》篇幅虽短，却绝非轻佻之作。在书中，朱利安·巴恩斯揭示了那些经过一生打磨才凝固成型的晶莹真理，他磨砺了它们的棱角，并把它们擦拭得熠熠生辉。
