# Supplementary material for: Does LLM translation align with translation universals? A cross-genre simplification study on English-Chinese translation based on dependency grammar
Source: PLoS One. 2025 Jun 2;20(6):e0324830. doi: 10.1371/journal.pone.0324830 (PMC12129206; doi:10.1371/journal.pone.0324830)
Supplement: S1 File — (ZIP) [file pone.0324830.s001.zip › yiyan O3-mini 翻译中文语料库/C09B.O3.txt]

在黑暗中翻译

“如果我们想相信世界文学，就必须相信诗歌翻译。”  
瑞典诗人、今年诺贝尔文学奖得主托马斯·特兰斯特罗默正是这么说的，这句话出现在他的一位译者罗伯特·罗伯逊最近的一篇文章中。

罗伯逊接着描述了用英语捕捉特兰斯特罗默那简练的声音以及他对瑞典风光的高超描绘所面临的困难，尤其是当你对瑞典语了解不深的时候。  
据罗伯逊说，罗伯特·洛威尔仅凭对瑞典语“略懂皮毛”就完成了对特兰斯特罗默的翻译。  
而罗伯逊本人则描述了他的一个翻译过程：他的瑞典女友先逐字逐句地将原文翻译成英语，然后再把瑞典语朗读给他听，以传达“节奏感”，在此基础上，他再创作出“相对自由”的英文版本。  
这种翻译方式在诗人中并不罕见（W.H.奥登也曾以类似的方式给我们带来冰岛传奇的译本）。

尽管如此，罗伯逊认为有必要引用各方权威来为这种翻译过程背书，这一过程默认诗歌由两部分构成：一是可以独立于诗句传递的字面语义，二是只有诗人才能敏感重构的语调或音乐性。  
例如：  
在《摹仿》（1962）的序言中，罗伯特·洛威尔写道：“鲍里斯·帕斯捷尔纳克曾经说过，那些通常被认为可靠的译者能传达字面意义，却错过了语调，而在诗歌中语调当然是一切。”  

这里的“当然”忽略了这样一个事实：语调总是与内容相关联的——如果内容发生了变化，而措辞和语域保持不变，语调必然会转变。  
顺便一提，对“通常被认为可靠的译者”的贬低暗示：这些人精通外语，却不懂诗。  

接着引用T.S.艾略特的话，他曾警告洛威尔不要将对特兰斯特罗默及其他人的“摹仿”展示为“翻译”：  
“如果你在副标题中使用‘翻译’这个词，就会吸引那些喜欢挑剔似乎存在误译的小批评家。”  
你还会记得围绕埃兹拉·庞德的《普罗佩提乌斯》引起的一番喧嚣。  
这里，把“挑剔”与“小”联系在一起，正如洛威尔/帕斯捷尔纳克用“通常被认为可靠的”那样表达：总有人来插手，但他们其实并不理解。

罗伯逊还引用了英国诗人杰米·麦肯德里克的话，他认为麦肯德里克“肯定是对的”，他说：“译者对语言的理解，比他们对多种语言知识的了解更加重要。”  
这句话多么含糊啊！  
难道是说译者对语言如何实现其效果有一种通用的认识，而对他所掌握的不同语言的具体构造又有另一种认识，前者比后者“更重要”？  
如果真是这样，那么到底重要多少？  
难道这两者不是相互依存、相互支撑的吗？

抛开这些令人困惑的问题，麦肯德里克论点的核心已足够清晰：我们正在摆脱这样一种反对意见——认为翻译外国的诗歌（或者散文）可能需要对该外语有深刻掌握的观点，从而为那些真正擅长我们自己母语的人翻译铺平道路。

我实在不想过分吹毛求疵。  
我喜欢洛威尔和罗伯逊对特兰斯特罗默的翻译，也欣赏庞德的《普罗佩提乌斯》。  
我很高兴这些人完成了他们的工作，在这过程中为我们带来了许多出色的诗篇。  
作为一个既是作家又做过不少翻译的人，我或许理所当然地对自己在英语上的些许造诣有一种特殊的自豪感，认为这使我与那“通常被认为可靠的”译者不同。  
然而，无论我们是否称这种工作为翻译或摹仿，此处似乎正以一种不合常理的急促速度处置一个严肃的问题。

让我们回忆一下用母语体验诗歌时那最激烈的感受，也许是少年时阅读艾略特和庞德，弗罗斯特和华莱士·史蒂文斯，奥登和杰弗里·希尔的经历；再后来多年之后重读这些作品，发现其中所蕴含的远远超过我们曾经想象的，并捕捉到后来所读其他文学作品的回响，看到诗人如何微妙地改变了某个词的含义，从而改变了整个作品的语调和情感。  
然后，让我们也回想一些我们所读过的最精彩的诗歌批评——无论是威廉·恩普森、克里斯托弗·里克斯，还是艾略特本人——这些人的能力在于，他们能为文本补充语言和文学的背景，使其获得更深的意义，或者能挖掘出诗中原本晦涩的关联，一旦被提及便突然变得明显，从而丰富了我们对作品的体验。

现在，想象一下，你有一个诗人朋友希望翻译这些作家的作品，而你用自己的第二语言为他提供一份诗歌的直译。  
也许你会逐行朗读《四个四重奏》，以便为他传达那种节奏感。
