# Supplementary material for: Does LLM translation align with translation universals? A cross-genre simplification study on English-Chinese translation based on dependency grammar
Source: PLoS One. 2025 Jun 2;20(6):e0324830. doi: 10.1371/journal.pone.0324830 (PMC12129206; doi:10.1371/journal.pone.0324830)
Supplement: S1 File — (ZIP) [file pone.0324830.s001.zip › yiyan O3-mini 翻译中文语料库/C10A.O3.txt]

《没有更高的荣耀——我在华盛顿的岁月回忆》

他们是一个出人意料的搭档：一位来自努力向上的黑人家庭、成绩优异、头脑聪颖的A等生，与一位享有特权的富家子弟——连竞选总统时也说不出巴基斯坦军方统治者是谁。但他们联手勾勒出一幅充满力量的美国独立自主的愿景。

在《没有更高的荣耀》一书中，康多莉扎·赖斯写下了一份详尽的说明，试图在历史的法庭上为自己辩护，她希望未来的历史评价能比当下那些尖刻苛责更为宽容。她的权威来源于贯穿全书的那段情谊：她与乔治·W·布什之间那种亲密、甚至近乎奉承的关系，而这种关系也引来了唐纳德·拉姆斯菲尔德和迪克·切尼的嫉妒与讥讽。

赖斯简单地说明了吸引她走近布什的原因：“我喜欢他。他幽默风趣，甚至有些不拘小节，但在政策上却非常认真。”吸引她的正是他的道德确信。虽然知识分子和那群福吉博顿条纹裤精英可能嘲笑他缺乏对复杂问题的耐心，但她认为这恰恰是一种坚持原则的表现。“我爱乔治·W·布什作为总统的正是这一点，”她写道，“正确的事至关重要。”

然而，正是这种清晰和急躁，为政府后来做出的一些备受诟病的决策奠定了基础，而这些决策正是她写这本书来为之辩护的。为了在大选前为布什总统开启一条全新的路线，她召集了一群自称为“火神”（Vulcans）的智囊。他们大多来自前一届布什政府，而且都曾见证冷战的结束。但这种以欧洲为中心的视角——既受到她在俄罗斯领域专长的影响，又被单极美国超级大国的胜利主义所滋养——无疑使她对第二任布什总统将面临的一些问题视而不见，比如阿拉伯世界截然不同的动态和帝国过度扩张所带来的代价。

新政府的出发点便是单边主义，其新路线的征兆很快在第一任期初就显现出来，当时白宫以一种赖斯自己也承认过于专横好战的姿态拒绝了京都环境议定书。她对总统说：“总统先生，这将从一开始就影响您的外交政策，而这正是个问题。”而在9/11袭击后的紧迫形势中，美国越来越坚信，绝不能等待缓慢的联盟组建，紧迫感最终转化为先发制人的行动。

书中那几幕最为生动的场景，大多描绘了那些充满恐惧的早期时光：赖斯对着镜子思索着，反问自己在9/11发生之前究竟遗漏了什么，或者在等待确认高级官员是否已暴露于致命的肉毒杆菌之中。“我被震撼得连内心都动摇了，”她写道。据她回忆，她唯一一次对布什提高声音，就是在告诉他返回华盛顿并不安全的时候。

正是在那种如今难以再现的紧迫氛围下，政府作出了关于拘留、“加强审讯”及入侵伊拉克的种种决策。尽管如此，她对拘留和审讯的辩护并不令人信服；她没有正视由此带来的公民自由侵犯或对美国价值观的冲击，而是紧抓法律技术细节，并主张这些措施挽救了生命。对于军事法庭的问题，她坚持认为，她和其他高级国家安全官员根本没看到过总统签署的授权令。“在那种情况下，我告诉总统，白宫法律顾问和副总统办公室没有为他提供应有的服务。”2006年，最高法院裁定这些军事法庭违宪。

最为重要的是，赖斯对伊拉克问题进行了深刻的反思。她因受到指责政府在萨达姆大规模杀伤性武器问题上撒谎的批评而感到痛心，并表示：“如今许多人，知道后来发生的一切，很难理解当初针对萨达姆的总体情报材料看起来是多么令人信服。”她还努力重现布什政府内部对低估美国安全面临的严重威胁那种恐惧感。然而，她在某周日脱口秀中那句：“我们可不希望那把冒烟的枪其实是一团蘑菇云”——如今听来却成了布什年间最夸张的言论之一。

赖斯最令人费解的论调是，她认为政府在向公众公布零散情报细节时犯了错误，这使得为战争正当化所依赖的一些具体断言（后来被证明是错误的）显得至关重要——国情咨文中那“16个字”，指责伊拉克企图从尼日尔购买铀，就是一个例子。但如果那些关于侯赛因大规模杀伤性武器威胁的断言全无实质内容，那么发动战争的理由又何在？赖斯坚称，战争中许多最严重的错误都出自五角大楼：军队人数不足以维持秩序；解散伊拉克军队；以及那些与现场外国记者所见现实日益脱节的荒诞官方简报。（我曾每日与那些冒着生命危险取得报道的记者交谈。）事实上，她还表示，到2006年，她已拒绝引用那一连串虚假且具误导性的军事统计数据，“我自己都不相信那些数据，”她曾对幕僚长说道。

最终，随着战争进程带来越来越深的痛苦，她与布什发生了一场紧张对峙，在那次对话中，她直截了当地告诉他：“这一切都在失败。”他的回应竟是询问她认为哪种政策才会奏效。“那一刻，我对伊拉克问题感到了最深的绝望，”她写道，“我当时甚至不确定是否真的有答案可以回答总统的问题。”

在他们各自的著作中，拉姆斯菲尔德和切尼曾狠批赖斯。而如今，轮到她来对质了。她较之他们显得更为客气，并始终坚持认为，双方日益尖锐的分歧仅仅是政策上的分歧，而并非性格问题。不过，她也毫不留情地抨击拉姆斯菲尔德，称其为一个傲慢之人，面对曾经任其下属的女性的崛起和掌权时显得心神不稳；同时，她描述切尼在2003年庆祝伊拉克解放时将她和科林·鲍威尔排除在外，生动地刻画出其不可一世的姿态。

然而，她自身的盲点同样显而易见。举例来说，她承认自己没料到伊拉克人会把美国人视为占领者，这忽略了1920年代伊拉克人反抗英国统治的历史，以及阿拉伯人对殖民主义任何色彩的敏感反应。她那种欧洲中心主义的视角无疑是一大短板。而在这本766页、几乎囊括了她所有出访记录的书中，她对阿富汗局势的迅速恶化却仅作了匆匆一笔。她提到哈米德·卡尔扎伊总统常常不切实际、疑神疑鬼，但却未曾提及那种腐败和功能失调如何疏远阿富汗民众、并加强了塔利班的影响。同样，对于允许巴基斯坦在获得数十亿美元美国援助的同时，其安全部队却支持反美激进分子的两面作法，她也只是略作带过。

当然，也有一些成功之处：对非洲充满热情的承诺催生了抗击艾滋病的项目；发展援助和对达尔富尔减少杀戮施加了压力；解除卡扎菲武装（她正确指出，这使其失去了在阿拉伯之春中可能释放大规模杀伤性武器的能力）；以及与印度达成的核协议。赖斯似乎也急于宣称自己为播下阿拉伯之春种子立下了功劳——包括帮助建立“伊拉克脆弱的民主道路”以及鼓励黎巴嫩民主化进程。《没有更高的荣耀》实际上展示了两个康多莉扎·赖斯：一个是不耐烦的单边主义者，曾任国家安全顾问；另一个则是重生的外交家，作为国务卿努力修复美国因单边行事而受损的信誉。“人们已经厌倦了我们，”她在离任前几个月对总统如此说道。这是一个令人谦卑的思考，当历史来判定一切时。
