# Supplementary material for: Does LLM translation align with translation universals? A cross-genre simplification study on English-Chinese translation based on dependency grammar
Source: PLoS One. 2025 Jun 2;20(6):e0324830. doi: 10.1371/journal.pone.0324830 (PMC12129206; doi:10.1371/journal.pone.0324830)
Supplement: S1 File — (ZIP) [file pone.0324830.s001.zip › yiyan O3-mini 翻译中文语料库/C10B.O3.txt]

海蒂·拉玛尔的二战冒险

1926年6月那天，炎热的巴黎傍晚，一位来自特伦顿的25岁钢琴家兼作曲家登上了香榭丽舍大剧院的舞台。剧院里摆满了各式各样的乐器：钢琴、低音鼓、木琴、电铃和电风扇（后来这些电风扇被巨大的飞机螺旋桨所取代），还有一个手摇警报器。

他向指挥点了点头，剧场中闷热的空气顿时开始跳动、震颤，并伴随着嘈杂而持久的机械喧哗声。目击者回忆，在数分钟之内，音乐会便变成了一场喧哗争吵：“在钢琴和鼓声的巨大噪音之上，夹杂着喝斥、嘘声、尖叫和口哨声，还有‘贼’与‘好极了’的呼喊。”台下的观众中，包括艾略特、庞德、乔伊斯和迪亚吉列夫在内，顿时骚动不已。

这位来自特伦顿的年轻作曲家就是乔治·安泰尔。身高仅5英尺4寸、拥有一张圆润、天使般的面容和整齐分开的金发（恰似合唱团男孩），他的外表与那激起观众骚动的具有攻击性机械美学的音乐作品形象相去甚远。

这部作品原名《致火星的讯息》，最初是为一部达达主义电影准备的配乐。后改名为《机械芭蕾》，也许这一标题更能突显出作品对机械时代美学的强烈拥抱，一种未来感十足的“机器艺术”，正如弗里茨·朗在次年电影《大都会》中所营造的氛围。

安泰尔于1923年经柏林抵达巴黎，很快便赢得了左岸知识分子的喜爱。他与未来的妻子，一位名叫博斯基的匈牙利女子，搬进了西尔维亚·比奇的莎士比亚书店旁边一间狭小的二楼公寓，并在此居住了十年。他和他的偶像史特拉文斯基一样，都渴望抛弃上一代奢华浪漫主义的风格，转而追求一种严峻客观和机械精确的音乐理想。

《机械芭蕾》的问世让安泰尔一举成名。他随后又推出了其他引人注目的项目，包括《爵士交响曲》和一部名为《横渡大西洋》的歌剧。这部歌剧在1930年于法兰克福首演时，便上演了美国总统候选人陷入爱巢的剧情，以及一位女高音在洗澡时演唱咏叹调的情景。对一位美国作曲家而言，他固然获得了不少瞩目，但同时他却始终捉襟见肘、经济窘迫。

随着欧洲经济陷入动荡、法西斯主义抬头，安泰尔返回了美国。他曾在纽约短暂居住，为《时髦男士》杂志撰写“冷笑话”，其中还包括给年轻情人提供的建议。他还出版了一本名为《人人皆自侦探：腺体犯罪学研究》的书。

1936年，借着《时髦男士》杂志预付的4000美元，安泰尔夫妇驾车穿越美国来到好莱坞。在那里，安泰尔开始为电影制片公司效力。这位昔日的先锋音乐无政府主义者已准备好投身“大鳄”行业，不久便忙于为塞西尔·B·德米尔配乐，尽管报酬并不丰厚。

与此同时，在好莱坞埋头工作的安泰尔的时代，电影大亨路易斯·B·迈耶在伦敦访问时认识了一位惊艳绝伦的女演员。这位生于维也纳的女星，年仅二十出头，却因在一部主要为无声片的电影《狂喜》中全裸出场并模拟炽热婚外情场景而惹出了不小的风波。她名叫海德薇格·基斯勒，是一位富有犹太银行家的女儿，曾学习芭蕾舞和古典钢琴，就读于瑞士一所名流女子学校，还曾做过奥地利巨富军火商弗里茨·曼德尔的“锦标妻子”。

尽管她的电影作品并不多——婚后，她那极度吃醋的丈夫禁止她继续从事电影事业，甚至曾试图买下所有现存的《狂喜》拷贝——但著名的舞台剧导演马克斯·赖因哈特对她赞赏有加，将她选入多部作品，并赐予她一个标签，这个绰号也将定义她余生：“世界上最美丽的女人。”

正当海德薇格·基斯勒与迈耶相遇时，她刚刚逃离作为曼德尔妻子的令人窒息的生活，只带着行李和珠宝，满怀希望地寻找能重返演艺圈的机会。她凑足了钱，勉强订上了豪华邮轮“诺曼底号”的船票，而这正是迈耶及其随行人员返回美国所乘坐的那艘专属班轮。

和许多好莱坞故事一样，这段经历也充斥着那些传为佳话的妙语和自我标榜的轶事。迈耶在看过《狂喜》后曾评论道：“你很迷人，但……我可不想让人们以为一个女孩在银幕上光着屁股乱晃。”
