# Supplementary material for: Does LLM translation align with translation universals? A cross-genre simplification study on English-Chinese translation based on dependency grammar
Source: PLoS One. 2025 Jun 2;20(6):e0324830. doi: 10.1371/journal.pone.0324830 (PMC12129206; doi:10.1371/journal.pone.0324830)
Supplement: S1 File — (ZIP) [file pone.0324830.s001.zip › yiyan O3-mini 翻译中文语料库/C11A.O3.txt]

《我们为何撒谎》

1995年，我前往加州大学圣塔芭芭拉分校，参加一年一度的人类行为与进化学会会议。那次会议实际上更像是一场为心理学家、人类学家以及其他通过进化理论看待人类的学者们举行的激昂集会。

与会者聆听了关于情欲、爱情、不忠、追求地位、精神疾病、暴力、爱国主义、政治、经济和宗教的达尔文式解读，还听到了理查德·道金斯和史蒂文·平克等杰出人物的主题演讲。

或许在场最具影响力的思想家是一位蓄着邋遢胡子的家伙，他戴着太阳镜，头戴针织帽，从来不曾发表演讲。他总是在会议边缘徘徊；有一次我甚至看到他在一个会议大厅外吸食大麻。

这大致是我记忆中的罗伯特·特里弗斯，虽然正如他在《愚人的荒唐》中所指出的，记忆常常会欺骗我们。他还坦白承认自己是个大麻迷，所以我确信自己的记忆是准确的。

特里弗斯在1970年代作为哈佛的研究生时，撰写了几篇论文，论证了我们基因那永不停歇的自我复制动力，实际上支撑着我们即便是那些看起来最为慷慨的冲动。依照他的互惠利他主义理论，我们偶尔会对陌生人施以善意，因为我们的祖先——在时间的长河中、总体上——从慷慨行为中获得了互惠的好处。

在其他论文中，特里弗斯提出，家庭冲突重重，原因在于父母彼此间不共享基因，而他们与子女之间仅共享一半的基因（除非子女是同卵双胞胎，否则双方的基因利益各不相同）。

这些观念后来被其他人所普及，尤其是爱德华·O·威尔逊在《社会生物学》中的论述、道金斯在《自私的基因》中的阐释以及平克在《心灵如何运作》中的讨论。所有人都对特里弗斯表示了敬意，平克甚至称他为“一个被低估的天才，是历史上在行为和情感分析方面最伟大的思想家之一。”

如果特里弗斯没有得到更多的关注，或许是因为他自青少年时期就与躁郁症抗争。他还坦言自己是个暴躁且好反权威的人，尖刻的口才常使他惹上麻烦。他在1970年代末离开哈佛，最后到了罗格斯大学任教。他在牙买加也有一处住所。

或许是厌倦了看着别人不断推出受欢迎的关于他工作的详尽阐释，特里弗斯终于推出了他自己的科普著作。他的主题是欺骗行为，正如他自己所说，从成年以后，他在个人和职业层面上一直在与之斗争。

特里弗斯讨论的内容非常广泛，从父母和子女用以操纵对方的谎言，到政治领导人给公民和全世界灌输的“虚假历史叙事”。他称欺骗是生活中一种“深层次的特性”，甚至说在基因为求生存而进行的残酷斗争中，欺骗是一种必需品。

鲨鱼鱼（anglerfish）通过在嘴前悬挂“诱饵”来吸引猎物；可食用的蝴蝶通过模仿有毒物种的颜色来吓退捕食者；负鼠装死；牛鸟和杜鹃为了避免抚育后代的麻烦，将蛋产在其他鸟类的巢中。甚至病毒和细菌也利用诡计躲避宿主免疫系统的侦查。

特里弗斯认为，生物体的复杂性至少部分源于欺骗与欺骗识破之间的原始军备竞赛。我们庞大的大脑和沟通能力使我们成为了欺诈高手。特里弗斯指出，甚至在我们还不会说话之前，就学会了不真诚的哭喊来操纵看护者。成年后，我们还会陷入一种“确认偏误”，只抓住那些符合我们先入之见的事实，而忽略相反的数据。

无论有意还是无意，我们总会夸大自己与同群体成员的优点，并贬低群体之外的人，以及性和经济上的竞争对手。欺骗他人虽然能够带来明显的好处，但为什么我们常常还会欺骗自己呢？

对此，特里弗斯提供了几种解释。首先，相信自己比实际更聪明、更性感、更正义——或比别人眼中自己的形象更好——可以帮助我们吸引和说服他人，而且，例如通过安慰剂效应，还能改善我们的健康状况。而且，我们越是相信自己的谎言，对他人的欺骗就显得越真诚、越有效。特里弗斯解释道：“我们将现实从意识中隐藏得越彻底，就越能将它对旁观者隐藏起来。”

然而，我们的幻觉可能带来毁灭性的后果，从婚姻破裂到股市崩溃，再到世界大战。一个引人入胜的主题贯穿于《愚人的荒唐》中，即自我欺骗能影响我们患病的易感性，无论是对健康有益还是有害。特里弗斯推测，有些幻觉——譬如一个女儿坚持认为她那酗酒、施暴的父亲其实是个好人——需要我们付出大量努力来维持，从而耗尽了部分免疫能量。相反，宗教原教旨主义往往限制了与外人交往甚至婚配，可能反而有助于信徒免受外来寄生物的侵袭。根据特里弗斯的观点，在传染病高发地区，宗教更容易分裂成相互敌对的派别。

毫无疑问，当特里弗斯把目光转向政治时，他会疏远许多读者。虽然他谴责许多国家掩盖自身罪孽，但他尤其愤慨于以色列对巴勒斯坦人的待遇以及美国对美洲印第安人、黑人、越南人、伊拉克人、阿富汗人及其他群体的态度。我觉得特里弗斯在这些部分有些咄咄逼人，尽管我的政治观点与他不谋而合。另外，他对文化人类学家的贬低同样值得商榷——他指责他们因意识形态的原因而不是科学理由而否定那些能够加深我们对人类行为理解的生物学研究。依我之见，进化学者至少和文化人类学家一样多受意识形态支配。但我对特里弗斯对他人的抨击持宽容态度，因为他对自己要求最严。

在整本书中，他回忆了自己撒谎的多个事例——撒谎对象包括女友（听说他曾有许多女友）、妻子（两位）、孩子（五个）以及同事。在一段尤其令人动容的文字中，特里弗斯描述了一次和一位漂亮的年轻女子一起走在街上的情景，当时他正“努力逗她开心”，突然注意到在她对面有一位满头白发、面容枯槁、步履蹒跚甚至略显蹒跚的老人。就在那一刻，特里弗斯猛然意识到，自己正透过商店橱窗看到自己：“真实的我，被自欺欺人的我视作丑陋的我。”

特里弗斯的文风并不像道金斯、威尔逊或平克那样优雅。他的技术解释有时略显晦涩，政治咆哮也显得有些卡通化粗糙。但正是这种直率、不加修饰的表达方式——我相信他绝非装腔作势——使我比起那些华丽文笔的作家来，更能信赖他的见解。

《愚人的荒唐》让我联想到其他几部那些不可调和的科学叛逆者的经典著作，比如数学家本诺·曼德博特的《自然的分形几何》和人工智能先驱马文·明斯基的《心灵社会》。在书中仅有一处使我认为特里弗斯言不由衷，那便是他提到学界人士多么容易自我膨胀；一项调查显示有94%的受访学者认为自己在各自领域中高于平均水平。特里弗斯补充道：“我也承认这一点。”这无疑属于虚假的谦逊。愿他的这本新书为他赢得应有的关注和赞誉。
