# Supplementary material for: Does LLM translation align with translation universals? A cross-genre simplification study on English-Chinese translation based on dependency grammar
Source: PLoS One. 2025 Jun 2;20(6):e0324830. doi: 10.1371/journal.pone.0324830 (PMC12129206; doi:10.1371/journal.pone.0324830)
Supplement: S1 File — (ZIP) [file pone.0324830.s001.zip › yiyan O3-mini 翻译中文语料库/C11B.O3.txt]

舒姆普特：手机的奴隶

※THE SERVANT§（1963年）是那种让人难以忘怀的电影之一，对一个狡猾的男仆（由德克·博加德饰演）与他那放荡不羁的主人（詹姆斯·福克斯饰演）之间关系进行了毫不留情的剖析。  
男仆利用了主人的弱点，直至局面发生反转：故事结尾时，我们看到一脸战战兢兢的福克斯在对一位贵族范儿的博加德服侍。  
这部电影对哈罗德·麦克米伦时期英国的阶级结构提出了严厉的控诉。  

但在今天观看这部影片时，我们很难不联想到另一种充满张力的关系——商人与他们的智能手机之间的关系。智能设备有时确实能赋予人们力量。  
它们让一个信息世界尽在指尖；  
它们使人们可以在家工作，而不必再挤上满是异味的拥挤火车。  
这对于那些需要灵活工作时间的家长来说，无疑是一大福音。  

智能手机和平板电脑还能提高效率，因为它们允许人们在原本将被浪费的零碎时刻（比如排队买咖啡时）处理中断工作。  
它们甚至能帮助那些偷懒的人营造出自己日夜不停工作的假象，譬如让邮件在凌晨1点自动发送。  

然而，对大多数人而言，曾经的仆人已经变成了主人。  
不久前，仅有医生需要随时待命；如今，每个人都是。  
上司毫不在意闯入员工的空闲时间。  
工作侵入家庭的现象，比家务进入办公室来的更为严重。  
原本正常的人，即使在晚餐前小酌时，也会痴迷地查看智能手机，早上一醒来和夜深人静时第一件事便是查看邮件。  

这部分原因在于智能手机极具上瘾性：当品牌策划大师马丁·林德斯特罗姆试图找出最能打动人心的十大声音时，他发现，手机的振动声仅次于英特尔的提示音和婴儿的咯咯笑声，排名第三。  
BlackBerry和iPhone不断为我们提供连绵不断的刺激与随之而来的回报。每次你去查看那块发光的矩形屏幕时，都有很大机会看到客户的消息、老板发来的一条紧急提示，或至少是一封来自尼日利亚“绅士”的邮件，声称只要你把银行账户信息分享给他，他就能送钱一百万美元。  

智能手机是迄今为止最完美的拖延借口。  
有多少人能诚实地说，他们从未删减过邮箱里的邮件来拖延处理那些更艰巨的任务？  

过度互联放大了现代职场中一些最具破坏性的发展趋势：确定性的丧失（因为组织放弃了官僚体制而转向临机应变），全球供应链的崛起，以及普遍追求灵活性的风潮。  
智能手机让管理者更容易在最后一刻改变决定：比如凌晨11点给某个下属发电邮，告知他第二天必须飞往匹兹堡。  
这些恼人的设备也让一个时区的管理者可以轻易地扰乱另一个时区管理者的夜晚。  
员工们越来越难以区分“工作时间内”和“工作时间外”——甚至无法辨明真实的工作与应付差事之间的区别。  
高管们实际上背负着两个重叠的工作日：一个正式的、充满会议的工作日，以及一个非正式的、用来应付源源不断邮件和信息的工作日。  
这一切不仅对商界人士的婚姻和心理健康极为不利，或许对商业本身也有害。  
当老板在最后时刻改变计划时，未来的安排变得难以预测。  
多项研究表明一件常识：如果人们不受持续干扰，思考会更加深入。  

那么，怎样才能让智能手机保持它应有的位置？如何才能既享受连通带来的诸多好处，又不至于成为它的奴隶？  
一个解决方案便是“数字节食”。  
正如垃圾食品充斥市场，迫使人们必须更加自律地对待饮食习惯一样，垃圾信息的泛滥也要求我们对上网浏览行为更加自律。  
禁止在早餐前上网浏览，有助于重新引入一丝文明。  
齐心协力，我们能改写与手机之间的关系。  

问题在于，这种方法只有当你住在荒岛或湖底时才管用。  
在即将出版的《与智能手机共眠》一书中，哈佛商学院的莱斯利·珀洛主张，对于大多数人来说，打破全天候在线的习惯，唯一的办法是集体行动而非各自为政。  
她讲述了世界上最勤奋的组织之一——波士顿咨询集团——如何学会更好地管理过度互联。  
公司制定了规定，明确规定了员工何时必须离线，并鼓励大家共同努力，确保这一规定得以遵守。  
起初，许多自以为是的刚愎自用的顾问对此嗤之以鼻——难道只有懦夫才会关掉智能手机吗？  
但最终，这一做法迫使员工更加高效地工作，同时减少了职业倦怠。  

珀洛女士的建议值得我们认真考虑。  
随着智能手机变得越来越聪明，加上年轻的数字原住民开始接管职场，过度互联的问题只会愈演愈烈。  
人们正将生活的越来越多部分交给手机，就如同詹姆斯·福克斯曾将自己更多的生活交给德克·博加德一样。
