# Supplementary material for: Does LLM translation align with translation universals? A cross-genre simplification study on English-Chinese translation based on dependency grammar
Source: PLoS One. 2025 Jun 2;20(6):e0324830. doi: 10.1371/journal.pone.0324830 (PMC12129206; doi:10.1371/journal.pone.0324830)
Supplement: S1 File — (ZIP) [file pone.0324830.s001.zip › yiyan O3-mini 翻译中文语料库/C12.O3.txt]

谁是彼得潘？

有一些作家拥有那种信徒们赋予神灵般的力量：他们创造出看起来真实存在的男人、女人和孩子。但与神不同的是，这些作家并不掌控他们最著名的创作人物的命运。随着时间流逝，他们的故事被一遍又一遍地传述、改编。作家、剧作家和电影制作者常常“劫持”诸如罗密欧与朱丽叶、夏洛克·福尔摩斯、超人等著名角色；他们改变这些角色的年龄和形象，调整故事的发展和结局，甚至重新定义其意义。

在这些被频繁劫持的角色中，詹姆斯·巴里的彼得潘尤为突出。因而，他和他的冒险故事变得极为著名：围绕彼得潘的改编、浓缩、前传、续集和衍生作品层出不穷，可能有几十部，甚至上百部。其间有些作品既有趣又值得赞赏，但也不乏许多粗俗平庸之作。

因此，我们很高兴地报道，诺顿出版社刚刚推出了《注释版彼得潘》——这是一部由哈佛民俗学家玛丽亚·塔塔尔编辑的大部头精装书。书中不仅完整收录了詹姆斯·巴里小说《彼得与温迪》（该小说改编自原剧本）的全文，还附有一份出色的参考书目和注释，以及关于巴里生平、创作和彼得潘在舞台、电影以及图书多种改编形式的散文论文。书中满载着许多引人入胜的图片和照片，包括阿瑟·拉克汉姆为《肯辛顿花园中的彼得潘》绘制的全部插图，以及F.D.贝德福德为《彼得与温迪》所作的插画。也许你不会希望这本书成为孩子初次接触彼得潘的方式，但对任何已经熟悉他故事的人而言，它必定充满吸引力。

从花生酱到心理学

关于彼得潘的核心事实如下：他是一个迷人而具有魅力的孩子，他的愿望是“永远做个小男孩、尽情玩乐”，而他正如愿以偿。他不仅能飞，还能教其他孩子飞，并居住在一个名为梦幻岛的地方——这个岛屿融合了当代英国儿童幻想和游戏中的各种风貌。在那里，他是迷失男孩队伍的队长，带领他们与海盗、印第安人、美人鱼、仙女以及猛兽展开惊险刺激的冒险。

然而，他内心渴求母亲的温暖，并设法吸引了一个名叫温迪的小女孩，将她和她的两个兄弟从伦敦的家中带到梦幻岛。过去的一百年间，这个故事本身也开始“起飞”。如今，“彼得潘”这一名字不仅象征着一家巴士公司（代表快捷而刺激的旅行）、一种寓意童年美味的花生酱品牌，还被用于世界各地的商店、汽车旅馆和餐厅。甚至一种心理疾病——彼得潘综合症——也因此得名。

据1983年出版、曾经风靡一时的同名书籍中，丹·基利博士所述，这种不幸的症状困扰着大量美国男性。与原版彼得潘不同的是，彼得潘综合症的患者并非希望永远停留在童年，而是始终停留在青春期：他们虽然已过青春期，对性充满兴趣，却很难体会到爱。除了幼儿常见的缺乏责任感、自恋和记忆力差，他们还饱受焦虑、孤独和性别角色冲突的困扰，这些问题不可避免地导致社交无力和沮丧。表面上看似自信的他们，其实内心低自尊且充满罪恶感。基利博士认为，这一切都是他们父母的错：父亲冷漠疏远、刻薄无情；母亲则软弱、依赖且情绪神经质。作为医疗职业中的一种职业风险，以及长期在与身心受苦的人们相处中形成的必然倾向，他们往往会高估疾病的普遍性。基利博士几乎在每个角落都能发现彼得潘综合症的案例，他的书也呼吁那些在自己或家人身上发现这种症状的人立即寻找心理治疗师。

尽管《彼得潘综合症》这本书出版已有近三十年之久，但其观点在流行文化中仍颇具现实意义。当代的电影和电视作品充斥着那些努力抗拒成长、永远徘徊在二三十岁之间的男性。基本上，他们只想永远停留在青春期、只想玩乐——而这种“玩乐”往往包括大量饮酒、疯狂驾车、吸毒以及时而显得尴尬但轻松的性关系。他们可谓现代版的迷失男孩，是那些可爱却懒散、尽可能逃避工作的家伙。通常，他们还会有一位充满魅力的领袖，就像是超级彼得潘那样，带领大家经历一系列滑稽的冒险，而这位领袖在酗酒和粗俗笑话方面往往更加出格。他们往往粗枝大叶却又性情温和：喜欢搞恶作剧和观看体育赛事。虽然他们谈论性话题时常显得粗俗，但他们最亲密、最舒适的依托却往往是自己的兄弟好友。偶尔，他们能与那些现实中可能根本不愿与他们有所牵连的漂亮女子搭上关系，有时甚至结婚并努力成为负责任的父母。但大多数情况下，他们总能成功地抵抗外界对成熟的各种要求，主角们仅偶尔会感到一丝沮丧，而这种情绪至少可以通过前往当地梦幻岛短暂缓解，在那里，他们可以找到酒精、毒品，以及与当地海盗、印第安人和野兽展开幽默斗殴的机会。

这些角色在如今被称为“懒散喜剧”的作品中大受欢迎，其中最著名的一部便是《大Lebowski》（1998年）。这部电影由杰夫·布里吉斯饰演一位乐观、懒散、无业的保龄球爱好者“老兄”，他卷入了与罪犯以及一位类似胡克船长形象的残疾百万富翁的故事中。在理查德·林克莱特编剧、导演、制片并主演的《懒汉》（1991）中（林克莱特本人在现实生活中显然并非懒散之人），主要角色则是一群有趣、基本上是游手好闲的怪人、不称职者和个体主义者。幸好巴里一生未曾遇到这些现代彼得潘，否则他肯定会陷入基利博士那样的焦虑与沮丧。

彼得潘的成长

随着时间推移，许多彼得潘版本中最显著的变化便在于英雄的年龄设定。在J.M.巴里的前传《小白鸟》（1902年）中——部分内容后被再版为《肯辛顿花园中的彼得潘》（1906年）——彼得是一个年幼的男孩，兼具鸟类特性；他曾从托儿所飞走，到公园与仙女为伴。这一故事基于巴里当年向阿瑟与西尔维娅·卢埃林·戴维斯的三个长子（乔治、杰克和皮特）讲述的故事，当时他们也还年幼。1904年12月首演的剧作《彼得潘》，灵感正是来源于巴里为戴维斯家的孩子们（四至九岁时曾在乡村附近度假时）设计的游戏。婚姻不幸且无子嗣的巴里，试图成为孩子们的朋友；在他们的父亲于1907年去世、母亲于1910年离世之后，他更成为了他们的监护人和非正式受托人，资助他们在伊顿和牛津接受教育。

从许多方面看，《彼得潘》就像一台经典的英式圣诞滑稽剧，拥有标准的好仙女（叮当）、恶魔王（胡克船长）和滑稽的“大妈”角色（常由男演员扮演——在这里则由狗娜娜担当）。传统上，剧中主角男孩与主角女孩通常由年轻女演员扮演，多年来彼得不是被塑造成一个小男孩，而是一个穿着精灵服装的苗条、健美的年轻女子。最初，许多次要角色（包括迷失男孩）也多由我们现今称之为表演女孩的人出演；而在后来的制作中，真实的儿童则常常被选用来扮演这些角色。

而在巴里的小说《彼得与温迪》（1911年）中，主角显然是个年幼的孩子；文中多次提到他还保留着所有的乳牙，原版插图也显示他大约只有六七岁。像个小孩子一样，他极易分心，几乎完全活在当下，迅速忘记过去，对未来也无甚概念。对他来说，现实与幻想几乎没有区别。他还缺乏同理心，很少能意识到他人情感的存在。如今，这种对儿童心理的认识已经相当普遍，但在巴里那个时代，当他在《彼得与温迪》著名的尾声中宣称孩子“快乐、天真且无情”时，这几乎令人大为震惊。彼得或许确实快乐而天真，但他也极度自我中心且毫无悔意；曾有一次，他甚至宣称自己连杀死的海盗的名字都记不清。

随着时间推移，彼得潘的年龄设定变得颇为尴尬：舞台上，他通常仍由年轻女演员扮演，而在电影中，他更常被塑造成未进入或刚步入青春期的男孩。在1953年迪士尼电影中，他看起来大约十一、二岁——而为彼得提供动画模型和配音的博比·德里斯科尔当时已十五；而在2003年由P.J. Hogan执导的著名澳大利亚真人版《彼得潘》中，杰里米·桑普特在出演时仅十三岁。

彼得潘的年龄变化到了极致出现在史蒂文·斯皮尔伯格的《钩子》（1991年）中——那时的彼得已从幼童蜕变为中年人。这部影片设定了一个离奇的背景故事，声称在他后来的几次伦敦之行中，彼得终于同意回到现实世界并开始成长。但结果却正如他曾经担忧的那样：他变成了一个自我中心、缺乏幽默感的纽约商人，名叫彼得·班宁，不仅忽视了妻子和孩子，还对自己过去的浪漫一无所知。同样不可思议的是，这个毫无魅力的角色竟然由罗宾·威廉姆斯出演，而他的荧幕形象通常充满活力和狂野幽默。影片上映时威廉姆斯已四十岁，但在早期镜头中，他看起来却似乎大了整整十岁。

在《钩子》中，温迪只是一个次要角色；主要的情节依然围绕彼得潘与海盗船长之间的关系展开。这一次，海盗船长由达斯汀·霍夫曼饰演，他塑造的是一个十八世纪夸张风格的海盗形象：长着油腻的黑色卷发，神经质、情绪多变、渴求关注，但从未显得十分凶险。影片中揭示，与原版《彼得潘》中被鳄鱼吞噬的情节不同，这位海盗实际上并没有被真正“吃掉”，而是像约拿一样在鳄鱼体内存活下来，只不过时间长得多。现在，他已经重获自由，并决心复仇。

因此，当彼得·班宁与家人前往伦敦拜访已九十二岁、近似玛姬·史密斯形象的温迪时，胡克船长却趁机绑架了他们的孩子。显然，拯救孩子的任务应由彼得来承担；但由于他已不再信仰梦幻岛，这反而导致他被叮当“绑架”。当他抵达那座魔幻岛屿时，眼前的一切让他惊愕失措。他不仅没有得到迷失男孩们的欢迎，反而被他们视为虚弱无助的成年人而遭到鄙视和排斥。

与此同时，彼得的孩子们正受到胡克船长的热情招揽——这位船长与他们的父亲不同，他有足够的时间与孩子们嬉戏，很快便邀请他们加入自己的船员。彼得的女儿莫莉深受诱惑，尽管依然渴望父母的陪伴，但彼得的儿子杰克却选择了船长。经过一系列超自然经历和艰苦的体能训练后，彼得·班宁仿佛甩掉了二十年的岁月，至少也瘦了十磅，并重新找回了真正的自我。他重新学会了飞行，打败了胡克船长，并与莫莉和杰克一起返回伦敦。

影片的寓意在于，彼得重新与内心的孩子建立了联系，从而成为了孩子们真正需要的那种父亲。但鉴于电影中对现实世界的呈现，也似乎隐含着他有可能再次忘却童真，重新退化的危险。
