# Supplementary material for: Does LLM translation align with translation universals? A cross-genre simplification study on English-Chinese translation based on dependency grammar
Source: PLoS One. 2025 Jun 2;20(6):e0324830. doi: 10.1371/journal.pone.0324830 (PMC12129206; doi:10.1371/journal.pone.0324830)
Supplement: S1 File — (ZIP) [file pone.0324830.s001.zip › yiyan O3-mini 翻译中文语料库/C13A.O3.txt]

为什么电影在刻画老年人方面做得这么糟糕？

《最好的异国万寿菊酒店》充斥着关于老年人的老套电影陈词滥调——不过至少这部电影试图探讨一些关于衰老的大问题。黄金时代……我们确实面临着衰老问题。为了抵御这一切，我们不惜涂抹江湖医生的伪劣药膏、甘愿忍受粗暴的手术、染发掩饰以及撒谎隐瞒年龄。对于那些已经无法掩饰衰老痕迹的人，我们往往以尴尬的居高临下甚至更糟的态度对待。我们甚至不敢再称他们为“老”，只能借用“高龄”或“三十而立之后的人”等委婉语，好像他们是在谈论某种不堪言说的病症。

媒体常被指责塑造了许多令人不适应的态度，而在这方面电影同样也分担了一部分责任。毕竟，为了追逐青少年市场，它大肆宣扬只有年轻人才可能向往的特质。不出所料，老年人权益倡导者抱怨大银幕上的世界根本不是老年人容身之地。

在一定程度上，这种说法未免有失公允。校长邓布利多、甘道夫和欧比旺·肯诺比等都曾传授老年人智慧，尽管整个社会早已把这种智慧遗忘。像《托莱多勇士》、《百万美元宝贝》、《东京物语》、《恐惧吞噬灵魂》、《哈罗德与茉莉》《阳光小子》、《戴斯小姐出走记》和《直言无讳》等影片，都曾以既充满同情又充满尊重的方式塑造过老年角色。

然而，不得不承认，抱怨者确实指出了一些问题。有时，如《永远的宝贝简》和《日落大道》中，衰老被当作是一种恐怖的源头。更多时候，老年角色仅仅被推到情节的边缘，暗示他们也被边缘化于现实生活。2005年，两位学者对88部票房最高的电影中不同年龄群体的出镜率进行了评估，并与该年龄群在总人口中的比例进行了对比。结果显示，三十多岁的人严重过度代表化，四十多岁的人还算可以，而五十多岁及以上的人明显处于代表性不足状态，其中60岁以上的群体尤为严重。

一旦被边缘化、减少出镜时间，这些老年角色便不得不依赖刻板印象，且往往效果不佳。虽然也有不少和蔼可亲的老太太形象，但更多时候老年人被塑造成无能、脾气暴躁、落伍、抑郁、孤单、反应迟钝、体弱、多愁善感、爱抱怨、粗鲁、小气、耳背、丑陋、爱干涉、无情、固执、摇摇晃晃、满口人生智慧、充满活力或粗俗下流的形象。

然而，随着我们步入自己的千禧年，电影开始决心改进。他们现在追逐的是日益珍贵的“白银美元”，并急切地希望能像迎合年轻人那样讨好年长观众。最近的电影《红色》（“Red”是“退休、极度危险”的缩写）中，布鲁斯·威利斯组建了一支由老迈黑色行动特工组成的小队，在欢快混乱中大展拳脚。《敢死队》则召回了1980年代的动作明星，轻松碾压那些不再“尊贵”的反派角色。

不幸的是，这些努力未能让挑剔的人完全买账。这些影片以及其他一些以难以置信的老年“叛逆者”为主角的电影，都被批评为要求老人模仿年轻人的行为。有人认为，那些已无力做到这一点的老年人只会因模仿而显得更加可怜。

然而，电影也还有其他的妙招。比如《爱丽丝》、《远离她》和《铁娘子》等影片，直接探讨了老年体衰带来的问题。它们的叙述充满同情心，但即便如此，也并非所有人都欢迎。有些人认为这些影片美化了现实状况，从而贬低了现实中受苦者的处境；还有人提出了相反的批评。

去年，加拿大学者Sally Chivers出版了《银幕老年化》。她反对那些利用疾病或残疾叙事来传达衰老所带来的社会负担的电影，因为这种方式把衰老当作一种疾病。她认为电影应该宣扬“一个老人所拥有的价值远远超出那种只看重年轻外表的价值观”。

你可能会觉得这要求不小。然而，《最好的异国万寿菊酒店》横空出世，真的是拼尽全力。诚然，这部电影中那群东渡印度的老者必须表现出传统老年人的种种毛病：将Wi-Fi和无线搞混，对不同肤色的医生抱有不信任。外国菜？“如果我念不出名字，我就不想吃。”尽管如此，他们依然在努力应对人生大事。对他们来说，晚年意味着实现自我，而非无关紧要。

这里的“自我实现”包括获得第一份工作、寻找真爱、走出停滞的婚姻，或是克服一生的罪疚感。他们的指导不仅挽救了年轻人免于犯下巨大错误，甚至使一家呼叫中心的员工也重新找回了人性。没有人期望他们去消灭恐怖分子或诱惑青春美丽的少年。衰老并没有被病态化。电影中唯一暴露出的衰弱迹象，只是那容易修复的拙脚趾；而当死亡降临时，也总是突然、无痛且悄然无息。

所以，无论是Sally Chivers还是她的反对者，都该对这种形象感到欣慰。但这部电影是否能让我们对晚年充满好感呢？可惜，答案是否定的。尽管情节暖心，但它终究是极其不现实的幻想。在这里，“我很寂寞”竟成了打动人的搭讪话语，一个邋遢的老年人竟能摇身一变成为拯救濒临破产企业的金融奇才。那个阳光灿烂的斋浦尔酒店仿佛构建了另一个世界，一个老去的定义与我们周围截然不同的平行世界。无论我们多么模仿那里的老居民那种积极乐观的态度，在现实中却不大可能如此幸运。

在非异国风情的环境里，衰老确实可能为部分人带来他们的“晚晴年”——悠闲、亲情和满足感；但更多人将面临的是各种不同程度的无关紧要、衰退、疾病、艰辛、遗憾、被遗弃、失落与孤独。我们都不喜欢这些，所以才惧怕衰老。

像《最好的异国万寿菊酒店》这样的电影，只能暂时为我们摆脱对未来恐惧提供一丝慰藉。要想真正给予持久的安慰，电影就得将我们真实世界中的衰老现象彻底净化——而即使是大银幕，这也可能是一项过于艰巨的挑战。
