# Supplementary material for: Does LLM translation align with translation universals? A cross-genre simplification study on English-Chinese translation based on dependency grammar
Source: PLoS One. 2025 Jun 2;20(6):e0324830. doi: 10.1371/journal.pone.0324830 (PMC12129206; doi:10.1371/journal.pone.0324830)
Supplement: S1 File — (ZIP) [file pone.0324830.s001.zip › yiyan O3-mini 翻译中文语料库/C13B.O3.txt]

《行尸走肉》季终结局成绩单  
这部僵尸剧第二季的后半段能否弥补前半段的糟糕表现？

《行尸走肉》这一年起起伏伏，虽然幕后问题不断、争议重重，却依然创下了收视纪录。剧集策划人弗兰克·达拉邦因预算削减传闻选择离开（或据报道是被解雇），由制片人格伦·马扎拉接手制作第二季最后六集。这无疑是一项艰巨的任务。

幕后的紧张气氛在《行尸走肉》第二季前半段那拖沓、令人失望的表现中显而易见，该剧因对话拙劣和情节冗长、毫无进展而遭到广泛、合理的批评。但对这部僵尸剧来说，卷土重来还不算太晚。

去年11月《行尸走肉》中期终结集播出后，我写了一篇题为《拯救〈行尸走肉〉的五种方法》的文章，概述了剧集最让人恼火的缺陷和可能的解决方案。如今，随着季终结局《临死火边》播出，是时候为AMC最受欢迎剧集的第二季做出最终评价了。第二季最后六集是否弥补了前七集那令人失望的“二年级低谷”呢？

─────────────────────────────  
停止重复场景  
评价：有所改善

《行尸走肉》在去年11月中期休季前播出了七集，但事后看来，其实只有两三集的剧情真正充实。剧集沉浸于对索菲亚那似乎永无止境的搜寻中，为了在中期终结集最后时刻保留重磅揭露，情节只能以蜗牛般的速度缓慢推进。为了填补空白，每个角色都只有一个单一且重复的话题，而主要冲突——如里克与赫歇尔、谢恩与洛瑞，或者安德里亚与戴尔之间的对峙——在每集中被一再提起，却从未得到实质性的解决。

在这一点上，《行尸走肉》仍旧不尽完美——某些重复的剧情（例如洛瑞似乎连连续八秒都无法留意到卡尔）依然叫人恼火。但已有一些积极迹象表明，剧集的现状正在悄然改变。戴尔，这个因爱发牢骚、道德说教过头而成为最让人讨厌的角色之一，竟在剧集中最引人入胜、最偏离漫画原著的一次情节中被杀掉。而洛瑞对里克在昨晚结局中那残酷坦白的惊恐反应（结局中里克承认“想让[谢恩]死”）也预示着这对夫妇之间逐渐拉开的道德鸿沟，比起又一场论及如何在僵尸末日抚养孩子的辩论要有趣得多。

─────────────────────────────  
拥抱题材  
评价：大幅提升

《行尸走肉》的创作团队总是不吝盛赞这部剧集以人物为中心的特点。但不可否认，《行尸走肉》之所以成为18至49岁成人中收视率最高的有线剧集，其真正原因在于僵尸。季初平平淡淡之后，后半段奉上了几场令人印象深刻的僵尸袭击，从《秘密》中谢恩在校车上的对峙，到昨晚一大群僵尸焚烧谷仓的猛烈进攻。此外，格雷格·尼科泰罗的特效制作也在不断进步——仔细对比首集那平庸的僵尸妆容与近几集腐烂、蹒跚而行、怪诞不羁的形象不难发现，如今随着团队失去了原本的安全港，刺激且恐怖的僵尸袭击潜力正呈指数级上升。

而迄今为止最令人期待的发展莫过于米琼的登场——在昨晚的结局中，她成功从僵尸手中救下了安德里亚。这位神秘角色、漫画迷们深爱的人物，以一种足够骇人的盛大登场方式出现：身披兜帽，手持武士刀，身后跟随着两只“宠物”僵尸，她几乎以字面上的方式解除对它们的控制。米琼（将在《行尸走肉》第三季中由《Treme》中的丹娜伊·古瑞拉饰演）比我们此前在剧中见过的任何角色都要狂野许多——这无疑是件好事。《行尸走肉》不必总是拘泥于漫画式的血腥暴力，但看见剧集能在煽情拖沓和原著中更具冲击力的元素间取得平衡，实属难能可贵。

─────────────────────────────  
通过闪回发展人物  
评价：有待改进

昨晚的结局技术上以一个闪回场景开场——展示了僵尸群从亚特兰大前往赫歇尔农场的路径——但这并没有为人物提供更多深度。剧集策划人格伦·马扎拉在多次采访中明确表示，他并不打算在《行尸走肉》中大量使用闪回——甚至在对昨晚结局的幕后总结中重申，他对这部剧唯一的规划就是“推动故事向前发展”。不过，问题不仅仅在于缺少闪回，更在于观众感到这些角色在僵尸末日来临之前似乎根本没有自己的生活。如果马扎拉决心避免使用闪回，他完全可以借由对话来达成同样的效果。适时抛出一些关于角色僵尸爆发前的小细节——比如戴尔提到安德里亚曾是一名民权律师——能让这些原本平面的角色至少显得有2.5维的立体感，并让观众有理由去关心那些刻画尚浅的角色，如T狗。

─────────────────────────────  
保持情节推进  
评价：大幅提升

去年11月，我曾写道：“现在是时候离开农场，再上路了。”经历了又六集（再加上四个月）的时间，《行尸走肉》终于以一种最为决绝的方式告别了格林农场——让僵尸蜂拥而至，将农场焚毁殆尽。经过整整一个赛季，我们终于重新踏上征途——而从目前的迹象来看，下赛季的目的地将是充满活力的监狱。
