# Supplementary material for: Does LLM translation align with translation universals? A cross-genre simplification study on English-Chinese translation based on dependency grammar
Source: PLoS One. 2025 Jun 2;20(6):e0324830. doi: 10.1371/journal.pone.0324830 (PMC12129206; doi:10.1371/journal.pone.0324830)
Supplement: S1 File — (ZIP) [file pone.0324830.s001.zip › yiyan O3-mini 翻译中文语料库/C14A.O3.txt]

《闲言碎语的真相》

大多数写作者都觉得有责任给自己的书起个引人注目的名字，好借此炫耀自己的聪明，以期打动潜在读者。而约瑟夫·爱泼斯坦却完全不走这条老路。

“你的书讲什么的？”  
“闲聊闲事。”  
“它叫什么？”  
“闲聊闲事。”

爱泼斯坦反复选择那些听起来像是他为研究而建立的档案标记般的通用标题，如“野心”、“友谊”、“势利”、“羡慕”。其他作家这么做可能会被认为是懒散或者力不从心的表现，但在爱泼斯坦这里，这却似乎是一种大胆的尝试，意图占有一个宏大的主题，甚至——或者尤其——是一个似乎总被全能者垄断话语权的领域。

在爱泼斯坦的定义中，闲聊就是“某一方告诉另一方第三方不愿让人知晓的秘密”。那笨拙的副标题——《非琐事的追求》——正是点出了这样一个似乎不言自明的前提：既然闲聊在公共生活中如此巨大，他认为，对于它常见的主要批评“太琐碎”已经不再是评价它最要紧的理由——如果它曾经真是如此的话。

就反对闲聊的理由而言，这条论点早已蒙尘，而爱泼斯坦却把它摆在最显眼的位置，仿佛是在向那不以为然、满怀批判的祖辈灵魂证明，自己选择这一题材是理所当然的。到了21世纪初，人们对闲聊更常见的反对意见无疑是——它已经变得如此侵入且无处不在。

所有宗教都谴责闲聊，而犹太教甚至认为这是一种罪：发起它、传播它、聆听它，都是罪。耶和华的立场，因此毫不含糊。

然而，爱泼斯坦心中却有两种看法：虽然他痛斥闲聊给我们的文化带来的祸害，但他也同样令人信服地辩称，闲聊在许多方面发挥了有价值的作用，从文学意义上（伊丽莎白·哈德威克曾称之为“人物分析”），到社会学意义上（宾厄姆顿大学生物学和人类学教授大卫·斯隆·威尔逊认为它在规范行为和确定团体成员身份方面十分重要）。

归根结底，使爱泼斯坦成为这一领域温文尔雅权威的原因，在于他自己也乐于品味好闲聊。他举例的许多传闻，对于那些接触过广泛消息来源或熟读基蒂·凯利作品的人来说，早已耳熟能详。大多数例子都属于熟悉的类别，其中包括：温莎家族的性癖、看似不可能的“同床异梦”、酒后荒诞的趣事、隐藏身份的公众人物，以及那些名声显赫之人所犯下的骇人听闻的丑行。

在引用这些流言以阐述观点的过程中，令他颇为懊恼的是，他不知不觉也成了闲聊的传播者。“世间尚有所谓‘良好品味’存在，我颇有把握地认为自己在前几页里已经惹怒了它了，”他在第二十页便坦言道。“那还有什么选择呢？”他本可以像伊莎贝拉·斯图尔特·加德纳那样（据乔治·桑塔亚那所言，她“从不诋毁任何人”），仅仅探讨闲聊引发的那些宽泛的哲学和道德问题，而避而不提具体的人名。但我想，可以放心地说，爱泼斯坦对写那本书毫无兴趣，就如同我们对阅读它同样毫无兴趣一般。

在这些篇幅间穿行的是一长串的富贵名流、闻名遐迩者、臭名昭著者、权势滔天者与失意之人——以及那些以谈论他们为生的人。游行的路线从古希腊延伸到今日的美国，由爱泼斯坦眼中作为“最早值得公共闲聊的重要人物”的阿尔西比亚底斯领衔，间或出现拜伦勋爵、欧仁·德拉克罗瓦、格罗弗·克利夫兰、赛里尔·康诺利、华丽丝·辛普森、艾娃·加德纳、亚里士多德与杰姬·奥纳西斯、菲德尔·卡斯特罗与凯瑟琳·廷南、史蒂夫·麦昆、尤尔·布林纳、阿尔弗雷德·卡津、安妮·莱博维茨、莉莲·罗斯以及埃琳娜·卡根。这里遵循着一个基本规则：如果你出名了，你就任人评说。花车上高高在上的宝座上，还挥手致意着圣西蒙公爵、沃尔特·温切尔、芭芭拉·沃尔特斯和蒂娜·布朗。

随着流言的不断累积，即便其中细节亲密得令人咋舌，整体给人的感觉却诡异地显得肤浅和冷漠，好像这些主角并非我们的同路人，而只是当代故事中陈词滥调的角色。在阅读芭芭拉·皮姆以北牛津为背景的小说《克兰普顿·霍德内特》时，爱泼斯坦真切地感受到，“闲聊最适宜在一个小而紧密的社区中进行。”我不由得想到，有多少身处那些命运并不受芭芭拉·皮姆仁慈之手操控的小社区的居民，会赞同这种说法。无论如何，如今我们每个人都生活在一个小镇上。

爱泼斯坦承认，互联网让诽谤和“摧毁人生”的能力变得前所未有地普及可及。但他引用的网络闲聊牺牲者案例屈指可数，其严重性从马尔科姆·格拉德威尔因被纳入臭名昭著的小费者数据库而名誉受损，到罗格斯大学一名学生因与另一男生遭遇的视频在网上直播而最终走向自杀，各有不同。爱泼斯坦似乎也并不特别关注闲聊与权力之间的关系，虽然他暗示闲聊可能在革命中发挥某种作用。对他而言，闲聊就像是一种观赏性运动，而对那些被剥夺权力的人来说，却是一种侦察方式，一种获取对他们地位和生存至关重要情报的途径。绝非偶然，最著名的两大闲聊传播群体正是女性和同性恋者。爱泼斯坦引用里奥·莱尔曼的话说，他之所以保留一本充满闲聊内容的日记，“正是因为我总对表面现象与其中潜藏的真相之间的不协调感兴趣。”

归根结底，爱泼斯坦似乎并不太关注闲聊究竟起到了怎样的作用、将带来什么样的后果，他更在乎的是它讲述的那些故事；而作为一个传闻的策展人，他不仅对那些带有色情意味的内容了如指掌，还能捕捉到其中的崇高之处。

在《闲聊闲事》所收录的众多闲言碎语中，我最喜欢的是这样的一个故事：一位年轻女子十分欣赏艾萨克·巴舍维斯·辛格的作品，她曾在某所不具名大学聆听过他的朗读，事后应他的邀请与他独处，以便口述自己家族在比亚韦斯托克的历史。然而接下来的情节令她大为吃惊，尽管读者似乎早已料到：他打断了她对家族往事的叙述，问她是否可以吻一吻她。他比她年长三十岁，容貌让她联想起已故祖父，与他发生性关系的念头对她来说简直是不可想象的。她满是歉意地解释道，自己刚进入第二段婚姻。他抢过话头，指着旁边桌上一个碗，建议她把些水果带去给家中等待的丈夫。她挑选了一个大苹果和一根青香蕉，可当她转身时，他已悄然离去。这略带居高临下的“水果赠礼”（大概是由大学提供的），代表着那位被拒之名流作家委托将这些果品送给在家的丈夫；这种仓促的离场——无论是出于尴尬、失望，还是干脆不愿在一位明显不情愿的女子身上浪费分秒——从读者的角度看，这个结局无疑比他们最终同床共枕要好得多。

在母亲去世前的那些日子里，爱泼斯坦得知她的父亲曾选择自杀。她一直对此守口如瓶，连自己的丈夫也不例外。在她看来，讨论这一切毫无益处，沉默更显尊严；对此，爱泼斯坦对她满怀钦佩。“但我明白，在讲述这个故事时，我实际上在闲聊自己的母亲，讲述一个连她至今都不愿公之于众的故事，”他写道，“你称呼一个谈论自己母亲的人叫什么？至少，他是个作家，更是一个在闲聊方面远不及他母亲的人。”

在谈及闲聊时，不同年代之间的鸿沟在这里显得如此深刻。我怀疑，30岁以下的读者是否能理解爱泼斯坦母亲沉默所蕴含的尊严，或是他祖父母时代自杀那沉重的耻辱感。“耻辱”或许可以成为爱泼斯坦下一本书的主题；又或者是“悔恨”，作为可能的姊妹篇；或者回到他此前提及的“良好品味”。

爱泼斯坦将记者对于研究的贪婪和散文家深邃的反思才能，投入到那些传统上只由小说家探讨的主题中。《闲聊闲事》也就这样作为他那充满娱乐性和独特风格的人性图鉴中的最新篇章，跃然纸上。
