# Supplementary material for: Does LLM translation align with translation universals? A cross-genre simplification study on English-Chinese translation based on dependency grammar
Source: PLoS One. 2025 Jun 2;20(6):e0324830. doi: 10.1371/journal.pone.0324830 (PMC12129206; doi:10.1371/journal.pone.0324830)
Supplement: S1 File — (ZIP) [file pone.0324830.s001.zip › yiyan O3-mini 翻译中文语料库/C14B.O3.txt]

在马克思家

“我第一次接触到马克思家族的故事，是在一本伦敦杂志的扉页后面，”玛丽·加布里埃尔在她那部关于卡尔·马克思及其家庭的细腻叙述开篇如此写道。

这对读者来说绝非一个令人安心的开始，尤其当出版商宣称他们的书将揭示“在历史狂澜中紧紧联结一男一女的不屈之爱”时。加布里埃尔真该设法让那个想出这话的人下岗。

关于马克思——这个男人、父亲、丈夫和记者——的历史已足够戏剧化，不需要再加以粉饰；事实上，《爱情与资本》本身是一部庞大而时常引人入胜的著作。它为我们生动而均衡地描绘了马克思、恩格斯、他们那群由流亡者、怪才和革命家构成的多彩圈子，以及那鲜为人知、却被卡尔的政治执念所统治的马克思家族。书中还详细记述了禁忌的情事、儿童的夭折以及经济上的种种拮据，这一切都建立在大量研究的基础上，并以充满共情的热情讲述。

与此同时，这本书冗长了整整两百页，还常常因为那明显炫目的矫揉造作、些许错误和预示性过分夸张而大打折扣。

在序言中，我们得知伦敦“如同一道灯塔在漆黑且狂涛怒涌的北海水域中闪烁”；而对我们这些英国守旧人士来说，这座城市是在泰晤士河畔矗立的。接着有一句平淡无奇地写道：“在整个英格兰的各个房间里，同样都有富有远见的人在辛勤工作。”马克思则被形容为“一位永远童心未泯的男子”，他的头脑“坚硬而闪耀，如钻石般璀璨”。加布里埃尔还写道，拿破仑三世——这位精明的政治家，虽然他的前途可能以一场灾难告终，却曾统治法国、在一定程度上统治欧洲长达20年——竟展现出“傻瓜般平静的面容”。

作为维多利亚·伍德赫尔传记的作者，加布里埃尔认为马克思的私生活如今尤为重要，因为在2008年，“当我由研究转向写作时，对资本主义无懈可击的信念开始动摇”，这使得马克思的分析看起来“更富先见之明，更具说服力”。但这无疑是为一部关于马克思主义新作辩护，而非专门探讨他的私生活。

没有人会反对普鲁塔克所持的那种看法——个性在历史中举足轻重；然而，加布里埃尔在引言中写道：如果没有马克思生活中的那些女性，“就不会有卡尔·马克思；没有卡尔·马克思，世界也不会是我们今天所知的模样。”这真的是事实吗？无论马克思家族那些让人联想到狄更斯小说般的动人轶事有多么迷人，它们真能改变世界吗？

事实上，《爱情与资本》之所以令人享受，并不仅仅是因为它对马克思主义理论所做的敏捷分析或那无穷无尽的政治纷争目录，而在于加布里埃尔所呈现的家庭生活和家族政治的种种细节——她那生动描绘的、在19世纪中叶欧洲各大城市中苦苦挣扎、痴迷于信念的波西米亚知识分子形象。

加布里埃尔的女主角无疑是马克思的妻子，一位美丽的贵族女性。正如作者所形容的：“韦斯特法伦的珍妮是特里尔最迷人的年轻女子，”她的人脉广泛到连她的弟弟日后竟能在马克思策划欧洲反动王国走向衰亡期间，成为普鲁士内政部长。珍妮在应对丈夫那极度自私和自负时，始终保持着自我。当二人尚未结婚便已共度良宵时，她给马克思写信道：“我毫无悔意。当我紧闭双眼，我仿佛看见了你那神圣笑靥……哦，卡尔……我感到无比幸福与喜悦……”
