# Supplementary material for: Does LLM translation align with translation universals? A cross-genre simplification study on English-Chinese translation based on dependency grammar
Source: PLoS One. 2025 Jun 2;20(6):e0324830. doi: 10.1371/journal.pone.0324830 (PMC12129206; doi:10.1371/journal.pone.0324830)
Supplement: S1 File — (ZIP) [file pone.0324830.s001.zip › yiyan O3-mini 翻译中文语料库/C15A.O3.txt]

《铁笔：美国散文与〈钦定版圣经〉》  
从历史角度看，美国与〈钦定版圣经〉几乎犹如孪生兄弟。  
1607年，北美建立了首个英国殖民地——位于弗吉尼亚州詹姆斯敦；四年后二，英国国教会完成了《授权版圣经》的翻译，这部圣经与殖民地一样，都承载着当时在位君主的名字。  
可以说，在接下来的至少三百年里，几乎每个以英语为母语的美国人从小就比起其他任何书籍，更加熟悉〈钦定版圣经〉。  
正如罗伯特·奥尔特在其新作《铁笔：美国散文与〈钦定版圣经〉》中所言，美国甚至比英格兰本身更深受“圣经化冲动”的影响：“正是在美国，这部1611年翻译作品确立了整个文化的基础语言和象征形象，其潜力得到了最充分的实现。”  
当然，英国殖民者是虔诚的基督徒，但对他们来说，触动心灵的更多是《旧约》而非《新约》。  
清教徒在以色列人出埃及、征服应许之地的故事中，看到了与自己横渡大西洋、在新世界奋斗历程的明显平行之处。  
（正如奥尔特指出的，从塞勒姆到示罗，美国大地上随处可见以色列人的地名。）  
因此，〈钦定版圣经〉不仅构成了美国语言的基石，更成为向美国民众传递犹太历史与希伯来圣经道德观念的重要媒介。  

作为一位杰出的圣经学者和译者，同时又对美国文学有着深厚造诣的学者，罗伯特·奥尔特无疑是解读这一复杂传统的最佳人选。  
奥尔特自己翻译的圣经文本——最近的作品是《诗篇》——不可避免地会被拿来与〈钦定版圣经〉熟悉的韵律相比，而这在某种程度上也可以看作是他试图批判或取代这一标准文本的努力。  
但从文学意义上说，正如奥尔特所认识到的，〈钦定版圣经〉——虽然“常常并不精确”——却是经典且无可替代的。  
从某种意义上说，英文圣经早已不再只是一部翻译作品，而成为了第二部“原著”。  
如果你倾向于更神秘的解读，完全可以把它看作沃尔特·本杰明翻译理论的一个例证——该理论认为，每一次真正的翻译都完整补充了文本在上帝心中原有的意义。  

〈钦定版圣经〉中的用词在我们的文学中无处不在，以至于我们常常视而不见。以《葛底斯堡演说》中的一个小例子便能洞见此理。  
奥尔特提出疑问：为什么林肯开篇不是简单地说“87年前”，而要说“四个二十七年前”？  
答案在于，他不自觉地借用了〈钦定版圣经〉中出现111次的短语“three score and ten”。  
通过这种庄重而古雅的时间表达方式，林肯将美国历史提升到了与神圣历史相同的高度。  
在演说的结尾，林肯再次诉诸圣经：当他许诺美国的民主“永不从地球消逝”之时，其实正是在呼应《约伯记》和《耶利米书》中的措辞。  

《铁笔》的核心——其书名本身便是一个圣经典故（“犹大的罪是用铁笔写就，用钻石的尖端刻录”——耶利米书17:1）——在于奥尔特对圣经对三部美国伟大小说（《白鲸》、《押沙龙，押沙龙！》和《把握今日》）影响的分析。  
在论述这些作品时，奥尔特指出，这种影响不可能仅仅用典故或言语回响来衡量。  
梅尔维尔、福克纳和贝洛不仅仅是使用圣经语言，他们实际上是按照圣经的范畴来思考事物——尤其在他们质疑圣经所倡导的信仰和道德时，这一点表现得尤为明显。  

《白鲸》便是一个绝佳的例证。  
这部小说语言丰富多彩，那大量华丽的辞藻在很大程度上得益于莎士比亚、弥尔顿及其他十七世纪作家的影响。  
然而，这部小说蕴含的原始力量和形而上学宽广视野，正植根于其对圣经复杂回应之中。  
譬如，当捕鲸船皮夸德号起航时，梅尔维尔写道：“时而，那古老的船只在苍绿的大海中潜行，冰霜忽而席卷全船，狂风大作，绳索发出响声……”  
这种只用“和”来串联事件的简洁叙述手法，称为并列法，而这正是圣经钟爱的技巧：“雅各于是给以扫面包和饮料，随后起身离去；以扫因而藐视了他应有的长子名分。”  
（正如奥尔特指出的，并列法在希伯来原文中更为明显：〈钦定版圣经〉中的“then”（于是）和“thus”（因而）实际上都是翻译自希伯来文中的“和”。）  
圣经式的平行结构也用以增强梅尔维尔的文风。  
当他写道，大海“比那屠杀自己宾客的波斯军团更为凶恶；如今竟放过了它自孕的生物”时，奥尔特观察到：“这两长句……几乎可视作两行圣经诗句。”  
具有讽刺意味的是，梅尔维尔正是利用这些圣经意象构建了一部某种意义上的“反圣经”之作——对上帝存在及造物良善进行了长篇的驳斥。  

在《铁笔》中最精彩的章节之一，奥尔特聚焦于梅尔维尔如何运用《利维坦》——这一圣经中的海怪原型，也是《白鲸》的原型——来反转经文本身。  
在梅尔维尔笔下，利维坦似乎打破了圣经自己的年代编排：“有谁能像利维坦那样显露出血统？亚哈的鱼叉流出的血比法老的还要古老；玛土撒拉看上去像个学生；我倒愿意四处走走，与闪握手。”  
我对这鲸所蕴含的、先于摩西律法、无根考据的难以言状的恐怖，感到不寒而栗——这种存在既先于一切时间，其踪迹必将延续至所有人类时代终结之后。  
作为野蛮暴力与邪恶本质的象征，利维坦比圣经的制度（“摩西前”）更为古老，并且必将存续于其之后。  
正如奥尔特所写，这头鲸“使历史的基石彻底坍塌，将人类置于这样一场宇宙能量游戏之中：这游戏远早于他，也无疑将超越他，使人类沦为无足轻重、昙花一现的尘埃。”  
通过这种方式，梅尔维尔以圣经为基石，预示了一种全新、后圣经时代的世界观——这也是他对〈钦定版圣经〉那种回响显得格外有力的原因之一。  

奥尔特讨论的另一部分对象——福克纳和贝洛——同样是极富风格的散文大家，但他们与英国圣经的直接渊源便较为疏远。  
《押沙龙，押沙龙！》的文体充斥着生造词、拉丁式措辞、错综复杂的句法以及一派矫揉造作，与〈钦定版圣经〉那种朴实无华的风格迥然不同。  
然而，正如福克纳的书名所暗示的，这部小说的情节来源于大卫王生平中的事件——塔玛尔被强奸、亚捫被谋杀，以及押沙龙的叛乱。  
更进一步，奥尔特写道，福克纳在构建这部作品时，围绕着一些直接源自〈钦定版圣经〉的原始词汇：“长子名分、诅咒、土地或大地、名字与血统……种子、出生地、遗产、家族、血肉……尘土与黏土。”  

至于贝洛，〈钦定版圣经〉对他的影响则显得更为间接，奥尔特也稍显费解地为将其纳入论述做出解释；他写道：“我对短篇小说《把握今日》的选择……可能有些怪诞。”  
与梅尔维尔和福克纳不同，贝洛成长的文化并不像前两者那样浸润在英国圣经的韵律与意象中。  
他既说英语，也讲法语（在魁北克）和依地语，且他是奥尔特讨论中唯一熟知原始希伯来圣经的作家——他曾在传统犹太学校（heder）中研习该经。  
这意味着，对贝洛来说，〈钦定版圣经〉是一种需后天习得的品味；更意味着，选择这部经典英文版……是一种有意识地塑造美国身份的行为。  
然而，奥尔特在《把握今日》中几乎找不到圣经的具体痕迹，除了贝洛借用《诗篇》来传达汤米·威廉姆那种四面楚歌的感觉之外。  
事实上，那种曾由圣经提供的典范性、普遍性表达方式的消失，正是贝洛中篇小说的主题之一——正如威廉姆所抱怨：“其他人讲的都是他们自己琢磨出的、完全属于他们的语言。”  

《铁笔》令人信服地论证了：如果不熟悉〈钦定版圣经〉，就无法真正领会美国文学的精髓——事实上，就如同曾几代美国人那样，本能地熟悉它一样。  
问题在于，尽管圣经的翻译和版本层出不穷，但在过去一个世纪中，人们的圣经素养却急剧下降。（现在有好几个免费应用，可以把整部〈钦定版圣经〉以及其他许多版本安装到你的iPhone上。）  
如果用奥尔特的视角重新阅读近代的美国小说，将会是一件非常有趣的事——你能在大卫·福斯特·华莱士或莉迪亚·戴维斯的散文中听出圣经的回响吗？  

奥尔特在《铁笔》结尾写道：“对于我们文学史而言，关键在于那部经典文本中回响不绝的语言和令人震撼的意象——无论它们多么古老——依然在人们的文化记忆中响彻。”  
我不禁在想，那回响熄微之前，会不会终有一日我们彻底听不见它的声音。
