# Supplementary material for: Does LLM translation align with translation universals? A cross-genre simplification study on English-Chinese translation based on dependency grammar
Source: PLoS One. 2025 Jun 2;20(6):e0324830. doi: 10.1371/journal.pone.0324830 (PMC12129206; doi:10.1371/journal.pone.0324830)
Supplement: S1 File — (ZIP) [file pone.0324830.s001.zip › yiyan O3-mini 翻译中文语料库/C15B.O3.txt]

写作人生：辛西娅·奥齐克

在新小说《外部之体》中，辛西娅·奥齐克创造了一个叫马文的人物，他性格喧哗、令人反感，但由于他所代表的那种类型，却激起了一种别样的同情——他的妻子指责他缺乏自我。

这正是奥齐克典型的观察。“这是什么意思？”她在纽约郊外一个小镇的餐桌边说道。那天天气炎热，而房间却显得既凉爽又昏暗。“这意味着‘他总是对别人保持警惕，从进入普林斯顿那刻起，他就一直在寻找一个和自己相比更好的身份，一个超越那个自我贬低的自我的身份。’”

自我贬低，这也是奥齐克作品中一个重要的主题——在经历移民、创伤和阶层转变之后构建个人身份。她在个人生活中对此也十分熟悉。在采访中，她形容自己为“无名、毫不起眼”。奥齐克身上带着一种颤抖的气质，这种看似脆弱的外表实际上正是她深厚内涵的表层张力。

她写这部新小说，部分原因是她的经纪人大卫·米勒给了她一个挑战：他注意到她以前从未涉及音乐这一领域，所以除了马文，她还创造了另一个角色——作曲家里奥。她刻画得妙不可言的他的热情，可以理解为作家以音乐家的形式展现的激情。“没错，这确实是一番精心包装，”她笑道，“胡说。这只不过是将一种热情转换成了另一种形式。”

奥齐克现年83岁。她回忆起在布朗克斯长大的岁月，那时——她笑着承认这听起来几乎难以想象——那里还半带着农村气息。当她描述自己的成长经历时，毫不掩饰的作家风采跃然纸上，句子层层展开，直到她在叙述的尽头豁然开朗。

她的父母都是俄罗斯移民——母亲是童年时随家人移民过来的，而父亲则是在21岁时为逃避沙皇时代的徵兵而远渡重洋。他们合伙经营一家药店，在公共场合互相尊称“奥先生”和“奥夫人”，并在奥齐克如今看来似19世纪末的年代里养育了两个孩子。

“那时当然有许多汽车，但在布朗克斯，送牛奶的人是骑着马拉着卡车送的。夏天到了，马粪会堆在人行道上，烈日炎炎，街道铺着沥青，而那些像稻草般的马粪会嵌入沥青中，散发出谷仓和乡野的气味，这种嗅觉体验竟然并不令人讨厌。”说到这里，她停顿吸了口气，随即笑了起来。
