# Supplementary material for: Does LLM translation align with translation universals? A cross-genre simplification study on English-Chinese translation based on dependency grammar
Source: PLoS One. 2025 Jun 2;20(6):e0324830. doi: 10.1371/journal.pone.0324830 (PMC12129206; doi:10.1371/journal.pone.0324830)
Supplement: S1 File — (ZIP) [file pone.0324830.s001.zip › yiyan O3-mini 翻译中文语料库/C16.O3.txt]

新传记——《与阿道夫·希特勒的生活》探究伊娃·布劳恩的生活与传说  
一部新传记比以往任何时候都更接近完整地呈现希特勒那臭名昭著的情人兼妻子伊娃·布劳恩的故事。  
安德鲁·罗伯茨谈论了她所向我们透露的关于这位独裁者的秘密，以及他们私人生活可能究竟是怎样的。  

一个人能否爱上历史上最邪恶的人而自身却不堕入邪恶？  
作为阿道夫·希特勒13年情妇的生活究竟是怎样的体验？  
希特勒与伊娃·布劳恩之间究竟有过性关系，还是她仅仅充当了他的掩饰人？  
她是否对他，进而对历史产生过实质性影响？  
她是否怀有反犹情绪，又是否知晓大屠杀的真相？  
这个女人究竟是谁？围绕她，有着层出不穷、相互矛盾的各种理论，却几乎没有实证；她以“希特勒夫人”的身份在婚礼后的第二天便撒手人寰。  

这些只是勤勉而又口才流畅的历史学家海克·吉尔特迈克在迄今为止最出色的伊娃·布劳恩传记中探讨的众多引人入胜的问题中的冰山一角。即便如此，她也只能就这些问题做出有根据的推测，因为这对恋人在1945年4月30日于柏林帝国总理府地下掩体内共同自杀时，彼此间所有的通信资料都被销毁了。  

这对情侣身边留下的亲密伙伴和知己寥寥无几，而那些人即便在纳粹垮台后的德国，也大都难以令人信服。另一方面，唯一一部得到伊娃父母和兄弟姐妹协助撰写的传记，是1968年由一位土耳其记者Kerin Gun所著，但该书完全没有提供任何来源注释。  

由于自1935年起，伊娃就担任希特勒在巴伐利亚住所——位于奥伯萨尔茨堡山脉的贝格霍夫——的家务主妇，她自然与纳粹高层中的各色人物打过交道。  
她对自己深爱的男人表现出绝对的忠诚，甚至在1945年3月7日深思熟虑后决定从慕尼黑赶往柏林，与他共赴黄泉（尽管这并非违背他的命令，如之前所传那般）。  
她一直努力振奋他的精神，为他的生日以及他们的婚礼举办聚会。  
然而，这本书的核心部分却有一片巨大的空白——本应展示伊娃·布劳恩个性的地方。  
难怪历史学家休·特雷弗-罗珀曾戏称她为“一大历史失望”。  

由于她的存在直到战争结束前一直是国家机密，在她在世期间，公开记载关于布劳恩的文字寥若晨星；而希特勒对那令人目眩神迷的事业全心投入，更使得这对情侣在将近十五年的相处中，她实际上与这位元首接触得并不多。  
他坚决要求，在外国政要来访贝格霍夫时，伊娃必须呆在楼上的房间；甚至在1938年这对情侣拜访罗马时，他们也住在不同的酒店。  
这本书本可以副标题为“没有希特勒的生活”。伊娃仅仅以他的一名秘书身份被公开承认，有时她不得不混入人群中，只为远远瞥见他一面，而他则极力避免在公共场合与她交谈，尽管偶尔会悄悄塞给她一封装满现金的信封。  

下面是通过吉尔特迈克那双既专注又理所当然地怀疑一切的眼睛，从丰富资料中辛苦挖掘、合理推断出的一些事实。  

伊娃生于1912年2月，是慕尼黑教师弗里茨·布劳恩三个女儿中的第二个。她既年轻、金发、充满活力，又热爱生活。  
她的父母于1921年离婚，但次年又复婚，这很可能是出于经济原因。  
17岁时，作为一个普通能力、出身传统中下阶层家庭的年轻女子，她回应了报纸上为摄影师海因里希·霍夫曼影楼提供学徒机会的广告。  
像当时许多德国年轻人一样，她热爱爵士乐、时尚、电影、旅行和运动，还喜爱奥斯卡·王尔德的小说（至少在小说被禁、她的男友上台之前）。  
她对政治毫无兴趣——从未加入过纳粹党——因而当1929年10月的某个夜晚，霍夫曼在摄影店中引见40岁的希特勒给她时，她根本没认出他，就是那位不久前在慕尼黑集会上向1.6万人慷慨激昂煽动的演说家。  
霍夫曼还以“沃尔夫先生”——希特勒的纳粹化名——来介绍他，然后便把她送到当地餐馆喝啤酒、吃香肠；而当晚结束时，希特勒竟提出驾着他的奔驰接送她回家。  

男孩遇上女孩，而在这种情形下，女孩竟比他小23岁。接下来的两年里，希特勒的总部离影楼不过一条街，他带伊娃去看电影、欣赏歌剧，还曾驱车领她畅游乡村。  
他甚至让马丁·博尔曼查证她家族中是否存在犹太血统，并允许伊娃以“官方摄影师”的身份参加党内会议。  
伊娃的姐姐伊尔莎曾在一位犹太医生那里担任接待员长达六年，甚至还住在他的家中，直至1938年这位医生被迫迁往纽约；随后伊娃又为她找到了在阿尔伯特·斯皮尔处担任接待员的工作。  
他们最小的妹妹格雷特尔在1944年6月与赫尔曼·费格莱因结婚——费格莱因曾任海姆莱尔与希特勒总部之间的联络官，但不到一年，因图谋出卖希特勒而被逮捕，最终在掩体院子中被枪毙。  

希特勒认为自己无法公开宣称这段关系，因为他曾公开宣称：“我已婚于德国人民及他们的命运！”  
他显然不想承受任何压力或家庭负担，而且在吉尔特迈克看来，他也不愿在私生活方面显露脆弱。  
女性对他政权的支持至关重要，他担心如果外界发现自己不再“单身”，便会像好莱坞明星那样失去女性的青睐。  
因此，他对承诺的恐惧几乎到了偏执的程度，而唯一一张公开发表的两人合影，所见只是伊娃匿名坐在1936年冬奥会上希特勒后排的画面。  
除了一篇1939年1月《时代》杂志的报道外，德国人民直到战争接近尾声时，才逐渐知晓这位元首的情史。  

根据希特勒在慕尼黑的女管家所述，这段关系在1932年初——就在布劳恩20岁生日不久之后——从纯友谊逐渐演变为具备肉体亲密关系。  
斯皮尔曾记载，虽然他们严密避免任何公开的亲昵行为，但每到夜晚结束时，这对情侣总会“一同消失上楼进入卧室”。  
就在前一个9月，希特勒同父异母姐姐安吉拉的女儿盖莉·劳巴尔曾在希特勒的寓所内，用他的Walther 6.35手枪结束了自己的生命，事发前不久，希特勒已制止了她与司机埃米尔·莫里斯之间的恋情。  
吉尔特迈克认为，盖莉也许曾暗恋希特勒，并对他转向伊娃的举动心生嫉妒。  
无论真相如何，伊娃确实也试图以自杀来争取希特勒的关注——不论是在1932年8月或11月。  
正如她最喜爱的剧作家可能调侃道：失去一个因自伤而丧命的女友可以视为不幸；而失去两个，看起来就像是轻率。  

希特勒对此的反应出乎意料。他对霍夫曼说，他现在认识到“这女孩确实爱他”，并在她家中买了一部电话，以免她不得不在办公室的长椅上渡过等待来电的夜晚。  
到了1935年，局势似乎稍显平静。  
伊娃在她的日记中写道——虽然该日记的作者身份曾遭质疑，但吉尔特迈克认为其内容是真实可信的——“爱情似乎并不在他目前的议程上”，她可能也担心这段关系将毫无结果。  
于是，在1935年5月，她再次策划了自杀，这次是借助安眠药。  
希特勒随即通过霍夫曼为她在离他住处仅五分钟路程处买下了一套公寓，而伊尔莎也搬进了这处住所。  
他还同意于1935年8月会见她那显得颇为仰慕的父母，并为了证明他懂得如何让女子尽享乐趣，同年9月允许伊娃参加纽伦堡的纳粹党集会。  
他甚至命令安吉拉·劳巴尔离开贝格霍夫，以便伊娃能接手那座她戏称为“大饭店”的府邸的管家角色。  
鉴于这一切都发生在伊娃第二次自杀未遂后的几周数月中，显然这位暴君的心门是通过她自我伤害的方式打开的。  

希特勒曾在伊娃和她的朋友面前说：“男人越重要，女人就越不重要。”  
然而，伊娃乐于默默承受这些话语，因为她在整个德国人民中，竟被世界上最强大的人选为情人。  
没有理由怀疑他们之间确实有过性关系：斯皮尔从未对此表示怀疑；希特勒的友人马克斯·阿曼曾提到这对情侣之间有“偶尔的亲昵接触”，而霍夫曼则称，1932年时这段关系已开始“明显成形”，当时希特勒对伊娃的宠爱，就如同对待情人一般。  
回顾来看，伊娃为人类所做的唯一一件“贡献”——至少据我们所知——便是她从未怀孕。  

在第二次世界大战期间，伊娃一边滑雪、游泳、闲聊琐碎的丑闻，一边还曾游览意大利、翻阅名人杂志，过着那平凡得近乎微不足道的生活，而与此同时，她的情人却燃尽了整个人类文明。  
1938年9月，希特勒在柏林为伊娃买下一处住所，这次她无需再以自杀来博取关注；同年，他的遗嘱中还为她留下一笔终身年领12,000马克的收入。  
（除了他自杀前夜所写的遗嘱——其中他对岳母亦有颇多赞誉，这成为他写作中唯一幸存下来提及伊娃的文件——外，再无其他存世文稿提及她。两年后，伊娃的父亲弗里茨在接受盟军非纳粹化审查时竟说，“如果希特勒是个坏人，我的女儿绝不会与他交往”，这在1947年12月听来既大胆又荒唐。）  

在战争期间，伊娃与希特勒见面的次数相对寥寥。她大部分时间待在慕尼黑或贝格霍夫，而希特勒则有超过一半的时光滞留在东普鲁士的沃尔夫士尚策，从那里他几乎每晚10点给她打电话。  
在他们共处时，伊娃常常给他的教子以及友人的孩子拍摄影片和照片，这无疑是她潜意识中渴望与他共育子嗣的一种表达。  
希特勒对小孩颇有办法（除了那些他杀死的数百万儿童之外）。  
除此之外，在二战期间，伊娃既滑雪、游泳、谈论琐碎丑闻、游历意大利、阅读名人杂志，又享受着那平凡得令人难以称道的生活，而她的情人却在燃烧着整个文明。  
由于她存在本身被层层掩秘，她甚至未能像盟国的克莱门汀·丘吉尔或埃莉诺·罗斯福那样投身于做出伟大的战时善举。  
戈培尔在日记中称她“博学”，但他无疑是20世纪最大的骗子，而他的日记本就是为战后出版而作。  

在战争期间，只要希特勒与伊娃同处一室，伊娃便总能打断他那冗长的用餐独白——她可能会问问时间，或用责备的眼神望向他。  
事实上，似乎隐隐预示着，有朝一日他可能会沦为被妻子唠叨至极的丈夫，这对那位被德国宣传吹捧为“史上最伟大战争领袖”的男人来说，实在是个难以想象的结局。  

毫无疑问，伊娃·布劳恩一生最能体现她的，便是对生命的告别。  
她在给挚友赫塔·施耐德的信中写道：“你觉得我会任由他孤独地死去吗？”  
当时，她驾车带着赫塔赶往柏林，也奔向那座位于帝国总理府下25英尺、占地2,150平方英尺、设有15个房间的混凝土掩体——那里设有她专属的一整套房间，而那正是她生命的末篇、充满哥特式阴森气息的最终场景。
