# Supplementary material for: Does LLM translation align with translation universals? A cross-genre simplification study on English-Chinese translation based on dependency grammar
Source: PLoS One. 2025 Jun 2;20(6):e0324830. doi: 10.1371/journal.pone.0324830 (PMC12129206; doi:10.1371/journal.pone.0324830)
Supplement: S1 File — (ZIP) [file pone.0324830.s001.zip › yiyan O3-mini 翻译中文语料库/C17A.O3.txt]

《本·琼森：在莎士比亚阴影内外》

在伊丽莎白时代与雅各布时代两位最伟大作家去世几十年之后，诗人兼评论家约翰·德莱顿坦率地表露了自己对他们二人的情感。他写道：“我钦佩他（指本·琼森），但我热爱莎士比亚。”如果说在文学史上，“钦佩”意味着持久的学术关注，而“热爱”则代表着历经数百年在学者和平民中间都广受欢迎，那么德莱顿的话似乎预示着后世的共识。

在琼森所处的时代以及他1637年去世后不久，他曾是一位备受称颂、才华横溢的人物；可是如今他的戏剧上演得相对寥寥——只有《沃尔邦》和《炼金术士》比较为人所知——而他的诗作则更少有人阅读。莎士比亚则历经岁月洗礼，最终成为了那个时代的伟大天才：他的戏剧只要还有舞台就会不断上演，而他的十四行诗集同样被世人珍视。

琼森与莎士比亚截然不同的人生轨迹以及死后的命运，构成本·琼森新传记中的一个次要但反复出现的主题；这部由伊恩·唐纳德森所著、既深入研究又通俗易读的传记名为《本·琼森：一生》。

作为即将出版的七卷本《剑桥本·琼森全集》的总编辑，唐纳德森认为，尽管后来莎士比亚的光环遮盖了他，琼森在英国戏剧发展史上所占据的位置丝毫不逊色于莎士比亚——在他们的戏剧最初上演的那些年中，甚至在某种意义上更为重要。

唐纳德森写道：“琼森极大地改变了早期现代英国剧作家的地位，他大胆宣示自己的道德尊严、批评权威以及类似法律意义上的文本所有权。最重要的是，他使剧作家成为一个可见的人物——不仅在自己作品的书名页上名列其上，也通过他戏剧创作中生动的语言让人感受到他的存在。”

而莎士比亚在他生前相对低调的状态，毫无疑问给他去世后几个世纪带来了难解的问题，就像那些关于其戏剧归属权的永恒而冗长的争论所显示的那样。如果他能像琼森那样，把自己打造成一个多彩而好斗的公众人物——那位曾多次入狱、以酗酒闻名、时而与当时显赫人物为友、时而为敌的形象——那么我们今天就不会被牛津学派那仍在喧哗的尖锐争论所困扰。

在一段略显过分的序言中，唐纳德森主张，与普遍看法相反，琼森的传记作者所面临的问题与研究莎士比亚的学者们遇到的“疑团与激动”颇为相似；随后，他几乎是直接进入正题，描绘了琼森在1618年全程徒步离开伦敦，踏上前往苏格兰之旅的情景。

那时他46岁，在文学界已颇有名望，以至于“沿途当地要人、重要家族的使者、老少各界人士纷纷前来迎接他。”虽然他日后还有更多的作品和更高的声望等待着他，但琼森已经成为了英国首位文学名人。

这次苏格兰之行还因琼森与威廉·德拉蒙德的那场高潮会面而显得尤为重要。德拉蒙德从交谈中草草记下的笔记，一直是学者们的重要资料来源，但唐纳德森有力地论证认为，这些零零散散的记录在某种程度上又显得可疑且具有误导性。例如，正是从这些简略的记载中，形成了琼森或许是伦敦文学界首位“毒舌”的形象；他曾评价他的同时代好友、伟大诗人约翰·多恩“因为说话语调不稳，该上绞刑架。”更臭名昭著的是，他甚至暗示莎士比亚“想要艺术”。

毋庸置疑，尽管两人出身都比较平凡，琼森的作品却比莎士比亚更广为流传。他具有苏格兰血统——也因此那次长途跋涉有了来由——而他的出生年月则众说纷纭，不过可能是在1572年。（唐纳德森在讨论确切日期时大篇幅地引用了占星术方面的旁支话题。）

他的父亲在他出生前一个月便去世了，琼森在伦敦长大，继父是一位砖匠，他自己后来也曾从事这门手艺，即便在开始写作之后亦是如此。但凭借出众的才智，他得以进入一所好学校，并精通拉丁语，在其整个创作生涯中都以古典作家（他尤其崇敬贺拉斯）为范本。

他的戏剧创作起步于一些早期合作的作品，后来这些作品被他本人所鄙弃，并未收入1616年印刷的第一对开本作品集。其中一部失传的剧作《狗岛》就曾使他因煽动叛乱而首次入狱。在伊丽莎白时代，讽刺文学本就充满危险，而讽刺也最终成为了琼森的专长（莎士比亚则从未涉足此道）。在雅各布时期也是如此：在詹姆斯统治期间，琼森又因与合作者共同创作的戏剧《向东走吧！》而触怒王室，再次遭到囚禁。唐纳德森指出，现存文本几乎未能明确说明究竟是什么触怒了君主——也许仅仅是对那些如今充斥宫廷的苏格兰骑士的一般性讥讽罢了；毕竟，国王与王后向来最为敏感。

尽管有这些令人费解的小失误，考虑到他的雄心和与权力中心的接近，琼森一生中依然在充满险恶的英国宫廷中取得了不小的进展——这在众多打击面前实属不易。唐纳德森写道：“他是一个难以相处、好争吵、虚荣、自命不凡、好酒成性的异教徒，背负着犯罪记录，同时也是一位因讽刺宫廷礼仪而被指煽动叛乱的人。”尽管如此，他依旧成为最受欢迎的假面舞会剧作家之一——那种由国王、王后以及各个腰缠万贯的贵族为特殊场合和节日委托制作的、集诗歌、音乐与舞蹈于一体的精致娱乐。

他的才华使人们对他的过失多有宽容。琼森身上充满了诸多矛盾（另外其妻鲜少为人所知，在本传记中几乎没有扮演任何角色），唐纳德森对这些矛盾都做了深入剖析。他大量引用近期学术研究成果，尽管大多涉及一些瑣碎问题，并且在引用其他琼森研究专家时显得极为慷慨——也许有过之而无不及。（诸如“芭芭拉·莫瓦特曾有力论证过”和“弗雷德森·鲍尔斯提出了颇具说服力的观点”之类的表述反复出现，尽管书中附有丰富的尾注。）

由于琼森这一题材始终不断发展——正如唐纳德森所言，“琼森就像他自己创作的《沃尔邦》，能像演员般灵活地转换角色”，这本书始终充满活力，尽管偶尔会因过多讨论宫廷政治岔路以及那始终充满变数的宗教问题而稍显冗长。（他曾在伊丽莎白时代改信天主教，因拒绝出庭而与妻子一起被告上法庭，后来又回归英国国教；在这两次转换中似乎都没有任何政治上的权宜之计介入。）

鉴于琼森创作的浩繁文字，唐纳德森对其作品的分析不可避免地略显精炼，但他对当时伦敦生活中那些伟大喜剧的论证非常犀利，同时也给予几乎已被遗忘的历史剧《塞加努斯之陨》和《卡提林的阴谋》相当的重视。书中还慷慨地选录了他许多为赞颂赞助人而作的诗篇，以及关于他与建筑师兼设计师伊尼戈·琼斯合作（与其争执不断）的假面舞会剧的描述。

琼森的文字中确实也不乏名句——例如他的“只用你的目光与我共饮”便常被引用——但由于他最卓越的才华在于那尖酸刻薄的讽刺，其戏剧往往缺少莎士比亚那种即使是最轻微喜剧也能具有的普遍吸引力。（英国诗人T·S·艾略特，这位琼森的崇拜者，曾写道他的艺术是一种“夸张的讽刺艺术”，虽然“正如马洛那种极致的夸张艺术”。）

琼森曾抱怨说，他为剧场创作的作品在其一生中总共为他赚得不足200镑。他常陷于贫困，甚至不得不以诗句呼唤缪斯为他乞讨钱财，这让他倍感屈辱。尽管这并非一门赚钱的生意，他却始终坚信出版自己作品的重要性，并在促成莎士比亚《第一对开本》的问世中发挥了关键作用。他在《第一对开本》中发表的赞美诗最终以一句著名颂词作结：“他非属于某一时代，而是属于永恒！”历史显然证明了这一赞词的真实含义，但讽刺的是，其作者本人日后声望的走低，也恰好映衬了这一点。

琼森曾极力希望自己能在当时的公共舞台上扮演重要角色——无论是作为剧作家、诗人还是广受瞩目的文学人物——并寄望后世能给予他更大的荣耀。然而到了18世纪，却是莎士比亚那富有想象力的作品深深吸引了整个英语世界。正如唐纳德森讽刺地说：“名声，这个琼森一直心知肚明的不确定的东西，最终证明不过是个善变的朋友。”
