# Supplementary material for: Does LLM translation align with translation universals? A cross-genre simplification study on English-Chinese translation based on dependency grammar
Source: PLoS One. 2025 Jun 2;20(6):e0324830. doi: 10.1371/journal.pone.0324830 (PMC12129206; doi:10.1371/journal.pone.0324830)
Supplement: S1 File — (ZIP) [file pone.0324830.s001.zip › yiyan O3-mini 翻译中文语料库/C17B.O3.txt]

“你耳边有条鱼吗？——翻译与万物之义”  
翻译理论极少显露出一种——怎么说呢——滑稽可笑的趣味。  
它的风格充满哀歌与严厉的告诫。  
20世纪，这一领域的杰出人物有放逐于苏联之外的弗拉基米尔·纳博科夫，他抨击如罗伯特·洛威尔这类放荡者对文字本义的背叛；还有身处原纳粹柏林、犹太人出身的瓦尔特·本雅明，他将译者的使命描述为一种不可能达到的注释理想。  
按照这种哀歌式论调，我们永远无法在另一种语言中精确重现一行诗句。  
诗歌！连“maman”这种词语几乎也难以翻译……  
而这种哀歌式的论调自带一个悲壮的神话：巴别塔——在这里，世上众多的语言被看作是人类受到的惩罚——注定沦为拙劣译文、虚假的“假朋友”以及那些生硬的外文菜单应用。  
而理想中的语言境界则该是那失落于伊甸园中的普世语言。  

翻译理论极少显得轻佻或欢乐。  

大卫·贝洛斯的新书起初便避开了这种哲学思辨。  
他描述了奥斯曼土耳其的翻译使者、纽伦堡审判中同时传译的发明、新闻电讯、阿斯特里克斯漫画中那富有表现力的对话气泡、以及伯格曼电影的字幕……  
他提供了一种翻译行为的人类学视角。  
而正是透过这样的人类学观察，一个更为宏大的企图逐渐显现。  
旧有的翻译理论充满哀歌般的庄重与严厉；  
而贝洛斯则走一条切实而生动的道路。  
他没有为那哀歌迷恋，因为他正攫取着全新的可能。  

贝洛斯是普林斯顿大学法语及比较文学教授，同时兼任该校翻译与跨文化交流项目的主任（顺便提一句，我曾在该项目中讲过课）。  
但对我来说，他更为引人注意的是，作为两位独特而又问题重重的小说家译者的身份：一位是法国作家乔治·佩雷克，其作品以对形式的近乎狂热的追求而著称；另一位则是阿尔巴尼亚的伊斯梅尔·卡达雷，贝洛斯翻译卡达雷的作品时，并非直接依据阿尔巴尼亚原文，而是根据卡达雷亲自监管的法语译本。  
我认为，贝洛斯与这两位小说家的双重翻译经历，正是他新书的根基所在；因为这些经历证明了两点：即便是形式上近乎偏执的散文，也依然有可能找到恰当的对等表达；而且，还可以借助非原作语言获得这样的表达。  
然而，根据那些悲哀而正统的翻译理论，这两点都不该成立。  

书中有一处，贝洛斯引以为傲地引用了自己一个小小的创造性实例。  
在佩雷克的小说《生活：使用手册》中，一个角色走过巴黎的一条长廊，不经意地驻足观看橱窗里展示的“幽默拜访卡”。  
在佩雷克原文法语中，其中一张卡写道：“Adolf Hitler/Fourreur”。  
“Fourreur”本意是“皮草商”，但佩雷克的玩笑在于，这个词的发音又近似于法语中的“Führer”。  
因此，在英文译本中，贝洛斯恰当地没有把“fourreur”直译为“furrier”（皮毛商），而是译成：“Adolf Hitler/German Lieder”。  
毋庸置疑，贝洛斯这一多声部的双关语虽带有一种荒诞意味，却也是可能达到的最为精确的翻译。
