# Supplementary material for: Does LLM translation align with translation universals? A cross-genre simplification study on English-Chinese translation based on dependency grammar
Source: PLoS One. 2025 Jun 2;20(6):e0324830. doi: 10.1371/journal.pone.0324830 (PMC12129206; doi:10.1371/journal.pone.0324830)
Supplement: S1 File — (ZIP) [file pone.0324830.s001.zip › yiyan O3-mini 翻译中文语料库/D01A.O3.txt]

21世纪信仰的要旨

上周我论证了“真正的宗教”这一概念存在模糊性，它既可能指我们认为宗教应当具备的最佳状态，也可能指宗教实际通常呈现的样子。  
现在，我想先把后面那个实证性问题搁置一边，专注于前面的规约性问题。

无神论者对于宗教的批评常常被认为只是针对那种简单、过于字面化的信仰形式，而忽视了对宗教更微妙、更具智慧性的理解。这种论调的具体形式各有不同，但总体上它都基于这样一个观点：宗教不必要求信仰具有人类形态的超自然存在。几年前，西奥·霍布森在与我交谈时曾说过：“大量信徒处在‘字面’与‘隐喻’信仰之间的灰色地带——从某种意义上说，所有信徒都是如此。无神论者称这种状态为混乱与虚伪——他们希望每个信徒都是二维的，这样他们就可以用二维的标准去抨击所有人。”

我非常赞同这样一种观点：可以摆脱原始迷信而拥抱宗教信仰。然而，我觉得这一论点中存在一个耐人寻味的模糊之处：究竟是说宗教不必包含（或不该包含）字面意义上超自然的信仰？  
这里的“不该”意味着接受无神论者声称信仰神、天堂之类的东西是荒谬的这一面，同时又认为那些聪明的宗教信徒其实不会认同这种荒诞。然而，“不必”仅仅表明如果愿意，完全可以去除超自然元素。但这种说法同样与这样一种观点相容：超自然信仰不仅可以成为宗教的一个可接受部分，实际上对于大多数信徒来说，它可能依然占据核心地位。

我不禁怀疑，许多强调宗教非超自然方面的人，其实仍深深依附于那种神秘的成分，只是不愿意主动承认罢了。举个例子，我曾与一位信徒就“宗教语言与科学语言不同”进行过许多有趣的讨论，结果发现，当话题深入时，这位原本现代、聪明而通透的对话者的信仰却建立在对基督空墓的信念之上。

因此，我想看看究竟有多少人真心拥抱那种明确拒绝无神论者认为荒谬之物的宗教信仰。为此，我提出了“21世纪信仰的四项要旨”：我认为这些信仰原则能使宗教在理智上获得完全的尊重，即便是最强硬的无神论者也不得不认可。它们既不会含糊得让人随便点头认同，也不会具体到使那些大体赞同者感觉无法承认的程度。它们简洁而极简，只清晰明确地陈述了建立无迷信信仰合法性所必需的内容。现将它们呈现如下：

前言  
我们承认宗教有着多种形态，因此任何试图定义究竟什么是“真正”宗教的努力，都只是一种约定，而非客观描述。  
然而，我们对宗教应当是什么样子——在它的最佳状态下——有着自己的看法，这四项要旨描述了适合当代世界的宗教需要具备的特征。  
这些特征并非意图穷尽一切，也不必然涵盖每个个体认为最重要的内容；而仅仅是一组即使存在分歧也能够达成共识的基本要素，我们相信其他人也能同意这一点。

1. 成为一个有宗教信仰的人，主要在于认同一套价值观、和/或实践某种生活方式、和/或属于一个共享这些价值观和实践的团体。与此相关的任何信条或事实陈述——尤其是那些对自然宇宙的本质和起源作出主张的——充其量也只是其次，往往甚至是无关紧要的。

2. 宗教信仰并不要求，也不应要求你相信在地球上曾经发生过任何超自然事件，包括那些违背或打破自然法则的奇迹、死者复活，或神明或天使使者的来访。

3. 宗教既不是隐秘的，也不是早期形式的科学。它不应对自然宇宙的物理属性、起源或结构作出任何主张。凡是那些科学可以通过实证研究和解释的现象，应当交由科学处理；如果某个宗教的主张与我们最好的科学发现相冲突，那么应当让科学的主张占上风，而非宗教的主张。

4. 宗教文本是人类智慧与想象力的产物，不必将它们视为独立于人类而存在的神圣或超自然心灵的表达。

我已将这些原则发给了一些选定的无神论者、不可知论者以及自由派信徒，征询他们的意见。下周我将讨论初步得到的反馈以及其中透露出的信息。在接下来的几周中，我打算了解还有多少人能认可这些观点。这将让我们对宗教究竟是什么以及它应当如何有更深的了解。如果事实真如如此，大量主流宗教领袖和信徒乐意认同这些要旨，那么宗教确实正如自由派和不可知论者一直所言，是一种更为温和、摆脱迷信束缚的事物；如果不是，那么我希望这些人能够承认，他们描绘的只是宗教应有的愿景，而非现状，并与我们一同批评今日真实存在的宗教现状。

正如我这几周所暗示的，我确信许多人会干脆拒绝明确表态是否认同这些要旨。例如，他们可能会抱怨说，这样的措辞迫使他们在两个同样难以接受的选项之间作出选择。但这实际上否定了一个简单的逻辑事实：如果你不同意某个陈述，那你就是持反对意见。举个例子，如果你不能明确表示同意“宗教信仰并不，也不应要求相信曾在地球上发生过任何超自然事件”，那么这就意味着你认为宗教确实需要相信在地球上发生过某些超自然事件。宗教要么要求这样的信仰，要么根本不要求。诚然，要精确界定“超自然”等概念的含义，还有很多话需要说，但是否赞成这一点，本应当是明确的。

因此，让我们明确表示，若拒绝这些信仰要旨，就等于坚持以下那一系列自相矛盾的观点：
  • 宗教信条或事实陈述既非次要也非无关紧要。  
  • 宗教信仰需要相信在地球上发生过超自然事件。  
  • 宗教可以对自然宇宙的物理属性、起源或结构作出主张；那些本可由科学实证研究和解释的现象就不必交由科学处理，即使宗教主张与我们最好的科学相冲突，也无须让科学的主张占上风。  
  • 人类的智慧与想象力不足以解释宗教文本的存在。

正如你所见，赌注十分之高。拒绝这些21世纪信仰要旨，就相当于接受那些被“粗暴而简单”的新无神论者所指摘的宗教种种缺陷。既然我本人往往对这一阵营提出批评，如果很少有宗教人士能够认同这些要旨，或无法以既不陷入混淆难明的辞藻，也不固守过时教条的方式清楚说明为何不认同，那么我将失去的比多数人更多。多年来，我为那些理性的信徒进行了大量辩护，他们难道会让我失望吗？
