# Supplementary material for: Does LLM translation align with translation universals? A cross-genre simplification study on English-Chinese translation based on dependency grammar
Source: PLoS One. 2025 Jun 2;20(6):e0324830. doi: 10.1371/journal.pone.0324830 (PMC12129206; doi:10.1371/journal.pone.0324830)
Supplement: S1 File — (ZIP) [file pone.0324830.s001.zip › yiyan O3-mini 翻译中文语料库/D01B.O3.txt]

什么是真正的宗教？

宗教可以被定义为“对神或众神的信仰，这种信仰通常体现在行为和仪式上”，或“任何具体的信仰、崇拜体系，常常伴随着一套伦理规范”。全世界超过90%的人口信仰某种形式的宗教。

问题在于，宗教种类繁多。那么，哪种宗教才是正确的呢？什么才是真正的宗教？

宗教中最常见的两个要素是规条和仪式。

有些宗教实际上不过是一系列规则、该做与不该做的事项清单，只有遵守这些规定的人才能被视为该宗教的虔诚信徒，也才能被看作在该宗教的上帝面前正确无误。

以规则为主的两个例子是伊斯兰教和犹太教。伊斯兰教有必须遵守的五大支柱；犹太教则有数百条命令和传统需要遵循。这两个宗教在一定程度上都主张，通过服从宗教规则，一个人就能被看作与上帝和好。

其他一些宗教则更加注重执行仪式，而不是一味地遵守规则。通过献祭、完成特定任务、参加特定的礼仪、享用特定的餐点等方式，一个人就可以与上帝和解。罗马天主教就是以仪式为主宗教的最著名例子。该宗教认为，通过婴儿时期接受水洗礼，通过参加弥撒，通过向神父忏悔罪行，通过向天上的圣人祈祷，通过临终前由神父涂油等种种仪式，上帝会在死后接纳这样的人进入天堂。佛教和印度教同样主要依赖仪式，但在一定程度上也可以视为以规则为主的宗教。

然而，真正的宗教既不是单纯的规则，也不是仅仅依靠仪式。真正的宗教是一种与上帝建立关系的状态。所有宗教都有两个共同的前提：人类与上帝之间存在某种隔阂，需要与祂和好。虚假的宗教试图通过执行规则和仪式来解决这一问题；而真正的宗教则认识到，只有上帝才能弥补这种隔绝，而且祂已经这样做了。

真正的宗教承认以下真理：
  我们都曾犯罪，因此与上帝隔绝。（罗马书 3:23）
  如果不加以纠正，罪应得的公正刑罚就是死亡，并且死后永远与上帝分离。（罗马书 6:23）
  上帝以耶稣基督的身份来到我们中间，为代替我们承受应有的惩罚而死，并从死里复活，以证明祂的牺牲已足够。（罗马书 5:8；哥林多前书 15:3-4；哥林多后书 5:21）
  如果我们接受耶稣为救主，相信祂以死偿还了我们所有的罪，我们就会得到宽恕，被拯救，被赎回，与上帝和好，并被称为义人。（约翰福音 3:16；罗马书 10:9-10；以弗所书 2:8-9）

真正的宗教固然有规则和仪式，但关键在于其目的不同。在真正的宗教中，遵守规则和仪式是出于对上帝所赐救恩的感激，而不是为了谋求那份救恩。真正的宗教，即圣经中的基督教，虽然有需要遵守的规则（不可杀人、不可通奸、不可作伪证等）和仪式（包括以身浸的洗礼和主的晚餐/圣餐），但这些规条和仪式并不是使人与上帝和好的原因。它们只是由那种因单单信靠耶稣基督而凭恩典与上帝建立关系的生活所自然显现出来的结果。

虚假的宗教在于，通过各种行动（规则和仪式）来试图赢得上帝的喜悦；而真正的宗教在于接受耶稣基督为救主，从而与上帝建立正确的关系，然后出于对上帝的爱和渴望亲近祂，才会去遵守规则和仪式。
