# Supplementary material for: Does LLM translation align with translation universals? A cross-genre simplification study on English-Chinese translation based on dependency grammar
Source: PLoS One. 2025 Jun 2;20(6):e0324830. doi: 10.1371/journal.pone.0324830 (PMC12129206; doi:10.1371/journal.pone.0324830)
Supplement: S1 File — (ZIP) [file pone.0324830.s001.zip › yiyan O3-mini 翻译中文语料库/D02.O3.txt]

无神论就是一种宗教——至少，你若不信神，就不得不设想神的存在。

直到最近我在《比尔·马赫实时对谈》中随口说了一句废话，我才真切体会到“火与硫磺”的分量。当时这句话看似平淡无奇，但仅仅一句“无神论是一种宗教”，便瞬间打开了圣经式嘲笑、辱骂和谩骂的闸门。

我的推特动态和脸书页面很快便充斥了满满的怒火回应。

科纳恩写道：“你长大成人后仍沉迷于通常只适用于青少年的那种阶段（自由意志主义），这足以说明你的确认偏误有多严重。”  
Touchstone Supertramp还补充道：“该死的姑娘，你的额头真大。”  
一个名叫凯文的家伙和大约70个人一起分享了这样一句车贴式妙语：“如果无神论是一种宗教，那么‘关机’就是一个电视频道。”  
莉兹写道：“肯尼迪，如果说无神论构成一种宗教信仰，那么厌食症就等同于你什么时候不吃东西。”  
迈克尔则写着：“宗教，名词：1. 就是肯尼迪所说的那样。”

这真是太精彩了。  
贝丝称我为“小名人、大喷子”——能被人当成名人，我也觉得别有一番滋味。

我屡遭辱骂和人身攻击，这种侮辱方式自克林顿第一任政府时期以来还真未曾听过——那时一些顶尖科学家竟然还坚信互联网是阿尔·戈尔七天内创造出来的。  
虽然我略显错失了那些尖刻挖苦，但许多持不同观点者那份苦涩与怒火仍让我颇感意外。  
而我仍坚信，无神论实际上确实是一种宗教。

正如佛陀寻道真理一般，我决定离开充满敌意的社交网络，转而寻访一位在生物学与神性交汇处拥有全新见解的科学家。  
安德鲁·纽伯格，即托马斯·杰斐逊大学的神经科学家，他的研究领域被称为神经神学——探讨大脑与宗教、精神信仰以及体验之间关系的学问。

纽伯格与故去的搭档尤金·达奎利，绘制了大脑各个区域的活动图谱，发现在人们进行诸如萨满入定或佛教徒进入神秘境界等宗教仪式或体验时，特定区域会被激活。  
不论是哪一种宗教，其大脑功能表现竟都如出一辙。  
当这些人沉浸于自己所理解的宗教现象中时，大脑便产生了某种作用，那些扫描图像就如同《电马》中罗伯特·雷德福所穿西装般熠熠生辉。

这并不能证明上帝存在，但却显示出人类从生物机制上便倾向于相信某种事物。  
在我为这篇文章对他采访时，纽伯格说，他的研究表明：“我们的神经系统天生就倾向于形成对世界的诸般信念，试图触及宇宙根本的实质。  
对许多人而言，这其中包括上帝；对另一些人，则不然。  
大脑正竭尽全力试图理解这个世界，并构建出一套认知体系，而从认识论的角度来看，并没有实质区别。”

所以，无论你是以无神论者的身份看待世界——而不需要借助上帝这一假设来完善你的认知——，亦或你是有神论者，由内心体验告诉你有更高存在，从生物学角度而言，我们头颅中那团灰色果冻状物质仿佛一支巨箭，引导我们走向同一方向。  
我觉得这真是妙不可言，而且充满宗教意味。

纽伯格与我不同的地方在于，当这种对真理普遍倾向以无神论形式表现出来时，你是否称之为宗教。  
纽伯格认为，如果你所说的宗教是指以信仰超自然上帝为中心的体系，那么无神论就不算宗教。  
而我则认为，无论你的体系是论述上帝存在，还是论证上帝不存在，上帝始终处于这一论述的“核心论题”上。

继那句“关机就是频道”的妙语之后：上帝便是电视，而各大宗教就是频道。  
即便电视关闭了，或许它已经“死亡”或不再运转，但至少你承认电视还存在。

这也解释了为何把自由意志主义或对曲棍球狂热到痴迷的情感同样称为宗教的论调站不住脚。  
自由意志主义关注的是自由，曲棍球只是关于莫海发型和冰球而已。  
而无神论则围绕上帝展开，旨在证明这一被过度假设的超自然存在根本不存在。

问题的关键不在于把“宗教”这一术语套用到无神论上，而在于如何“定义”宗教本身。  
其实没人乐意这么做，即便有人涉足，总会给出繁复的限定条件。  
如果你这么称呼它，你便必须附带一大堆“如果……那么……”之类的解释。  
从无神论魔术师到摇滚明星的妻子，再到哲学教授，我与之交谈的人无一真正愿意将这一云团牢牢钉在定义板上。  
甚至连铁杆无神论者、顽固自由意志主义者彭·吉列特也不肯给出他自己的宗教定义。  
他通过邮件告诉我：“这全取决于你如何定义宗教——如果宗教就是信仰，那么无神论就不算宗教；如果是有神论，那无神论就不是；如果它是一种哲学或一个社团，那无神论也不成立。”

这其实是一种通过说明上帝“不是什么”来描绘上帝究竟是什么的描述技巧；这种手法最初由迈蒙德斯普及，我敢打赌他肯定也会喜欢彭的魔术，以及他那既精彩又已停播的Showtime系列节目《鬼扯！》。

你知道我为何如此喜爱彭吗？因为他还补充了一句：“敌人不是宗教，敌人是信仰。  
在没有证据的情况下去信仰某物，无异于向全世界其他人甩上一记耳光。”  
我虽然不完全赞同，但最后那句话实在让人忍俊不禁。  
好在我们讨论的是“信仰”而非“盲目信条”，否则我恐怕得停下来一边自嘲一边骂自己。

当无神论者猛烈抨击有神论者（正如许多人在我脸书上所为）时，他们几乎采用了宗教者在攻击世俗社会时那种同样激烈的方式。  
我称无神论为一种宗教，并不是随口乱用术语，而是因为我看到，有神论者和无神论者行为方式惊人地相似，就像从跑道两端同时起跑。  
围绕宗教的所有论述，往往出自那些自认为比别人更懂的人。  
但其实，我们真正清楚的是，我们知道得太少。  
而且，我们似乎共享着同一种大脑机制，这驱使我们凭借信仰或理性来解读那无边的未知。

你可以称无神论为一种信仰体系——纽伯格也谨慎地这么说——或者你可以更大胆地断言：无神论者与有神论者，尽管彼此充斥着仇恨的泡沫和尖刻的谩骂，但实际上在不同“池塘”中呱呱叫、摇摇晃晃的方式全然相同。  
不管怎样，他们都不过是一群“鸭子”，而无神论，就在这群对自己不信仰洋溢着近乎虔诚情绪的人手中，已经具备了宗教的所有特征。

简而言之，这就是无神论式宗教：超常的能动性、近乎狂热的虔诚以及自选的群体。  
再加上许多无神论者极力为自己的论调辩护时那种强烈、甚至可以说是宗教般的热忱。  
让我告诉你：最愤怒的那批人，其恶意程度甚至堪比一群Westboro浸信会教徒出现在退伍军人葬礼上的情形。  
比尔·马赫甚至在下一周的节目尾声花了整整五分钟，咆哮斥责任何把无神论称为宗教的人。  
他还补充说：如果你信这种说法，你就是个白痴。（考虑到他曾怎样贬低那些持不同政见的女士，我倒觉得我已经算是轻了。）

对于这群极端理性主义者来说，无神论者听上去简直情绪化得要命。  
我可能也说得有些情绪化：当我称呼我的一些推特和脸书笔友为“帕林氏”时，他们顿时火冒三丈，指责我逻辑循环，还回击说我才是“帕林”，对此我只好回答：“我知道你们是，但我究竟算什么呢？”  
不论我怎样反驳或澄清，他们大都拒绝给出一个完美的宗教定义。  
在我脸书的讨论串中，没人能解释清楚，为何把一群人围绕“不存在超自然实体”建立的思想体系归类为宗教，会显得如此问题重重且令人反感。

至今，我仍未听到一个令人信服的回答：为何有人认为无神论是宗教会成为问题？  
这又如何损害无神论者的立场？  
这并不是说你不能相信上帝不存在。  
尽管如此，随你怎么信吧！

我有不少偶像都是无神论者——虽然说是假偶像，但他们无疑塑造了我的人生观与世界观。  
我真心感谢那些毫不依赖上帝的人们。

也许，有史以来最精彩的关于“无神论是否是一种宗教”的论述，来自音乐之神弗兰克·扎帕——他不仅创办了美国世俗人文主义教会（CASH）。  
世俗人文主义被定义为以理性摒弃教条与超自然现象，这其实就是指那些信奉人、而非上帝的无神论者。  
我拥护理性，虽然我自嘲拥有那种能让朋友逝去的父母“操控”我情绪的超能力，但我仍尊重那些不信超自然存在的人。  
相信的东西越少，总比单凭信仰接受一大堆东西要容易得多，而人文主义者正是认知上的极简主义者。  
他们就像是触手可及的设计，与基督教那种破旧不堪的“时髦”形成鲜明对比，而没有人比弗兰克·扎帕更有决心来彻底“清扫门户”。

CASH的起源可追溯到一起阿拉巴马州学校教材的诉讼案，当时一位法官裁定无神论是一种宗教，认为它在学校系统中占据了压倒性的地位，并主张应给予基督教家庭平等的课堂时间。  
弗兰克看穿了他们的虚张声势：如果世俗人文主义被法庭认定为宗教，那么就准备好领取免税优惠，同时接受来世的惩罚吧！  
法官已经将这种信仰的教义列得明明白白，而弗兰克则以满腔热忱将其一一拥抱。  
他成立了CASH，并在“黄锤之州”注册成立，准备将那些自欺欺人的“信徒”唤醒，同时发放T恤衫替代圣餐饼。

扎帕的遗孀盖尔，如今正以全新的活力在加州重启CASH，并大展拳脚，当她将无神论定义为“从技术上来说是一种不信体系”时，兴奋之情溢于言表。  
如今，CASH不仅是一家公司，更凭借最高法院的裁定，正式获得了“法人”身份；用她的话说，“可以自由地与其他宗教那享受免税待遇的实体‘结婚’，尽享另一种层次的税收自由。”  
这似乎是最佳的局面：如果人文主义是一种宗教，而世俗人文主义者又都是无神论者，那么为何不建立更多正式的教学场所，冠以“教堂”之名，然后享受那些多年來山达基、摩门教和天主教同行们一直享受的免税福利呢？

正如盖尔·扎帕在一封意味深长、充满思考的邮件中总结：“我认为，为了真正实现言论自由和真正的民主，政教分离必须彻底。  
尤其是在政治领域——正如[弗兰克]所说，它其实是政府的‘娱乐部门’。”

我的东正教牧师若听到这些话，恐怕会对我大加苛责，但我倒不介意教会拥有的企业缴税。  
我不认为必须对每一笔收入都施以征税，但全面免税似乎有些笨拙。

无神论者应当拥抱自己的那份宗教般虔诚，承认正如我们其他人那样，大脑生物机制驱使我们理解这个世界，然后大肆宣扬这一点。  
正如加利利人曾经所说：“该归给凯撒的，就归给凯撒；该归给上帝的，就归给上帝。”  
如果你不信上帝，那你又真的欠不了他什么。  
而从我脸书朋友们的表现来看，你们早已丧失了幽默感。  
这也就是说，你们这些无神论者，也许除了免税资格外，再无其他可失去的了。
