# Supplementary material for: Does LLM translation align with translation universals? A cross-genre simplification study on English-Chinese translation based on dependency grammar
Source: PLoS One. 2025 Jun 2;20(6):e0324830. doi: 10.1371/journal.pone.0324830 (PMC12129206; doi:10.1371/journal.pone.0324830)
Supplement: S1 File — (ZIP) [file pone.0324830.s001.zip › yiyan O3-mini 翻译中文语料库/D03.O3.txt]

神秘巴比伦宗教

正如我们之前提到的，由尼姆罗德和塞米拉密斯在巴比伦创立的宗教，被称为神秘宗教，或简称“神秘”。从根本上讲，它是一种对《创世纪》中人类堕落故事的颠倒重述。

在《圣经》中，蛇引诱亚当和夏娃违背上帝的命令，吃了知识树上的果子。因此，由于他们不服从上帝明令禁止的命令，罪便进入了人类，从此所有的人间苦难、疾病与悲剧都由这一事件而生。

然而，在巴比伦版的故事中，蛇却被塑造成真正的善神。人们崇拜他，因为他启迪了人类的双眼，并将激情与欲望灌输给了女人。他被视作解放者、启蒙者，对他们来说，他揭示了上帝试图隐瞒的秘密知识，照亮了人类的心智。那秘密的蛇之智慧能够为人类带来自我救赎，使之成为神明。

这正是为何这种宗教被称为“神秘”——因为它声称蕴藏着当初在伊甸园中提供给亚当和夏娃的那份秘密知识。在神秘体系中，亚伯拉罕、以撒和雅各真正的上帝——耶和华，被描述为一个充满愤怒与仇恨的神祇，罪在于反对自由选择。

占星术与星座

尼姆罗德和塞米拉密斯自立为太阳与月亮之神，这使得该宗教也沿用了原始天文学的一种变种。诺亚正直祖先们曾认为，星辰讲述了撒旦在天上反叛上帝、坠落、颠覆人类，以及一位弥赛亚必定受苦、死亡以解除罪咒，并终将被立为创世主、征服撒旦的故事。这些故事当时广为流传于民间。

然而，塞米拉密斯再次颠覆了这一叙述，在神秘体系中，天空中的星辰讲述了一个不同的故事。在巴比伦的版本中，撒旦被描绘成宇宙中理应统治的合法君王，他的宝座不过是暂时被上帝夺去。总有一天，一位反基督者——蛇的种子，将由神圣的母亲所生，他将自封为神，取代上帝，并把世界的统治权归还给蛇。塞米拉密斯声称，这才是那些故事中所隐含的真正秘密真相。

这种堕落且撒旦化的版本，便是占星术的起源，直至今日占星术几乎未曾改动地延续下来。

巴比伦人不仅认为星辰会讲述宇宙的故事，他们还相信可以借星象来预测个人的未来。既然星辰能讲述过去的故事，自然也能预示未来的变化。于是，他们把天空划分为若干部分，并依据各部分内所见星象赋予其含义。按此理论，一个人的命运乃由其出生时所在的那一“象”或星座所决定。这便是星座学的起源。

在不久的将来，占星术传入古埃及帝国——如今我们最常与金字塔联系在一起的地方。那些“神圣山脉”的金字塔，其建造就遵循了一定的数学关系，与星辰产生了联系。等到摩西带领犹太人出埃及时，占星术也已经渗透到他们前往的迦南地。因此，《圣经》中关于占星术的最严格警告便始于这一时期（利未记 19:31；申命记 18）。

《圣经》对占星术的谴责，将这一行为与妖术或撒旦崇拜联系在一起，认为撒旦及其随从正是以星座、行星和星辰的面貌受到崇拜。如前所述，天际中的日月——相当于尼姆罗德与塞米拉密斯——亦是被奉为神灵。

尤为重要的是，天空中还有第三个被认定的重要星体，其光度是太阳的23倍，因此被认为是天际中最重要的星辰。它被称为“犬星”、“天狼星”或“晨星”，因为即使在晨曦中也依然可见。请记得，在以赛亚书 14:12 中，路西弗便被称为晨星。当犬星与太阳、月亮并列时，便构成了一个不圣洁的三位一体，其化身分别为撒旦、尼姆罗德和塞米拉密斯。

等级制度

神秘宗教的一个关键元素，我也想特别强调的是其内部所包含的等级结构。蛇所传授的秘密启蒙知识，并不允许随意传给那些“不配得”的人。你必须先加入这一宗教，再逐级攀升，领受不断增加的启示与知识。这种从无知的黑暗走向知识之光的过程，被视为一段灵性的上升之旅。其进阶过程是由一群祭司和女祭司所推动，并伴随着令人战栗的通关仪式和保密誓言，誓言一旦被打破，死亡在所难免。今天，类似的保密誓言依然在共济会、耶稣会等等级性机构中存在。关于这些，稍后会再做介绍。

你在这一历程中走得越远，就越被认为越有启蒙；而有了更多启蒙的人，也就越能俯视那些未得启迪的人。神秘宗教的等级结构，正是为了依据所掌握的知识在人人之间制造不平等。这种结构本身就可以用金字塔或阶梯式神庙来形象化：底部宽广，而随着不断上升，层级逐渐变窄，直至顶峰。也就是说，金字塔底部聚集了数以众多的无知、盲目的愚民，而逐层向上，拥有更高启蒙的人越来越少；顶点，则被认为是光明的赋予者——路西弗本人。如果你看过或读过《哈利·波特》，你或许会隐约感受到这一概念。在那些故事中，世人多数被称为“麻瓜”，意指大部分人毫无察觉于周围神秘魔法的存在。书中鼓励人们看待“麻瓜”为愚笨之人，甚至《牛津英语词典》也将“麻瓜”形容为“笨拙或无法学习新技能的人”。而那些出生在麻瓜家庭却觉醒于魔法世界的人，则被称为“泥巴血”，亦即半血之人，这使得他们站在比麻瓜稍高的位置，但又低于那些拥有数百年纯正巫术血统的人。

JK·罗琳在这里和她许多作品中的描写，实际上为我们揭示了真实的神秘学。 “Occult”这个词意为“隐藏”或“隐秘”，正是现代对神秘宗教思想的称呼。今日涉足神秘学的人们所企图接触的信息、知识与力量，正是那源自巴比伦的蛇之智慧。

神秘主义的观念固守着这样一个理念：在顶层有一小群强大、启蒙或开悟的人，他们看事物本来面貌，而其余多数人则被置于黑暗之中，纯粹是无知的傻瓜。这群获得启蒙的人往往视普通大众近乎于劣等人，如同牲畜，理应被驱使与对待得如同牲畜一般。这种知识层级在今天几乎所有的神秘学团体中都有复制，如共济会等，它们发挥着让撒旦逐步堕落的重要职能。处于共济会较低层级的人根本不知道自己究竟卷入了什么之中，只有当他们慢慢晋升，才会逐步接触到真正的信息。正由于这种逐步、渐进式的颠覆，人们很容易在不知不觉中偏离正轨，最终接受那些如果从一开始就完全揭示真相时他们必定会断然拒绝的观念。只是在这儿稍微改动一点，那里稍作一点调整——乍看之下无伤大雅；但长此以往，无数微小的变化就能彻底改变一个人或一个社会，而人们却浑然不觉。

这也是我们必须对罪行采取零容忍政策的原因之一。今天我们做出的一点让步，将来若不断累积，便会形成一连串的妥协。

这种必须对大众隐瞒知识的体系，本质上就要求运用象征、手势、纪念碑、暗语和符号等手段，以确保让那些身处黑暗的人依然无法接触真正的信息。这就是为何神秘学如此大量地使用这些手法。对于入门之人而言，这些象征意义深远的符号能够传递信息，但对普通人来说却毫无意义。通过运用象征，信息便以“明处隐藏”的方式传达：表面上人人可见，实则常人看不出其中内涵。

正因为如此，神秘学总是披着表面中立、善良甚至神圣的外衣。我之前已经提到过，不要指望邪恶会有明显的邪恶外表。这也不是撒旦吸引人归附他的方式。通常他会伪装成光明天使来诱惑人，这也正是为什么辨别真伪在末世中成为我们最为重要的工具之一。

同样因此，在神秘世界中，双重含义极为普遍。凡是需要传达黑暗而可怕真相的地方，几乎总会有一个虚假的，但看似光明和良善的解释作为掩饰。公众得到的便是这个伪装性的“掩护故事”，以掩盖真正黑暗的真相；只有受过启蒙和传授的人才了解其中的真实意义。通过这种双语和欺骗的系统，神秘学者可以在一句话中隐藏多个层次的含义，对其他同行暗示一番，而对普通人来说则完全不同。正如埃尔顿·约翰的歌词作者伯尼·陶平所言，他从不写一首没有双关意义的歌曲。普通听众听埃尔顿约翰的歌词时，要么完全未觉察其中的暗示，要么觉得其中传达的是轻松愉快的信息，而实际上，对于那些被启蒙之人而言，这传递的是截然不同的信息。

与这一概念密切相关的是，“光明与黑暗均源自同一源头”的观念。尼姆罗德与塞米拉密斯分别代表太阳与月亮，白天与黑夜主导之光，但他们却是同一力量——撒旦——的不同展现。因此，核心思想在于存在一种力量，其既具有光明的阳性面，又具备暗黑的阴性面。如果你看过《星球大战》，便不难理解这一概念。原力被认为是中立的，但可以用来行善也可以作恶；又比如《绿野仙踪》则讲到既有良善女巫也有邪恶女巫。这一切正是神秘学的关键：力量本身中性，关键在于如何运用。而说到具有双重含义的歌曲，伯尼·陶平当然也为与《绿野仙踪》有关的一首歌《再见了，黄色砖道》谱写了歌词。《绿野仙踪》蕴含着一种神秘学信息，而这将是我们后续探讨的主题之一。

这些主题已经渗透进我们的文化，它们也是撒旦神秘宗教的重要标志。随着我们继续这段探寻之旅，请留意这些迹象。
