# Supplementary material for: Does LLM translation align with translation universals? A cross-genre simplification study on English-Chinese translation based on dependency grammar
Source: PLoS One. 2025 Jun 2;20(6):e0324830. doi: 10.1371/journal.pone.0324830 (PMC12129206; doi:10.1371/journal.pone.0324830)
Supplement: S1 File — (ZIP) [file pone.0324830.s001.zip › yiyan O3-mini 翻译中文语料库/D04A.O3.txt]

印尼基督教的崛起

数以百计的人涌向开阔地，齐聚一堂赞美真主。  
在中爪哇的一个村庄，仅距印尼特种部队击毙的一名与七月份致命的雅加达两家酒店爆炸案有关的伊斯兰恐怖分子数英里处，信徒们仰望苍穹，齐举双手祷告。  
然而，这场在闷热空气中，随着召唤礼拜的宣礼声回荡的仪式，并非在庆祝伊斯兰信仰。  
相反，在这个世界上人口最多的穆斯林占多数的国家腹地，基督徒正举行一场五旬节复兴会，现场还包括信仰治愈和说方言等现象。  
伴随着热带暴雨倾盆而下，信徒们的泪水与雨水交融——而一列病患和残疾人士走上讲坛，声称他们已通过一位他们与印尼穆斯林同样称之为“真主”的上帝获得医治。  
“人们认为印尼只是一个穆斯林国家，但看看这些人，” Gesing 教会的牧师大卫·努格罗霍说。该教会如今拥有400名信徒，而1967年创立时仅有30人。  
“我们不怕公开表达我们的信仰。”

一场宗教革命正在改变印尼。  
这一精神觉醒的一部分表现为穆斯林拥抱更为保守的信仰形式，这与全球趋势相呼应，导致现代伊斯兰中心中头巾和胡须日趋普遍。  
然而，更令人惊讶的是基督教的迅速崛起——它在印尼虽是官方定义的第二大宗教，但在亚洲各地影响力日增。  
据华盛顿特区的皮尤宗教与公共生活论坛统计，2005年亚洲基督教信徒激增至3.51亿人，而1970年仅有1.01亿人。（参见全球精神治愈的图片。）  
这一增长大部分源于五旬节和新兴福音派的皈依，这股富有灵性的基督教浪潮正席卷全球，也是许多预测认为到2050年，大多数基督徒将生活在发展中国家的重要原因。  
实际上，如今全世界6亿五旬节教徒中，在西方这一现代运动发源地居住的人不到四分之一。  
有人认为，从转化率而非出生率来衡量，五旬节运动可能是全球增长最快的信仰。  
由于这些福音派新教派相对年轻，它们不受殖民时期大规模传教过程中留下的历史包袱的影响，这与天主教或主流新教错综复杂的背景形成对比。  
相反，福音派尤其是五旬节派专注于适应地方环境的个人救赎，近年来便在亚洲各地大获成功，从印度金奈这样的都市到吸引每年数万本土信徒的中国乡村教派，都留下了他们活跃的足迹。  
世界最大的超级教会是位于韩国的柳岛全福音教会，其自称拥有83万会员。  
该教会的五旬节主日礼拜常吸引多达25万人参加，地点位于首尔一处高档社区。  
在亚洲较贫困的地区以及许多华人社群中，新信徒往往被所谓的“繁荣福音”吸引，这是一种与富有灵性基督教相关的美国神学，承诺只要遵循道德之路便可获得财富。

然而，对于全球福音派信仰界的许多人而言，最显眼的是这一信仰在印尼——一个拥有约2.15亿穆斯林信徒的国家——的渗透。  
在这样一个伊斯兰改信基督教会遭受污名化并可能导致基督徒人数被低报的国家，确切数字难以统计。  
2000年人口普查数据显示，印尼基督徒占比不足10%，然而许多基督教领袖认为这一数字偏低。  
零星的证据描绘了一幅基督教迅速崛起的生动画面。  
例如，20世纪60年代初，泰蒙邦地区还没有一个福音派教堂，而如今那里已有40多个；  
在首都雅加达，新建的超级教会耸立的尖塔仿佛更适合德州的景致；  
还有一些基督徒在非正式的酒店和购物中心设立的教会中礼拜，周日的礼拜活动甚至一度与购物成为热门的周末活动。  
2007年建成的亚洲最高耶稣基督雕像矗立于印尼东部的马纳多市，而印尼有线电视更是全天候播放基督教频道。

恩典与耻辱

究竟是什么推动了福音派基督教在印尼引起如此强烈共鸣？  
正如在其他许多拥挤的、发展中国家中，一个人可能会在喧嚣的贫民窟中迷失自我那样，个人得救的理念尤为强大。  
与此同时，近年来一小撮本土恐怖分子试图挟持穆斯林神学、并已造成数百印尼人丧生的事件，让一些人开始质疑国家的主流宗教信仰。  
此外，一股越来越保守的伊斯兰风潮也在酝酿之中，这一趋势催生了数百条宗教启发的条例，从对饮酒者实行鞭打到对女性出台强制着装要求无不体现着这一变化。

不过，并非每个人都在庆祝基督教的繁荣。  
一些穆斯林认为这一信仰是外来且不受欢迎的影响，尽管伊斯兰同样是一种进口宗教。  
自十多年前国家由独裁转向民主以来，各种声音开始涌现，但这种多元化的一个不幸副产品便是宗教冲突的上升，既影响了伊斯兰中的非正统支派，也波及了基督教的一些教派。  
尽管过去曾有血腥暴乱——例如十年前波索和安汶的宗族性骚乱曾导致1000多名基督徒和穆斯林遇难——如今此类大规模暴力虽已停止，但零星暴力事件仍在发生。
