# Supplementary material for: Does LLM translation align with translation universals? A cross-genre simplification study on English-Chinese translation based on dependency grammar
Source: PLoS One. 2025 Jun 2;20(6):e0324830. doi: 10.1371/journal.pone.0324830 (PMC12129206; doi:10.1371/journal.pone.0324830)
Supplement: S1 File — (ZIP) [file pone.0324830.s001.zip › yiyan O3-mini 翻译中文语料库/D04B.O3.txt]

印尼基督教的兴起

过去几年，据基督教团体称，多座教堂和神学院已被一些指责基督徒掠夺穆斯林信徒的伊斯兰组织摧毁或迫使关闭。

尽管印尼总统苏西洛·班邦·尤多约诺在内阁中任命了多位知名基督徒，但他在保护宗教少数群体问题上鲜有表态，当地方政府纷纷通过以伊斯兰教为基础的法律、威胁基督教权益时，他也保持沉默。

雅加达一家倡导多元共存的非政府组织Setara研究所主席亨达尔迪指出：“这些举措违反宪法，并有可能危及我国的宗教自由。”

去年，拥有广泛影响力的印尼乌理玛委员会——一个伊斯兰教法权威机构，对基督教的传教行为敲响了警钟，并呼吁穆斯林更加坚定地守护自己的信仰。

与此同时，地方政府关闭无许可证教堂的速度也在加快。基督徒抱怨说，获得官方批准建设清真寺十分容易，而教堂则审批缓慢。因此，大多数基督教礼拜场所都是非官方的。

“人们确实担心基督教正在势如破竹地扩张，”苏格兰牧师迈克·希利亚德如此表示。他与印尼妻子在雅加达郊外经营一家孤儿院，而该孤儿院曾成为激进穆斯林的袭击目标。“正因为这种恐惧，情绪很容易被煽动，暴民也可能迅速聚集。”

邻国马来西亚的信仰捍卫者也开始行动。12月31日，一家地方法院裁定马来西亚一家基督教报纸可以用“Allah”一词指称基督教神灵之后，作为这个多民族国家多数群体的穆斯林纷纷发起抗议。基督徒对此表示不解：在使用马来语时，他们已经用了几个世纪“Allah”这一词，为什么现在突然引起轩然大波？

著名伊斯兰活动家则回应说，共用一个词指代两位不同的神灵，可能会导致一些穆斯林不知不觉地误入基督教的歧途。到了1月份，情绪进一步激化，约有十余座教堂、一座清真寺和一座锡克教寺庙遭到袭击。同月晚些时候，因涉嫌参与在吉隆坡火攻一座五旬节派教会的事件，八人被逮捕。

随着穆斯林和基督徒越来越热衷于表达他们的信仰，东南亚正形成一种精神上的隔离，与过去几代人那种宗派交融的格局截然不同。“即便与五年前相比，如今基督徒和穆斯林之间的关系也恶化了许多，”雅加达一位拥有比利时大学神学博士学位的罗马天主教神父安当·比纳旺如是说。“如今，许多人，包括政府官员，都感受到来自社会的压力，要求他们证明自己是虔诚的穆斯林，他们担心与其他宗教人士交往会使自己看起来不够虔诚，甚至对基督徒说句‘圣诞快乐’都可能被看作问题。”

与此同时，国内外福音派团体的激进传教活动，使基督徒被指控既渴望夺取信徒，也期待捐款支持教会。一些基督教传教士在网站上或布道中将穆斯林斥为恐怖分子，这进一步推高了双方的偏见，使各自逐渐远离印尼多元共存的基础。（与邻国马来西亚不同，后者虽建立为穆斯林国家——尽管它保障少数宗教的权利——而印尼则承认六大官方宗教：伊斯兰教、天主教、新教、佛教、印度教和儒教。）尤多约诺去年11月对《时代》杂志表示：“我们拥有多种宗教，而且它们和平共处。这正是我们用来证明文明冲突可以避免的资本。”

然而，就在他发表这一言论时，一群基督教神学院的学生正占据雅加达繁忙的街道，进行静坐抗议，抗议他们因受到穆斯林暴徒的威胁而被迫撤离校区。实际上，这正是文明冲突在上演。
