# Supplementary material for: Does LLM translation align with translation universals? A cross-genre simplification study on English-Chinese translation based on dependency grammar
Source: PLoS One. 2025 Jun 2;20(6):e0324830. doi: 10.1371/journal.pone.0324830 (PMC12129206; doi:10.1371/journal.pone.0324830)
Supplement: S1 File — (ZIP) [file pone.0324830.s001.zip › yiyan O3-mini 翻译中文语料库/D04C.O3.txt]

日本鲜为人知的耶稣传说

在日本北部一个偏远角落的陡峭山丘顶部，矗立着一位流浪牧羊人的坟墓。他两千多年前定居于此，专心种植大蒜。传说他曾爱上一位名叫美由子的农家姑娘，两人育有三个孩子，而他则在106岁的高龄离世。

在山村新吾，人们以“大天库太郎·朱来”的名字来纪念他，而世界其他地方则把他称为耶稣基督。

事实上，那拿撒勒的耶稣——被称为弥赛亚、行奇迹者以及世界顶级宗教的精神象征——并非如广泛报道那样，在各各他的十字架上牺牲。根据当地颇为有趣的传说，实际上是他的弟弟伊苏基里殉难，其被砍下的耳朵也与他一同安葬于日本一座毗邻的坟冢中。

新吾是个田园诗般的偏僻之地，这里只有一位基督徒居民（我去年春天造访时，那位77岁的佐藤敏子）且周边30英里内没有任何教堂，但这里却自称为“基督之乡”（Kirisuto no Sato）。每年大约有两万名朝圣者和异教徒前来参观这一遗址，而这个遗址由附近一家酸奶工厂负责维护。一些游客会支付100日元的门票，进入“基督传说博物馆”游览，这里陈列着各式各样的宗教文物，从耶稣杯垫到咖啡杯，样样琳琅。

还有部分游客参与春季的基督节庆活动，这是一场融合多教派仪式的庆典，活动中身着和服的妇女环绕着双墓跳舞，并以一种未知语言吟诵三行祷文。自1964年以来，当地旅游局每年都会精心筹办这一旨在安抚耶稣灵魂的仪式。

日本人大多信仰佛教或神道教，在这拥有1.278亿人口的国家里，约有1%的人自认是基督徒。此外，这个国家还孕育着大量热衷于民间信仰的人群，他们对神秘、怪异以及违反常理之事物充满向往。普林斯顿神学院宗教历史教授理查德·福克斯·杨表示：“他们在多元信仰中找到了精神寄托。换句话说，你可以同时拥有所有——既能感受到与耶稣、佛陀以及无数其他神灵之间的亲近感，又免除了单一宗教信仰所附带的义务。”

在新吾，最伟大的故事被这样重新演绎：耶稣21岁时首次踏上日本土地，前来研习神学。那正值他所谓的“失落岁月”，即新约圣经中未记载的12年空白期。他在西海岸的天桥立港登陆——那是一块横跨宫津湾的狭长陆地，并在富士山附近拜师学艺，学习日语与东方文化。33岁时，他竟然经由摩洛哥返回犹太地区，目的则是去宣传那本博物馆手册中所称的“神圣之地”，也就是他刚刚游览过的那片土地。
