# Supplementary material for: Does LLM translation align with translation universals? A cross-genre simplification study on English-Chinese translation based on dependency grammar
Source: PLoS One. 2025 Jun 2;20(6):e0324830. doi: 10.1371/journal.pone.0324830 (PMC12129206; doi:10.1371/journal.pone.0324830)
Supplement: S1 File — (ZIP) [file pone.0324830.s001.zip › yiyan O3-mini 翻译中文语料库/D05.O3.txt]

罗马天主教

基督教降临时，正是落入了一个完全受巴比伦崇拜魔力支配的城市之中，而这座城市的皇帝正是当时神秘仪式的最高祭司。  
起步便不容易。罗马民众早已被灌输自尼姆罗德和塞米拉弥斯起源的习俗、迷信与传统。  
说实话，那简直就是一片污泥塘。因此，得知基督徒遭到罗马人的残酷迫害也就不足为奇，罗马人除了容忍其他信仰者外，唯独不容忍信奉耶稣的人。  
尤其令罗马皇帝们恼火的主张在于耶稣宣称自己是“道路、真理和生命”，并且“除了我，没有人能到父那里去。”（约翰福音 4:16）  
这直接对他们作为神的地位构成了挑战。  
由此，罗马帝国对基督徒施加的残忍暴行名声狼藉。基督徒一旦被捕，就会被投入斗兽场供观众观看，任狮子撕裂肢体；他们还会被浸入油中，再在道路边点燃，变成活生生的人形火把；另一种处决方式则是将犯人缝进兽皮中，然后放逐到野兽的利爪与獠牙下任其宰割；还有记载称，有人头上竟被钉上金属制的冠冕。  
圣经《希伯来书》中记载，有人甚至被关进掏空的树干内，然后被锯成两半。  
这些事例充分展示了撒旦对上帝子民的仇恨和报复之凶恶。永远不要低估撒旦对上帝追随者的轻蔑，也不要小看如果他得势，会对我们做出怎样的事。  
记住黄金法则——在软弱时利用操纵与欺骗，而在掌握权力时则施以威胁和暴力。  
当撒旦在时代尽头最终得逞、登上权力巅峰时，圣经告诉我们，那时将出现一场全世界前所未见、后世也不再重演的大战难关。

君士坦丁

直到公元312年，君士坦丁皇帝签署《米兰敕令》，允许基督教信仰获得容忍，迫害才真正结束。  
传统观点认为这是基督教史上最好的转折点，使其得以稳定、发展并成为全球最大的宗教，但我认为事实并非如此。  
你看，虽然许多人认为这是基督教历史上的关键时刻，使其扎根、成长并一跃成为全球最大宗教，但证据显示，首先，君士坦丁出于政治原因才使基督教合法化，而且他那“皈依”的说法并不真诚。  
例如，有证据表明，即使在其所谓皈依之后，君士坦丁依然保留了许多太阳崇拜的元素；也曾有秘密梵蒂冈档案显示他对太阳神保持着效忠。  
那一时期铸有他头像的硬币上，依然刻有“Soli Invicto Comit”，意即“不可战胜太阳之同僚”。  
君士坦丁的个人生活也印证了他并未真正皈依基督或理解其教义的说法。  
他后来成了一位残忍而荒淫无度的君主，其残酷甚至延伸到了家族成员身上。  
而且，他显然也被他的财富腐蚀了。  
如果我们以果实论其树，我们可以合理地得出结论：直到底，他始终未曾真正体会基督的爱。  
事实上，当时罗马帝国内部动荡分裂，统一局面濒临破裂；如果罗马的统一受到了威胁，那么君士坦丁对权力的控制也同样岌岌可危。  
君士坦丁基本上迎合了当时主教们的虚荣与自负，展开了一场魅力攻势，对教会施以多项恩惠。他不再将主教们视作殉道者，而是把他们当作自己的政治助手，甚至允许他们参与帝国的政治事务。

大祭司

我们怀疑君士坦丁从未真正皈依基督教的一个主要理由是，他从未放弃那继承自尤利乌斯·凯撒的“最高祭司”或“大祭司”头衔。因此，君士坦丁在其一生中始终是神秘仪式的官方尘世领袖。  
直到公元376年，年轻的皇帝格拉提安才率先拒绝担任最高祭司一职，认为这一职位与对基督的信仰格格不入。同时，他还在法律上废除了帝国内的异教信仰，尽管这一禁令并未延伸到罗马城本身，那里的异教活动依然猖獗。  
当时的罗马俗称为“万迷信之渊”。  
格拉提安拒绝担任最高祭司之后，该职位再次空缺，与自尼姆罗德一路相传的血脉也因此被切断——但好景不长，仅仅两年后，这一职位又恢复为“达马斯库斯制”，也就是由当时经过一番激战和流血牺牲后成为罗马主教的人担任。从那时起，最高祭司这一职位便一直由罗马主教担纲。  
如今，罗马主教更为人熟知的名号是“教皇”。  
因此，天主教教皇迄今仍然是巴比伦神秘仪式及其异教分支的尘世领袖。  
如果我们沿着这一逻辑推演下去，尽管听起来令人震惊，但教皇实际上仍旧是撒旦崇拜体系在尘世的实际掌权者。  
正如《斯坦利历史》第40页所述：“教皇们取代了罗马空缺的皇帝，继承了他们的权力、威望以及源自异教的头衔。”  
他自认为不仅是基督教会的领袖，而且是罗马异教徒的领袖。这意味着在同一制度下，世俗与宗教均处于其全权统治之下。

异教消失之说

罗马教会如何将基督徒与异教徒纳入同一体制之下，巩固其统治？  
他们必须想方设法抹平巴比伦体系与基督教体系之间的分歧，以在各族群间建立统一，而这必然需要妥协。  
然而，将真理与种种谎言混合在一起，就像把冰淇淋和各种泥土混在一起到头来只剩下一堆泥土。  
因此，虽然一般历史学家会解释说，自公元378年起，在短短50年内，基督教的传播彻底消灭了罗马的异教，但事实并非如此。  
异教并未消失。到了5世纪初，它只是被罗马天主教所吸收，这个教会如今囊括了从巴比伦遗留下来的各种迷信仪式和典礼。异教的教义、仪式和符号被并入教会，并只不过披上一层基督教的外衣。正是这种做法，而非圣灵的喷涌，吸引了众多异教崇拜者涌入罗马教会。  
天主教基本上变成了戴着基督教面具的异教体系。

这之后，保罗使徒告诫提摩太的警告之言开始应验：  
“但圣灵预言，在后来的日子里，会有一些人离弃真道，听从谬论的邪灵和鬼魔所传的假道理，这等教导是出于那些伪善说谎之人的，而他们的良心早已被火烙一样烧焦。”（提摩太前书 4:1）  
禁欲、强制斋戒、偶像崇拜、洗礼再生等等种种虚伪教义，很快便成为教会公认的信条。

天主教吸收异教

基督教与异教的主要区别之一在于，基督教是唯一神论，而异教则多神信仰。  
试图让异教徒放弃他们众多的神灵显然颇为棘手，因此，为了合并这两种体系，罗马教会开始提出“赞助圣人”的概念。  
你所需要做的，只是换个名称而已。比如，原本的旅行之神，如今我们就设立旅行者的圣人；原本的海神，现在则是海员的圣人；诸如此类。  
在原来属于神秘仪式体系中，各日常生活范畴上指派有异教神祇的地方，天主教会仅是用圣人来替代，让信众向其祷告、膜拜并寻求指引。  
由于当时许多人家中已有雕刻的神像，并未要求他们彻底摒弃这些崇拜，只需更名更象，将之视为新神。  
当时因母子崇拜而存在的大量图像和肖像，原本代表塞米拉弥斯和坦姆祖，如今只不过是重新命名为圣母玛利亚和基督。  
异教信仰并未被清除，而只是做了个“整容改款”。

其改变还面临另一个问题——当时的节日。  
人们的一年之计是由宗教节日标志，就像我们今天的节日一样。  
试想如果要让全世界今年彻底放弃圣诞节，那无疑是一项几乎无法完成的任务！  
人们热爱自己的节日。天主教会认为，与其放弃那些古老的异教节日，不如给它们赋予新的意义。  

节日

罗马的冬至节——萨图尔纳利亚节（萨图恩的盛宴）在12月25日之前的一周举行，而12月25日当天则被称为“Natalis invictis solis”，意为“不可征服太阳之生日”。  
事实上，12月25日被所有巴比伦宗教普遍视为尼姆罗德的诞生日。  
在埃及，被崇拜为“天后”伊希斯也被说是在这一天诞生。  
换句话说，他们的意思是：“保留你们的节日吧，我们只不过把它改为纪念耶稣基督的诞生日而已！”  
类似地，原本与再生和生育女神相关的春分节日，被改编成了复活节。  
名字“Astarte/Ishtar”在盖尔语中变成了“Eastre”，由此便演变成了我们今天所说的复活节。  
原本象征生育的鸡蛋，如今则被基督教化，成为纪念那块从耶稣墓前滚开的石头。  
此外，正是因巴比伦与教会的融合，才引入了“大斋期”的概念。  
秋季时，本用于庆祝丰收、祭祀果实和树木女神帕莫娜的节日，被“基督教化”为“诸灵日”，而11月1日则定为“诸圣日”，以再次纪念圣人。如今这一节日更广为人知的是万圣节——一个最明显庆祝邪恶的夜晚。  
当夜晚本应用以纪念天主教诸圣时，实际上等同于在崇拜恶魔。  
“咬苹果”这一习俗则起源于对果实与树木女神帕莫娜的庆祝。在这之中，我们也可以看到与知识树之间的联系。  
我们是否可以说，“咬苹果”是在重新演绎并庆祝亚当和夏娃吃下知识树果实的那个时刻？  
随着罗马帝国扩展到凯尔特地区，而当时的神秘仪式已转变为德鲁伊（德鲁伊教），这一日期又演变成纪念萨温神（Samhain）的夜晚。请注意，萨温（Samhain）与撒旦（Satan）这两个名称的相似性。

这一切都引发了许多问题：  
我们是否还应在星期天去教堂？  
了解到这些情况后，我们还应否继续庆祝圣诞和复活节？  
我知道已有一些人通过考证发现了这些信息，但随后却选择视而不见。  
我的建议是：摒弃天主教圣人的崇拜，不要向他们祷告，因为他们实际上是恶魔。  
另外，万圣节绝对应远离基督徒的日程安排。从各个角度看，它不过是邪恶、巫术、魔法、黑暗、占卜、神秘活动和恶魔的狂欢庆典。  
事实上，有人曾说，要求一位基督徒庆祝万圣节，就像要求一位大屠杀幸存者庆祝希特勒的生日一样。  
至于其他节日及崇拜日，我能给出的最好建议就出自圣经：“无论你们做什么，无论是言语还是行为，都要奉主耶稣的名，借着他感谢父神。”
