# Supplementary material for: Does LLM translation align with translation universals? A cross-genre simplification study on English-Chinese translation based on dependency grammar
Source: PLoS One. 2025 Jun 2;20(6):e0324830. doi: 10.1371/journal.pone.0324830 (PMC12129206; doi:10.1371/journal.pone.0324830)
Supplement: S1 File — (ZIP) [file pone.0324830.s001.zip › yiyan O3-mini 翻译中文语料库/D06.O3.txt]

耶稣会士与秘仪

一如既往，我们总是试图寻找那些明确体现巴比伦影响的蛛丝马迹，以证明撒旦的活动正在进行。从耶稣会士约翰·巴蒂斯塔·波萨的信条中我们读到：“我信仰两位神——由此产生的必然后果是：‘母亲-父亲’这一通称可以同等地用于上帝和圣母，好像他们都是双性人一般。”  
这正是源自巴比伦的基本异教教义，认为存在一位男性神和一位女性神，它们都是同一源头的表现。而他谈论的，正是巴力和亚舍拉。

众所周知，耶稣会士已精通占星术，并且这一学问在他们的学校中也被教授。  
下图便是出自耶稣会的图表之一。

20世纪最著名的美国占星家和通灵者之一吉恩·迪克森曾写道：“我小时候曾由一位睿智而非凡的耶稣会神父——亨利神父——教授迦勒底人［巴比伦］占星术，我看不出有人如何能说占星术是错误的——毕竟，他可是上帝的人。”

我们还看到，耶稣会的组织结构拥有明显来源于巴比伦的金字塔式等级制度。  
处于最顶端的那位总长（第一任便是伊纳爵·罗耀拉）通常被称为“黑教皇”。  
有人认为，“黑教皇”如今可能是世界上最有权势的人之一，尽管几乎无人知晓他的存在。

耶稣会内部还划分了不同层次的秘传知识。  
随着耶稣会士从外部圈子逐步进入内圈，他们必须宣誓加入不同的誓约，其中一种我们此前已见过（尽管并非最终最极端的誓约）。  
经过这些阶段之后，并在为这一庞大组织服务了一生之后，他们或许最终能够进入最内层——耶稣会的秘仪（在上图中以字母“M”表示）。  
极少有人能走到这一步，但只有当他们抵达那最后的启示层次时，他们才真正发现自己的体系和一生的工作究竟意味着什么。那并非是为上帝服务，而是为路西法、为那条蛇而服务。  
罗耀拉所称在洞穴中所获得的、那些秘密的天主教会奥秘，终于全部显现出来。

耶稣会的扩张

耶稣会在整个欧洲迅速扩展。他们收复新教改革者曾抢占的一部分阵地的主要途径之一，就是在各地设立学校。  
他们企图掌控信息流，正确地预见到，掌控了教育，就能掌控知识，从而左右未来世代的世界观和思想模式。  
如今，如果你浏览波士顿学院耶稣会的网站，会看到这样一段介绍：“1547年，当伊纳爵被要求在西西里为一些非耶稣会士的年轻人创办一所学校时，他似乎抓住了这个机会，视之为培养心灵与灵魂的有力手段。为了引导人们归向上帝，他致力于培养未来能影响、塑造更多人的人才。”  
这些面向各个年龄层的学校很快就遍布全球，作为一项秘密运动的一部分，把人们送回罗马。  
关键在于，与其他天主教机构不同，耶稣会学校积极鼓励新教徒子弟报名就读。这一策略为他们提供了一个机会，可以从学校灌输罗马的仪式、典礼和象征给未来的一代。  
他们尤其瞄准那些出身富裕且具影响力的新教家庭，因为他们深知，对这些孩子所进行的教导最终会对整个社会产生渗透性的影响。  
正如耶洗别本人一样，耶洗别灵体便会针对那些将会左右他人的权贵人物。

耶稣会士还曾派遣传教士远赴中国等世界各地，他们特别强调融入当地文化的重要性。通过学习当地的语言和宗教，他们得以成为当地人的导师，并逐步步入有影响力的位置。他们在这些任务上非常投入、勤恳且自律，倾其一生推进他们的事业。  
无论走到哪里，他们都始终将自身的教义与当地的异教习俗妥协，以便像在罗马那样占据立足点。当他们从这些远方归来时，也把在途中学到的神秘和异教观念带回欧洲。

在英国，耶稣会士利用了“第五纵队”的策略。从1560年代开始，他们开始渗透入境，几乎立刻就有人发现他们乔装成英国国教的牧师在讲坛上传道。  
1568年，一位冒充英国国教牧师的耶稣会神父不慎遗落了一份关于如何颠覆和摧毁英国国教的秘密指示副本。  
经过搜查他的住处，甚至在他的长靴中都找到了更多文件，其中包括耶稣会颁发的许可证和庇护十二世教皇的一道诏书，授权他传播任何必要的言论，以激起仇恨、扩大分裂。  
他们认为，没有比伪装成牧师、借讲坛之便传播分裂性的虚假教义和仪式更好的摧毁教会的办法了。

耶稣会士还多次策划暗杀英国女王伊丽莎白一世，企图把国家重新纳入罗马的统治。  
1588年的西班牙无敌舰队就是一次试图出海进攻英国、推翻那位在罗马看来是异端且不合法的女王的行动。  
虽然西班牙无敌舰队最终失败，但正如耶稣会的誓言所言，那些未能在公开场合达成的目标，他们便会在秘密中继续追求。  
伊丽莎白女王死后，詹姆斯一世继位时，耶稣会士在1605年企图炸毁议会大厦——这就是臭名昭著的11月5日火药阴谋，由盖伊·福克斯领导。  
这一事件至今仍是英国每年纪念的焦点之一。

还有传言和怀疑称耶稣会士应对1666年伦敦大火负责，尽管我至今没有见到确凿证据来支持这一理论。  
仅有的依据是，1667年有一本神秘著作，由一位自称“天主教基督徒”的男子所写，他描绘教皇正煽动那场席卷全城的大火。

事实上，耶稣会在英国虽然遭遇挫折，但他们在欧洲其他地区更为成功。  
既然他们已在意大利、西班牙、葡萄牙和奥地利站稳脚跟，他们便把目光投向了德国——新教改革的发源地。  
在那里，他们取得了统治者的青睐，并展开了对基督徒的迫害运动。  
依循他们制造分裂和血腥冲突以服务天主教会的誓言，这种对基督徒的迫害在欧洲各地引发了混乱、战争和血流成河。他们在德国重新点燃了对新教徒的镇压，最终引发了1618年爆发的“三十年战争”。  
尽管新教的瑞典介入，阻止了德国彻底返归天主教的黑暗统治，但德国却因此长期陷于废墟之中。

在毗邻的奥匈帝国，耶稣会士势力极大，几乎掌控了皇帝的决策。有了这样的权势，他们几乎要将当时真正的基督教从该地区彻底清洗出去。  
而在波兰，这个在16世纪中叶因接受改革而成为欧洲重要力量的国家中，耶稣会的影响也极为巨大。这种影响导致国家整体福祉下降，并催生出对邻国实施灾难性政策的局面，最终使波兰走向毁灭。

耶稣会进入法国的步伐较为缓慢，但还是通过建立教育机构得以实现。  
耶稣会被牵涉到1589年暗杀法国国王亨利三世及1610年暗杀其继任者亨利四世的事件中。  
他们认为，有权处决任何“异端”的君主。  
他们采用“INRI”这一缩写——在圣经中记载，这是钉于十字架上方刻着耶稣身份的罗马铭文，意为“拿撒勒人耶稣，犹太人的王”，并赋予其双重隐秘含义，即“消灭不虔诚的统治者乃理所当然”。  
如果细读他们的誓言，你会发现他们对任何身份或地位毫无尊重。

然而，耶稣会对路易十四却颇为青睐。  
路易自幼便有一位耶稣会的忏悔神父，其影响使他变得狂热偏执，肆意迫害新教徒。  
而路易本人的生活放荡也被这位神父巧妙地利用——他利用掌握的秘密使国王唯命是从，求得宽恕。  
这正是天主教神父常用的策略：利用忏悔室获得秘密，从而进行敲诈。知识即权力。  
到1685年，局势已经惨烈到数十万法国公民不得不逃离至偏远地带避难，而留下的人则面临严酷的惩罚。  
这种情况在整个欧洲都曾出现，真正的基督徒不得不迁徙到偏僻社区，以躲避来自罗马的迫害。  
福克斯的《烈士书》中记载了其中的一些例子。

耶稣会的镇压

随着耶稣会在欧洲权势的不断上升，他们也积累了大量的财富和地产。然而，他们那丑闻累累的贪婪、放荡的道德、不断的政治干涉以及对既有神职的侵占，激起了他们所到之处普遍的仇恨和敌意，这最终导致了他们的垮台。  
尤其是在上层社会中，耶稣会早已名誉扫地。各国政府渐渐意识到，这个组织几乎是其境内一切混乱的根源。  
事实上，他们那如同癌症般扩散的破坏活动已经严重威胁到了社会的根基。  
各国再也无法容忍，1760年至1770年间，耶稣会在那些曾经友好的亲罗马国家中遭到系统性清除。  
尽管当时的教皇克莱孟十三世仍然支持耶稣会，但欧洲各国却不断加大压力，要求他予以严厉处置。  
1762年，法国政府尤为激烈地抗议耶稣会，声称：“该学会［耶稣会］在任何一个文明国家中都是不容许存在的，因为它的本质对所有精神和世俗权威都怀有敌对态度；它企图以一个貌似虔诚的宗教学院的外衣，实际上并非真心传播福音完善之教义，而是一个政治实体，正不知疲倦地以各种间接、秘密、阴险的手段谋取夺取一切权力——耶稣会的教义本质上是堕落的，破坏一切宗教与正直的原则，亵渎基督徒道德，祸害社会秩序，对国家、君主权力乃至主权者的安全和臣民的服从构成威胁；它能够在国家内部引起极大的动荡，构思并维持人们心中最恶劣的腐败状况。”  
请注意，这里对该组织的描述带有明显的耶洗别或亚舍拉特质：对一切权威抱有敌意，企图通过操控和秘密手段篡夺权力，意图将所有权力据为己有。  
而这一切也不足为奇，因为罗耀拉曾花费三天时间以黑色蒙特塞拉特圣母的形象，将自己和耶稣会奉献给她。既然她掌舵，其展示出的特性自然也就昭然若揭。

对教皇的压力终究压得他无法忽视，最终他不得不在1769年秘密召集一次会议，执行对耶稣会的镇压。  
然而，诡异的是，就在会议召开前夕，他便离奇去世了。外界普遍怀疑凶手正是耶稣会士。  
随之继任的教皇克莱孟十四世虽试图改革耶稣会，但徒劳无功；在欧洲诸君主的进一步压力下，他终于于1773年解散了这个组织。
