# Supplementary material for: Does LLM translation align with translation universals? A cross-genre simplification study on English-Chinese translation based on dependency grammar
Source: PLoS One. 2025 Jun 2;20(6):e0324830. doi: 10.1371/journal.pone.0324830 (PMC12129206; doi:10.1371/journal.pone.0324830)
Supplement: S1 File — (ZIP) [file pone.0324830.s001.zip › yiyan O3-mini 翻译中文语料库/D07.O3.txt]

我们复活的基督

今天我们赞美上帝，因为我们荣耀的耶稣确实是那复活的基督。那些曾经体会过内在圣灵能力的人，都知道那两位门徒在与复活的主同行、走在通往以马忤斯的路上时，他们内心燃烧的情感有多么热烈。

请留意第三十节的话：“他们祷告以后，所在之处震动了。”如今许多教会从未以这样的方式祷告。一个不知道如何祷告并呼喊的教会，永远不会被震动。如果你身处那样的环境，还不如在门槛上写上“以甲波得——主的荣耀已经离去”。只有当人们学会了祷告、感受力量和赞美的秘诀，上帝才会显现出来。有人说：“我在心里赞美上帝”，但如果你心中充满赞美，嘴巴就会不由自主地述说出来。

在伦敦，有个做大生意的人，他是一位虔诚的教友。他所在的教堂装饰华丽，他的座位铺着舒服的垫子，几乎让人能在布道时轻轻睡去。虽然他在生意上颇为成功，但他内心里却毫无平安。然而，他公司里有个小男孩总是那么快乐，总在跳跃并吹着口哨。一天，他对那个男孩说：“到我办公室来一趟。”男孩进了办公室后，那人问他：“你怎么总能吹口哨、保持快乐的？”男孩回答说：“我控制不住自己。”主人又问：“那你是从哪里学来的？”男孩说：“在五旬节布道会上学来的。”“那是什么地方？”男孩告诉了他，随后那人也开始参加那样的聚会。主在那里感动了他，不久之后，他便完全改变了。没过多久，他发现自己已不再像以前那样为生意而分心，而开始不停地跳跃和口哨。他的地位和生活因此彻底改变。

呼喊必得先从内心发出，必须先有上帝能力在我们内在的运行。正是上帝改变着我们的心，转化着我们的生命；在任何真实的外在见证显现之前，必须先有神圣生命的注入。有时候我会对人说：“你那晚没来参加聚会吗？”他们回答道：“哦，我以灵在场。”我就说：“那么，下次请你连身体一同来。我们不想这里只有灵，而没有肉身。我们希望你亲自来，来充满上帝。”当所有人都像这些早期的门徒那样前来祷告和赞美时，一切都将改变。来的人必会燃起火焰，渴望再来；他们不会再对那些一切都流于形式、枯燥死寂的地方感兴趣。

五旬节的能力最初降临于那无拘无束的人们。上帝愿意让我们在各个方面都得到自由。男男女女都厌倦了虚假的模仿，他们渴求真实；他们想见到那些内心真正有活基督，并充满圣灵大能的人。我收到几封信、电报，说有个病例，但当我赶到时，却被告知我来得太晚。我说：“这不可能，上帝从未让我的到来迟到过任何地方。”上帝向我显示，在我赶到那里时，会有别于我以往所见的不同事发生。那地的人我全都不认识，我被介绍认识一个束手无策、毫无希望的年轻人。当天早上，医生曾来看他，并宣告他活不过今天。他脸朝墙壁躺着，当我和他说话时，他低声说：“我翻不了身。”他的母亲诉说，他们几周来不得不用床单把他从床上托起来，他如此虚弱无助，以至于只能固定在一个姿势上。

那年轻人说：“我的心非常虚弱。”我向他说：“上帝必作你心中的力量，成为你永远的分份；你只要信靠上帝，今天就会有奇事发生。”我们的基督已经复活，他是一位住在我们里面的活基督。绝不能仅仅把这真理当作理论，基督必须借着圣灵的能力在我们里面复活。那使他从死里扶起的能力，也必使我们充满力量；当这光荣的复活之力在你体内奔涌时，你将从一切软弱中释放出来，在主和他大能中变得坚强。上帝愿意今天就赐给你那复活的能力，为什么不呢？就在此刻就接受你应得的分份吧。

我对那些人说：“我相信你们的儿子今天必定复活。”他们只是嗤之以鼻。如今人们不再像古时那样期待看到门徒所见的神迹奇事。难道上帝改变了吗？或是我们的信心衰退了，以至于不再期待耶稣所应许的更大作为？我们绝不能在细枝末节上过多纠结，我们的信息必须完全，不遗漏圣经中记载的一切。

那时正值冬季，我对那对父母说：“请把男孩的衣服拿来这里。”他们不肯答应，因为他们已经预期男孩将要死去。但我满有信心地去了那处地方。正如《罗马书》4章17节所记：“（我已叫你作多国之父，）在你所信的那位上帝面前——那位使死人活过来，将无有之事称为有的上帝。”愿上帝帮助我们理解这一真理。现在正是人们应当带着信心呼喊，仰望那能使死人活过来的永恒大能上帝的时候。我遇到一些本应成为上帝能力巨人的人，但他们却缺乏那信心的呼喊。我处处发现，就连祷告时，人们也只是机械地呼出一些句子，而非真情发声，这样怎能取得胜利？你必须学会夺取胜利，并在魔鬼面前大声喊道：“已经成了！”只要学会了如何大声呼喊，就没有人会继续怀疑。当我们懂得正确地呼喊时，情况必将不同，惊人的事迹会接连发生。第二十四节中提到：“他们齐声高喊。”那定是一场响亮的祷告。我们必须明白，上帝希望我们获得生命。如果世上有什么充满了生命的事物，那就是我们所经历的这场五旬节复兴。我相信圣灵的浸礼及说方言，也坚信凡受浸于圣灵的人，必按圣灵所赐的能力说出其他方言。我相信圣灵，相信只要你充满圣灵，生命之水便会不断从你身上涌流出来。

最终，我说服那对父母把男孩的衣服拿来，铺在床上。从常理看来，那年轻人正处于垂死状态。我对这受苦之人说：“上帝向我启示，当我按手在你身上时，这地方必充满圣灵，床必震动，你也必被圣灵的力量震得离开床铺，你会自己穿衣变得坚强。”我满有信心地对他说了这话，并奉耶稣的名按手在他身上，立刻，上帝的大能降临，充满了整个地方。我感到无比无助，顿时倒在地上。仅在不久之后，当床震动过后，我听见那年轻人走过来大声喊道：“主，为了你的荣耀！主，为了你的荣耀！”他自己穿好了衣服，并呼喊道：“上帝医治了我！”他的父亲、母亲和在场的另一人也纷纷倒下。那一天，上帝彰显了他的大能，拯救了整个家庭，治愈了那年轻人。这正是我们所需要的复活基督的力量。如今，那位年轻人正走上讲道传福音的道路。

多年来，我们一直渴望上帝彰显大能，赞美他，他正逐步显现出来，浪潮无处不在地涌动。不久前，我在瑞士传讲，在许多地方向人宣讲那尚未听过五旬节信息的福音，如今在各地已有九个新的五旬节聚会，为上帝蒙福地开展事工。全世界情况都是如此，这场伟大的五旬节运动正在迅速推进。如今，你几乎找不到哪个地方不是上帝将圣灵倾注于饥渴的心灵之上。上帝已应许将圣灵浇灌在所有人身上，他的应许永不落空。我们的基督已经复活，他的救恩绝非角落里一点小事。事实上，他乃荣耀之人，为了我们而赴加略苦路，好使他得以将一切玷污和阻碍我们的事物除去，用他的恩典转变我们，把我们从撒但的势力中带入上帝那光辉的大能中。只要复活的基督触碰一下，就能让死人复活。哈利路亚！哦，我们这美妙的耶稣！他降临并住在我们里面，他来是为了永居。他正是那位以圣灵为我们施浸，使一切事物焕然一新的主。我们当成为献给上帝的初熟之果，像那作为先例的基督一样，行在他的足迹中，在他的力量里生活。有了这位复活的基督在我们里面，这救恩究竟何等伟大！我深感其他一切都将归于虚无、无力和毁灭；为自己谋利的心思必须减少，以便基督的性情得以增多，让我们活在那个万物都归圣灵大能掌控的新境界里。

你敢接受上帝赐予的产业吗？你敢信靠上帝吗？你敢依照他话语的记载坚定站立吗？那记载是什么呢？经上说：“你若信，就必看见上帝的荣耀。”你将像麦子经过筛选一样被考验，经历那如奇异之事般的试炼；你将被放在必须全然倚靠上帝的境地里。没有人会被试炼超过上帝所许可的限度。在任何试探中，上帝都会与你同在，帮助你脱离试探；而当你经受考验之后，他必如炼金般将你炼成金子。每一次试炼，都是让你在上帝里面得到更高位置的契机。那考验你信心的试炼，会将你引向一个地方，让你明白，在下一次考验中，上帝必将再次彰显信心的力量。除非有复活基督在你心中运行，没有人能取得任何胜利。你永远不能说：“这事、那事，都是我个人所为。”你必定会渴望将一切荣耀都归给上帝。如果你对自己的根基有足够的确信，如果你倚靠内住的那位活基督，那么即便眼前局势日益恶化，你也能从容地笑对风云。上帝希望你在基督里扎根稳固，只有当你充满圣灵时，你才能在他里面坚定不移。
