# Supplementary material for: Does LLM translation align with translation universals? A cross-genre simplification study on English-Chinese translation based on dependency grammar
Source: PLoS One. 2025 Jun 2;20(6):e0324830. doi: 10.1371/journal.pone.0324830 (PMC12129206; doi:10.1371/journal.pone.0324830)
Supplement: S1 File — (ZIP) [file pone.0324830.s001.zip › yiyan O3-mini 翻译中文语料库/D08A.O3.txt]

基督教是什么？  
耶稣的最初门徒——使徒们——都是犹太人。  
自从摩西时代起，直至历代先知，祂就在所有【希伯来】圣经中向他们阐明了关于祂自己的事。  
基督教的核心信息在于，耶稣基督是上帝的独生子，降临人间，不仅为拯救罪人脱离罪恶的生活，而且为使他们免于永恒在地狱中受罚。  
基督徒相信，圣经中的66卷书构成了上帝无误的旨意。正因如此，他们阅读圣经，通过圣经更深地认识上帝，并依靠其中的真理生活和为之站立。  
因此，“谁能成为基督徒”的另一种问法是“谁能被视为与上帝和好？”  
约翰福音1:12写道：“凡接待祂的人，赐他们权柄成为上帝的儿女，就是信祂名的人。”  
换句话说，并非每个人因为出生在这个世界上就自动成为上帝的儿女。  
加拉太书3:1解释说，一个人是“藉着对基督耶稣的信心”成为上帝的儿女。  
然而，人并非仅靠信仰而得救；  
我们得救是因信仰的对象——基督。  
也就是说，每一个祈求脱离罪恶、单单依靠耶稣基督寻求赦免的人，都将接受上帝的赦免。  
这种赦免也意味着被纳入与上帝及其子民的全新家庭关系之中。  
真正的上帝之子会以善行、纯洁的思想和敬虔的态度显明出来。  

是什么让基督教与众不同？  
它是一种向所有人开放的属灵信仰，无论年龄、宗教、性别或经济状况如何。  
“上帝爱世人，甚至将他的独生子赐给他们，叫一切信他的，不至灭亡，反得永生。”（约翰福音3:16）  
这是一种与上帝的信仰关系，能够解决罪的问题。  
换言之，脱离罪恶并非依靠个人对某套功德体系的遵守，而是藉着在基督里接受上帝的恩典而得救。  
一个罪人因着信仰，被宣告与上帝和好，正因为基督的生、死、复活和升天的功绩归算于他。  
正如哥林多后书2:21所说：“上帝既使那无罪的（即耶稣，上帝的儿子）为我们的罪，就叫我们在他里面成为上帝的义。”  

其他宗教认为，得救是基于善行或守住某些律法；  
而基督教则承认，“世人没有一个是义的，连一个也没有”（罗马书3:10）。  
圣经明确指出：“他救了我们，并不是因我们按着义行所做的功绩，而是照他的怜悯。”（提多书3:5）  

与佛陀、穆罕默德及其他宗教领袖不同，基督教认为其弥赛亚耶稣基督至今仍然活着。  
正如罗马书8:34所言：“基督耶稣，就是那位已经死了，实际上已经复活，并坐在上帝右边，且为我们代求的。”  
耶稣为罪人在十字架上受死，但三天后复活；  
他的复活证明了他所传信息的真实性。  
许多人曾见证过他，且这些人最终为信仰殉道。  
基督的生平与信息的历史真相经受住了时间的考验，最终将战胜其他一切信仰（启示录21:1）。

那么，基督教难道不只是一个政治运动吗？  
不。  
真正的基督教并非一种试图从外部改变世界的政治运动，而是一种能够从内到外彻底转变一个人世界观的真理。  
正如20世纪英国作家C.S.刘易斯所说：“我信仰基督教，就如同我相信太阳已经升起：不仅仅是因为我看见它，更因为通过它我得以看见其他一切。”  

世上确有许多伪善者和冒充者，  
而基督徒也会犯错、会犯罪。  
但一个真正基督徒生活的总体方向，是渐渐去爱那些上帝所珍视的事物，例如（参见使徒行传2:42）：忠实地研读、信靠和遵行其圣言，与教会中的弟兄姊妹保持紧密的关系、由衷地敬拜基督，以及以动人的生活方式和希望的讯息吸引那些迷失的人。  

普通人对基督教的认识缺少了什么？  
有位基督教作家这样回答这个问题：  

“就好比我们正处于一场战争之中——在一个集中营内——突然通过走私进来的收音机听到消息：拯救部队已乘直升机在五英里外降落。  
他们一路上所向披靡，就快抵达大门并打开大门。  
而你一生都在这个集中营中度过，如今你将获得自由。”  

这就是基督教。  
这是一则佳音：上帝向世间派遣了拯救军队——即耶稣基督，并且祂不惜巨大代价征服了我们的敌人魔鬼，打开了集中营的大门，欢迎我们回家。  

再加入那新郎与新娘的美丽形象，你会发现这不仅仅是一位士兵简单地让你获得自由去随心所欲地行动；  
祂更像是与你分离多年、终将团聚的丈夫，而你则是那个长期困于营中的妻子。  
当大门打开时，祂立于门外，满怀深情迎接。  

我记得在越南战争结束时，看过一些极为震撼的视频，画面中的男士分别与妻子相隔多年——有的长达五年之久。  
我看到他们相互奔跑，彼此紧紧相拥，仿佛要将对方从地上托起。  
那种重逢使我心跳激荡、泪水涟涟。  

我相信，正是这种因获救和与上帝团聚而产生的深厚情感反应，是许多人对基督教整体认识中所缺失的。
