# Supplementary material for: Does LLM translation align with translation universals? A cross-genre simplification study on English-Chinese translation based on dependency grammar
Source: PLoS One. 2025 Jun 2;20(6):e0324830. doi: 10.1371/journal.pone.0324830 (PMC12129206; doi:10.1371/journal.pone.0324830)
Supplement: S1 File — (ZIP) [file pone.0324830.s001.zip › yiyan O3-mini 翻译中文语料库/D08B.O3.txt]

宗教的色彩：基督教

基督教是一种以拿撒勒人耶稣的生平和教导为核心的独一神宗教。基督徒之所以得名，是因为他们相信耶稣基督是上帝之子，也是旧约先知预言的弥赛亚（旧约是圣经的第一部分），而他们视新约（第二部分）为耶稣所宣示的福音记录。在基督教圣经中，各种颜色时常出现，通过观察这些反复出现的主题，可以更好地理解和洞察这一宗教的基本原则。

黑色与人类经历中的负面事物有着强烈关联。无论是死亡、瘟疫、饥荒、疾病、哀悼还是悲伤，都常用黑色来形容——无论是逼近的瘟云，还是战争过后的废墟。但有一个例外，那就是用黑色来描述健康时代表头发的颜色。总体而言，黑色主要代表罪恶和审判。

蓝色通常被认为是接近天国的颜色，在整个圣经中都有运用。它代表水、纪律以及圣洁的服务，同时也出现在圣地悬挂的装饰品上。虽然说蓝色仅仅指几个事物可能会限制其象征意义，但似乎在基督教中，蓝色扮演着类似于佛教中红色的角色。尽管在描述因财富而产生的腐败时偶尔会用到蓝色，但通常是用紫色来标记这一现象。

绿色最显而易见的联想是植被，如树木和草地，但它渐渐演变为代表安息、生命、生长、多产、清新、成熟和脆弱。总体上，绿色象征着生命战胜死亡。唯一的例外是，当绿色用来象征疾病时（这种用法在同一卷书中仅出现过两次）。

灰色通常与老年及其独有的美联系在一起，但它也可以表示软弱、净化、悔改、悲伤与哀悼。它还可能指代灰烬，例如，在“灰星期三”时，信徒会在额头上用灰烬（制成十字形）表示悔改，以迎接为期四十天、禁止食物、节日和其他悔罪行为的“大斋期”。

橙色（更具体地说是琥珀色或金色）用来形容上帝那压倒性的光辉与存在，也用来描述耶稣作为上帝荣耀的体现。圣人和耶稣基督的头上常可见琥珀色的光环，象征着与上帝合一及启蒙。猩红色（倾向于红橙色）也有运用，它常见于房屋的粉刷上，但后来逐渐演变为象征欲望、腐败和不义的颜色。黄色虽然不常见，但曾被用来形容金子的颜色，后来又用来描述麻风者的头发。

如前所述，紫色常与财富的腐化联系在一起，因为获取紫色颜料意味着要花费巨资，通常只有王室才能负担得起穿戴。反过来，它也象征着精美的织物和挂饰，就如同猩红色。紫色还被采用为大斋期和降临期的代表色。

红色逐渐被赋予多重象征意义：它代表肤色、葡萄酒、疮疤或瘟疫、血液染红的水、服装、勇士的盾牌以及诱惑。它也象征着五旬节，因为火的颜色就是红色。五旬节是一大盛宴，通常在复活节后十五天举行，历史上及象征意义上都与犹太人的住棚节有关，纪念《使徒行传》所记载的圣灵降临在使徒和耶稣的其他追随者身上。比一般的红色更具特定含义的是猩红色，它象征着生命（因为血液呈现这种颜色），同时也象征战争、罪恶、牺牲以及罪的赦免。猩红色还出现在描述精美织物中，因为这种染料正是从某些昆虫的干尸中提取而来。同时，这也是用来描述上帝与其追随者之间盟约的颜色。猩红色还象征着净化和清洗，但同时也被用来形容极致的豪华与富贵。此外，它还被用来形容撒旦。

白色用于象征纯洁、正义、大自然的事物以及健康的体魄，但它也可用来形容病态。白色还可以由银色代替。然而，象牙色则通常用来描述材质本身及其昂贵之处，以及其精美的装饰设计，比如象牙雕刻的门柱或拱门。当用来形容身体时，象牙色则象征着美丽。

基督教的象征性色彩不仅驱散了常见的火与硫磺的负面联想，还涵盖了从牺牲之火到纯洁思想的白色之美，展现了基督徒对生命各种颜色的包容与赞美。

基督教节日色彩

可以说，这些色彩更多是“商业化”的基督教节日色彩，因为如今圣诞节和复活节不仅为基督徒所庆祝，也深受非基督徒喜爱，并在零售店中大举营销。

圣诞节庆祝的是12月24日和25日耶稣的诞生。随着圣诞树走入千家万户，家庭在街头高唱基督教歌曲，圣诞节已成为西方“节日季”的重要组成部分。圣诞节的标志性色彩有红色、绿色、白色和金色。

复活节是基督教年历中的一个重要日子，它庆祝耶稣在死后三天复活，基督徒坚信这一奇迹。每年复活节在三月下旬至四月初之间庆祝，如今复活节常与复活节兔子、彩蛋以及粉红、黄色、蓝色、绿色和紫色等明亮色彩紧密相连。
