# Supplementary material for: Does LLM translation align with translation universals? A cross-genre simplification study on English-Chinese translation based on dependency grammar
Source: PLoS One. 2025 Jun 2;20(6):e0324830. doi: 10.1371/journal.pone.0324830 (PMC12129206; doi:10.1371/journal.pone.0324830)
Supplement: S1 File — (ZIP) [file pone.0324830.s001.zip › yiyan O3-mini 翻译中文语料库/D09A.O3.txt]

《耶稣存在吗？》——一位历史学家的论证

在他的新书《耶稣存在吗？关于拿撒勒人的耶稣之历史性论证》中，北卡罗来纳大学教堂山分校的历史学家及宗教学教授巴特·埃尔曼试图为耶稣的存在提供坚实的历史证据。

埃尔曼在《全盘考虑》节目中对主持人盖·拉兹表示：“我希望以历史学家的视角来探讨这个问题，看看这种说法是否正确。”

这一问题的答案既简单又在各信仰学者中广泛被接受，但埃尔曼指出，仍有大批人声称耶稣从未存在。这些人也被称为神话论者。

“令我吃惊的是，神话论者竟有如此大的影响力，”埃尔曼说。“在历史上，他们曾具有重要地位；事实上，在苏联时期，神话论观点曾是主导观点，直到今天，在西方某些地方——比如斯堪的纳维亚的一些地区——仍然坚信耶稣从未存在。”

埃尔曼表示，神话论者的论点看起来相当合理。按照他们的说法，耶稣从未在任何罗马文献中被提及，且也没有考古证据表明耶稣曾经存在。甚至连基督教自身的资料也存在问题——福音书成文于耶稣逝世很久之后，而且是由那些根本没有见过耶稣的人所写。

“最重要的是，”他解释道，“这些神话论者指出，许多异教神祇都有死后复生的传说，于是便认为耶稣不过是为了迎合犹太人的信仰而捏造出的一个死而复生的神。”

在他的书中，埃尔曼集合了所有证明耶稣存在的证据，其中就包括使徒保罗的著作。

埃尔曼说：“保罗认识耶稣的弟弟雅各，也认识他最亲近的门徒彼得，而且他亲自告诉我们这些。如果耶稣从未存在，那么你会认为他的弟弟不可能对此一无所知，所以我认为保罗的证词至少很好地证明了耶稣曾经存在。”

在《耶稣存在吗？》一书中，埃尔曼提出了严谨的论证，并指出我们之所以能够确认耶稣存在，其中一个原因是如果有人捏造耶稣，就不可能塑造一个如此容易被击败的弥赛亚。

“弥赛亚原本应当是来推翻敌人的——如果你要虚构一个弥赛亚，你肯定会虚构一个强大的弥赛亚，”他说，“你不会虚构出一个被敌人羞辱、折磨并杀害的人。”

所以，耶稣确实曾经存在，但他究竟是谁呢？

埃尔曼表示，当历史学家关注耶稣的一生时，他们会发现一个与流行文化或宗教文本中所描绘的截然不同的耶稣。

“神话论者说得有些地方确实不中听，”埃尔曼说，“福音书确实以非历史的方式来描绘耶稣。”

当拉兹问及埃尔曼与耶稣的关系时，埃尔曼回答说，虽然他的大部分看法都非常基于历史，但他认为耶稣教给我们的是宝贵的道理。

“耶稣关于爱、怜悯和宽恕的教导，我认为真的应该主导我们的生活，”他说，“在个人层面上，我同意耶稣很多伦理方面的教导，并且尽力以此来规范我的生活，尽管我不同意将它们置于某种末日论框架中。”
