# Supplementary material for: Does LLM translation align with translation universals? A cross-genre simplification study on English-Chinese translation based on dependency grammar
Source: PLoS One. 2025 Jun 2;20(6):e0324830. doi: 10.1371/journal.pone.0324830 (PMC12129206; doi:10.1371/journal.pone.0324830)
Supplement: S1 File — (ZIP) [file pone.0324830.s001.zip › yiyan O3-mini 翻译中文语料库/D09B.O3.txt]

什么是耶稣基督的再来？

耶稣基督的再来，是信徒们坚信上帝掌管一切，并且对祂话语中所应许和预言保持信实的希望。  
在祂第一次降临时，耶稣基督应预言而降生于伯利恒的马槽中，正如预言所指。  
耶稣在祂的诞生、生活、事工、受死和复活中，成就了许多关于弥赛亚的预言。  
然而，也有一些关于弥赛亚的预言，耶稣尚未成就。  
耶稣基督的再来将是祂回归以完成这些剩余预言。  
在第一次降临时，耶稣是那受苦的仆人；  
在第二次降临时，耶稣将成为那得胜的君王。  
在第一次降临时，耶稣的降临环境极为卑微；  
而在第二次降临时，耶稣将与天军同来。  

旧约先知并没有明确区分这两次降临，这一点可以从以赛亚书7:14、9:6-7和撒迦利亚书14:4中看出。  
由于这些预言似乎指向两个不同的人，许多犹太学者认为将会有一位受苦的弥赛亚和一位得胜的弥赛亚。  
他们未能理解的是，只有一位弥赛亚，祂将同时扮演这两个角色。  
在第一次降临时，耶稣成就了那受苦仆人的角色（参见以赛亚书第53章）；  
在第二次降临时，耶稣将成就以色列的拯救者和君王的角色。  
撒迦利亚书12:10和启示录1:7在描述第二次降临时，都回顾了耶稣被刺的情景。  
到那时，以色列乃至全世界的人们都将为第一次没有接受弥赛亚而感到悲痛。  

耶稣升天后，天使向使徒们宣告：“加利利人哪，为什么站着望天呢？这离开你们被接升天的耶稣，将以你们看见他升天的方式再来。”（使徒行传1:11）  
撒迦利亚书14:4指出，第二次降临的地点就在橄榄山。  
马太福音24:30说：“那时，人子的兆头要显在天上，地上的万族都要哀哭，看见人子有能力、有大荣耀驾云降临。”  
提多书2:13则将第二次降临描述为“荣耀的显现”。

关于第二次降临，启示录19:11-16中有最为详细的记载：“我观看，见天开了，有一匹白马，骑在马上的称为忠信真实，祂按公义审判，争战。祂的眼睛如同烈火，头上戴着许多冠冕，且有一个名字写着，连祂自己也不知道。祂穿着染血的长袍，圣名称为神的话。天上的军队随着祂，骑着白马，穿着极洁净的细麻衣。又有利剑从祂口中出来，可以击杀列国；祂必用铁杖辖管他们，并踹碎那全能上帝烈怒的酒醡。在祂的衣服和大腿上写着：万王之王，万主之主。”
