# Supplementary material for: Does LLM translation align with translation universals? A cross-genre simplification study on English-Chinese translation based on dependency grammar
Source: PLoS One. 2025 Jun 2;20(6):e0324830. doi: 10.1371/journal.pone.0324830 (PMC12129206; doi:10.1371/journal.pone.0324830)
Supplement: S1 File — (ZIP) [file pone.0324830.s001.zip › yiyan O3-mini 翻译中文语料库/D09C.O3.txt]

耶稣在圣周六做了什么？  
（RNS）每个基督徒都知道这个故事：耶稣在受难日被钉十字架，复活节那天从死里复活。  
但是，他在星期六做了什么呢？  

这个问题引发了几个世纪的争论，让像圣奥古斯丁那样的博学神学家感到困惑，甚至促使一些新教徒主张修改使徒信经——这一基督教最古老的信仰告白之一。  

天主教、东正教以及大多数主流新教教会都认为，耶稣在圣周六降至死亡之境，去拯救那些义人灵魂，比如在他受难前便去世的希伯来族长们。  
天主教《教理问答》称这一降临为“耶稣弥赛亚使命的最后阶段”，在这一阶段，他“为那些先他而去的义人打开了天堂之门”。  

一篇被收入天主教圣周六诵经文献中的古老讲道中提到，一种“巨大的寂静”笼罩了大地，耶稣仿佛在像寻找迷途的羊一样寻找我们最初的祖先亚当。  

这一过程常被称为“地下狱劫掠”，耶稣破门而入哈迪斯的戏剧性形象几乎让所有艺术家都难以抗拒，从画家希罗尼穆斯·博斯到诗人但丁，再到无数东正教圣像画家，都曾描绘这一场景。  

然而，一些新教徒认为，圣经中几乎没有关于这段“往地狱走”的充足证据，而且耶稣自己的话也与之矛盾。  
据路加福音记载，在受难日，耶稣对与他一同被钉十字架的“好盗”说：“今天你要同我在乐园里了。”  

来自明尼苏达州的著名福音派作家兼牧师约翰·派珀表示：“这就是我们唯一能从中得知耶稣在死亡与复活之间做了什么的线索。我不认为那盗贼曾去地狱，而且地狱也不叫乐园。”  

生活在第一世纪的犹太人普遍认为，所有的灵魂在死后都会进入一个冰冷沉寂的地下世界——谢奥尔。  
正如圣母大学神学教授罗伯特·克里格所说，为了强调耶稣真的经历了死亡，他的复活绝非坟墓戏法，使徒们很可能也坚持认为他同样曾逗留在谢奥尔之中。  
“这有助于说明耶稣的复活并非一次简单的复苏，”克里格说道。  

圣经中关于耶稣死亡与复活之间这一段空白时期提及不多。但主张他降至死亡之境的教会通常引用彼得前书3:18-20：“基督也曾一次为罪受死，按着肉体说是死了，却因着圣灵活过来；并且那活着的，是在灵里向那些曾在无知中犯罪、在挪亚时期等候的人传道。”  
这里神秘地补充道，那些被囚禁的灵魂正是当时在挪亚年代“不顺从”的人们。  

作为基督教神学奠基人之一的奥古斯丁认为，彼得的这一段话更多是一种寓言而非历史现实。也就是说，耶稣是“藉着灵”，通过挪亚向希伯来人传道，而不是直接在地狱中向他们宣讲。  
不过，就连奥古斯丁也曾表示，关于耶稣在死后究竟向谁传道的问题“令我极为不安”。  

如果不是因为一位名叫鲁菲努斯的四世纪主教在对使徒信经的注解中补充说耶稣“ad inferna”——即下到地狱，这一观点可能不会形成一整套教义。  
这一短语被沿用下来，并在几个世纪后正式加入这一具有深远影响的信经中。  

然而，对于地狱概念的不断演变也使问题变得更为复杂。  
随着炼狱和边界状态（limbo）的层层增加，像托马斯·阿奎那这样的神学家费尽心思试图弄清楚耶稣究竟拜访了哪一个领域，又拯救了哪些人。  

其他一些基督教学者，如马丁·路德和约翰·加尔文，则在基督是否在地狱中受苦以完全赎清人类罪孽的问题上存在分歧。  
这一问题最近由已故的瑞士神学家汉斯·乌尔·冯·巴尔塔萨尔提出，并曾在天主教杂志《第一事物》中引发过一场激烈的神学争论。  

前福音神学会主席、现凤凰城神学院教授韦恩·格鲁登指出，通过“彻底”修正使徒信经并删去关于降狱的那句话，可以结束这一混乱和争论。  
他在其作为福音派学院通用教材的《系统神学》中写道：“支持这一说法的唯一论点似乎仅仅是它存在了这么久。但一个老错误仍然是错误。”  
和派珀一样，格鲁登表示在宣读使徒信经时，他会跳过关于耶稣降狱的那句话。  

然而，“劫狱”仍然是东正教基督徒的核心信条，他们会将一幅描绘耶稣降狱的圣像置于教堂前方，随着星期六之夜过渡到复活节星期天，该圣像常被供奉和亲吻，持续四十天。  
“对我们来说，代表复活节的圣像不是空坟或十字架，而是基督降入哈迪斯的形象。”  
纽约克雷斯特伍德圣弗拉基米尔东正教神学院的神学教授彼得·布泰内夫如是说。
