# Supplementary material for: Does LLM translation align with translation universals? A cross-genre simplification study on English-Chinese translation based on dependency grammar
Source: PLoS One. 2025 Jun 2;20(6):e0324830. doi: 10.1371/journal.pone.0324830 (PMC12129206; doi:10.1371/journal.pone.0324830)
Supplement: S1 File — (ZIP) [file pone.0324830.s001.zip › yiyan O3-mini 翻译中文语料库/D10A.O3.txt]

神为何爱我们？

这个简短的问题是历来被提出的最深刻的问题之一，而没有任何人能够完全回答它。然而，有一点是确定的：神之所以爱我们，并不是因为我们可爱，或因为我们配得上祂的爱。事实上，情况恰恰相反。自从堕落以来，人类的状态一直是反叛和不服从。耶利米书 17:9 描述了人内心的状态：“心比万物都诡诈，至极；谁能识透呢？”我们内心已被罪深深败坏，连我们自己也未能意识到罪对我们的玷污有多深。在我们自然的状态下，我们既不寻求神，也不爱神，更不会渴慕神。

罗马书 3:10-12 清楚地陈述了自然、未重生之人的状态：“如经上记着：‘没有义人，连一个也没有；没有明白的，连一个也没有；没有寻求神的，连一个也没有。全都偏离正路，一同变为无用；没有行善的，连一个也没有’。”那么，一个圣洁、公义且完美的神，怎能爱这样的生物呢？要理解这一点，我们必须了解神的本性和品格。

约翰壹书 4:8 和 16 告诉我们，“神就是爱。”从未有过比这更重要的宣言；从未有过用几句话就蕴涵如此丰富意义的表达——神就是爱。这是一句意义深远的话。神不仅仅是去爱；祂本身就是爱。祂的本性和精髓就是爱。爱充满了祂的整个存在，并渗透到祂所有其他的属性中，甚至包括祂的愤怒与忿恨。因为神的本质就是爱，祂必定彰显爱，就像祂必须彰显所有其他属性一样，因为这样做会荣耀祂。荣耀神是最崇高、最美好、最崇贵的行为，所以，理所当然，荣耀祂本身正是祂必须做的事，因为祂是至高无上、最完美的，配得一切荣耀。

既然爱是神本质的一部分，祂便以倾注爱意给那些不配得到、却反叛于祂的人来显示祂的爱。神的爱并非那种感伤、多愁善感、浪漫的情感，而是阿伽佩式的爱，即自我牺牲之爱。祂通过将祂的儿子送上十字架，为我们的罪付出代价（约翰壹书 4:10）、吸引我们归向祂（约翰福音 6:44）、赦免我们对祂的反叛，并差遣祂的圣灵内住信徒，使我们能够像祂一样去爱，尽显了这种牺牲的爱。祂之所以这样做，正是因为我们根本不配得祂的爱。“惟有基督在我们还作罪人的时候为我们死，神的爱就在此向我们显明了”（罗马书 5:8）。

神的爱是个人的。祂认识我们每一个人，并以个人的方式爱我们。祂的爱是宏大无边的，没有开始也没有结束。正是因为我们能体验到神的爱，这使基督教与所有其他宗教截然不同。神为何爱我们？正是因为祂本身的本质：“神就是爱。”
