# Supplementary material for: Does LLM translation align with translation universals? A cross-genre simplification study on English-Chinese translation based on dependency grammar
Source: PLoS One. 2025 Jun 2;20(6):e0324830. doi: 10.1371/journal.pone.0324830 (PMC12129206; doi:10.1371/journal.pone.0324830)
Supplement: S1 File — (ZIP) [file pone.0324830.s001.zip › yiyan O3-mini 翻译中文语料库/D10B.O3.txt]

谁创造了上帝？  
上帝从何而来？

无神论者和怀疑论者常用的一个论点是，如果所有事物都需要一个原因，那么上帝也必然需要一个原因。他们的结论是：如果上帝需要一个原因，那么他就不能称为上帝（而如果上帝不是真正的上帝，那自然就不存在上帝了）。这实际上是一种更为复杂的“谁造了上帝？”这一基本问题的表现形式。

人人都知道，什么都不会从无中生有。所以，如果上帝是“某物”，那么他必须有个原因，对吗？

这个问题之所以棘手，是因为它暗中假设上帝是从某处来的，然后又问“那是什么地方？”答案是，这个问题根本没有意义。它就像是在问：“蓝色闻起来是什么味道？”蓝色不属于有气味的事物类别，因此问题本身就是错误的。同样，上帝也不属于那些被创造或有因的事物。上帝是无因且未被创造的——他就是那样存在着。

我们怎么知道这一点？我们知道“无中不能生有”。如果曾经存在过绝对的虚无，那么就永远不会有任何东西产生。但事实是，万物都存在。因此，不可能曾经存在过绝对的虚无，总有某种永恒存在的“某物”。而那永恒存在的东西，就是我们所称的上帝。上帝是那位无因而起、使其他万物存在的存在；上帝是那位未被创造的创造者，创造了宇宙及其万物。
