# Supplementary material for: Does LLM translation align with translation universals? A cross-genre simplification study on English-Chinese translation based on dependency grammar
Source: PLoS One. 2025 Jun 2;20(6):e0324830. doi: 10.1371/journal.pone.0324830 (PMC12129206; doi:10.1371/journal.pone.0324830)
Supplement: S1 File — (ZIP) [file pone.0324830.s001.zip › yiyan O3-mini 翻译中文语料库/D10C.O3.txt]

《基督教的起源：一位无神论者的指南》

古罗马的统治者在宗教事务上极为务实。当一个部落被征服，其土地被纳入帝国版图时，罗马便会将该部落的神灵据为己有，并加入到不断扩大的外来神祇体系中。当屋大维确立了至高无上的政治权力时，他也自称具有神格；帝国各城被鼓励在对皇帝的崇拜中展开竞争。

在她对基督教时代初期信仰与权力关系的宏大叙述中，塞琳娜·奥格雷迪用极大的兴趣和生动的笔触展示了异教宗教在罗马生活的奢华与颓废背景下的政治应用。随后，她进一步探讨了在世界其他许多地区，特别是波斯、印度和中国，权威与信仰之间的互动。其结果是一场充满乐趣和知识性的比较宗教学之旅。

然而，作为一位英国广播员和作家，奥格雷迪女士怀有更为雄心勃勃的目的。通过探讨各种不同形式的神权政治和“凯撒教皇制”，她试图构建一种背景，解释纳撒勒人耶稣如何从加利利各村的传道者崛起，基督教如何如燎原之火般迅速蔓延，并最终被罗马帝国定为国教。换句话说，她旨在为这一历史现象寻找一个纯粹世俗的解释，而这一现象在基督教自身的说法中则归因于圣灵的作为。

由此，她进入了半个世纪前圣经学者争论纷纷的领域：历史上的耶稣与信仰和教条中的基督究竟有何关联？她以娴熟的新闻敏锐性给出答案，比那些塞满脚注的学术作家更为自信满满。

对于学界那些从世俗角度探寻历史耶稣的人来说，关于历史耶稣的确切认识始终难以捉摸。书面记载稀少，甚至几乎不存在，而作为这一时期少有的主要用闪米特语写成的资料之一的《死海古卷》，其重要性也一直存在激烈争议。然而，奥格雷迪女士的观点十分明确：对她而言，耶稣只是众多流浪传教士和行神迹者中的一员，他并未特别宣称自己具有神性，而是表达了一种犹太民族主义。（有人或许会反驳：既然如此，他为何还要求追随者“该撒的物归该撒”？）在她看来，那位自称“上帝之子”，并成为罗马与拜占庭皇帝统治的名义的形象，其实是由保罗构建的。保罗将基督教塑造成一种既具有普世吸引力（类似于伊斯兰教吸引全人类），又具有政治温顺性的宗教，从而极为适合帝国的需求。

作者的许多观点颇具见地。无论是在古罗马还是其他时代，帝国的和平在一种悖论中反而引发了社会和文化的脱节。和平促进了商业和旅行，使得不同种族和宗教群体之间得以交流。她关于普世宗教对帝国有利的论断虽不新颖，但却站得住脚；不过，她本可以在参考书目中加入英国学者加斯·福登关于晚期古代一神论的研究。

奥格雷迪女士指出，保罗在某种意义上是在解决他自己的私人困境——如何为一位受虔诚宗教信仰驱动、接受过希腊教育又拥有罗马公民身份的犹太人确立身份——因此他创立了一种适用于全人类的宗教。三个世纪后，罗马帝国的统治者发现保罗对个人困境的回答正好迎合了帝国在意识形态上的需求。

在最后一章中，她将论点推向高潮，探讨了“保罗如何创造了基督”这一命题——也就是说，这位使徒是如何根据自己那些在异象中“遇见”的神秘神灵的启示，构思出一种实用的世界宗教形式。她的论点既包括保罗如何创造性地应对自身困境，也包括一神信仰如何使晚期罗马帝国团结一致，这两方面都有说服力；但在追溯基督教历史最初300年间所发生事件的过程中，许多因果联系仍显不足。即使读者认可保罗通过经受长期监禁、鞭笞和船难来表达其身份政治的观点，仍难以理解他如何说服其他如此众多的人追随他的步伐。无论答案为何，这显然需要超过30页篇幅的详细论述才能阐明。
