# Supplementary material for: Does LLM translation align with translation universals? A cross-genre simplification study on English-Chinese translation based on dependency grammar
Source: PLoS One. 2025 Jun 2;20(6):e0324830. doi: 10.1371/journal.pone.0324830 (PMC12129206; doi:10.1371/journal.pone.0324830)
Supplement: S1 File — (ZIP) [file pone.0324830.s001.zip › yiyan O3-mini 翻译中文语料库/D10D.O3.txt]

圣经中关于宽恕有何论述？

对于大多数基督徒来说，宽恕并非易事。特别是当冒犯者并非亲近的人，而罪行又很严重时，基督徒更难以施以宽恕。

然而，耶稣在圣经中命令基督徒彼此宽恕，正如他们期待上帝也如此对待他们一样。

圣经对宽恕有着诸多论述。

在《马太福音》6:14-15（新国际版）中，耶稣告诉听众在宽恕的问题上要谨慎行事，免得在自己犯罪时，因缺乏宽恕而使上帝的宽恕受到威胁。

如果基督徒不实践宽恕，他们的祷告可能会受到阻碍。

耶稣在《马太福音》6:9-13（新国际版）中为我们提供了我们所知道的主祷文作为祷告的范例。其中，主祷文的第12节中说，我们应当请求上帝宽恕我们的过犯，就如同我们已经宽恕了别人一样。

换句话说，信徒在向上帝祈求宽恕之前，应该先将宽恕施予他人。

如果不遵循先宽恕别人的这一模式，祷告很可能得不到应允。

《箴言》28:9（新国际版）提到，如果有人拒绝听从上帝的训诫，那么这个人的祷告是可憎恶的。

当然，上帝的训诫就包括将宽恕施予他人。

《马可福音》11:25（新国际版）也指出，若在祷告时对任何人怀有怨恨，就应该先宽恕那人，这样你的罪也才能得以赦免。

圣经告诉我们，在施予宽恕时要保持耐心。

《歌罗西书》3:13（新国际版）中说，我们应彼此包容，也就是要有耐心。这段经文还强调，耐心应与宽恕相结合。

耐心是一种同样难以培养和实践的品质；正如宽恕一样，它并非自然而然就能拥有的。

宽恕是基督徒必须反复实践的。《马太福音》18:21-22（新国际版）告诉我们，信徒需要宽恕冒犯自己的弟兄七十个七次。

重要的不是宽恕的次数，而是基督徒在今生中必须经常行此举的现实。

假如对方不肯宽恕你怎么办？

如果你对某人做错了事，你无法强迫对方给予宽恕。

圣经中关于宽恕的经文都表明，你应先反省自己的内心，首先宽恕对方。

如果你曾冒犯过某人，并向其表达了你的懊悔或给予了赔偿，那么你已尽了最大的努力。

如果对方是一位信徒，那么他或她也有同样的责任去宽恕；不过，这完全是他或她与上帝之间的事。

基督徒之间的宽恕并不总能重新建立信任。
