# Supplementary material for: Does LLM translation align with translation universals? A cross-genre simplification study on English-Chinese translation based on dependency grammar
Source: PLoS One. 2025 Jun 2;20(6):e0324830. doi: 10.1371/journal.pone.0324830 (PMC12129206; doi:10.1371/journal.pone.0324830)
Supplement: S1 File — (ZIP) [file pone.0324830.s001.zip › yiyan O3-mini 翻译中文语料库/D11A.O3.txt]

如何区分逊尼派与什叶派穆斯林

“在我死后，我的民族将分裂为70个支派，只有一个能上天堂，其余全都下地狱。”  
这正是先知穆罕默德的预言，据我所知，情况也确实如此；不过对于预言中哪一个支派能够上天堂这一部分，没人能确切说明，尽管每个派别都宣称自己是那唯一的派别。

伊斯兰教内的两个主要派别是逊尼派和什叶派。  
之所以称他们为逊尼派，是因为他们遵循穆罕默德先知的“逊奈”（即他的言行）；而另一些则被称为什叶派，因为他们是阿里的追随者或支持者——阿里·伊本·阿比·塔利卜，即先知的堂兄和女婿，所以他们又被称为“什叶阿里”（Ali’s partisans）。

你可以根据名字、外貌、礼拜中的细微差别、礼拜场所以及某些特定的仪式和庆典来区分一个人是逊尼派还是什叶派。

名字：  
尽管不论何派，世界各地的穆斯林都会给孩子取一些通用的名字，比如以先知命名的“穆罕默德”或由“穆罕默德”衍生出来的“艾哈迈德”。  
然而，有些名字带有明显的宗派标志，一旦使用，几乎可以确定这个人是逊尼派还是什叶派。例如，对于什叶派来说，名字“阿里”、“哈桑”、“侯赛因”和“扎赫拉”等较常见；而对于逊尼派，名字“奥马尔”、“乌斯曼”则较为典型。  
至于穆斯林女性，在名字上逊尼派和什叶派的差异虽不大，不过可以说什叶派倾向于为女儿取名“扎赫拉”（Zahraa）。

外貌：  
那些剃光头和剃去络腮胡的人，头上戴着小帽，一般是逊尼派的宗教人士。  
而某些身份较高的“谢赫”（sheikh）则佩戴一种长布缠绕在小红帽外的头巾。  
什叶派的宗教职员可能头上包着黑色的头巾，这表明该教士来自先知的血脉，被称为“赛义德”（Sayyid）；否则，如果宗教职员戴的是白色头巾，则表明他并非来自先知的血统。

至于世俗化的什叶派（主要受波斯文化影响），世界上超过60%的什叶派穆斯林居住在伊朗（即昔日的波斯），他们通常不打领带，穿着无彩色的衬衫，而且有些人会留一点胡须或只是修剪而不完全剃光。  
对于什叶派的年轻人，他们往往在手臂上纹身，例如“阿里”或“侯赛因（阿里的儿子）”的名字，又或者是阿里之剑“图阿尔菲卡尔”（分裂头的剑）。他们甚至佩戴印有这把剑的项链。  
在家中，逊尼派通常悬挂《古兰经》经文，而什叶派则会挂有侯赛因的画像，描绘他遭杀的场景——一位阿拉伯骑士骑在马上侧身倾斜，胸前插着长矛。此外，他们还会把“图阿尔菲卡尔”之剑的画像以及阿里和侯赛因的名字装在相框中悬挂；车辆和社区环境中也是如此。

对于女性来说，仅凭外貌有时很难区分逊尼与什叶女性，因为在宗教规条（或称先知的方式）的执行上都有极端的保守性。  
例如，沙特阿拉伯是一个逊尼派国家，当地女性被要求必须穿着称为“沙多尔”（shador）的黑色长袍，遮盖全身从头到脚。  
而在伊朗这一什叶派国家，女性也被强制要求穿着“沙多尔”，无论她们喜不喜欢，正如沙特阿拉伯一样。

不过，在一些较为温和的伊斯兰国家，如马来西亚（一个逊尼派国家），女性倾向于戴一块覆盖头部、颈部和耳朵的面纱，穿长裤和长衬衫以保持端庄；或者她们也可以穿长裙以遮掩身体曲线。  
至于温和的什叶派女性，她们的着装方式大致相同，但会以某种方式作出区分以便相互识别。  
例如，在黎巴嫩，温和的什叶派女性在佩戴面纱时会在左侧别上一枚别针，使其看起来与众不同，便于他人辨认。

礼拜中的差别：  
自从先知时代起，在召集信徒礼拜时，穆斯林们都会呼唤真主与先知穆罕默德，而什叶派则会在此基础上额外提及阿里。  
穆斯林（无论逊尼还是什叶）在礼拜时都铺着小地毯，他们跪拜、俯身并将额头触地，但什叶派不同于逊尼派的地方在于，他们会在触地时先把头贴在一块名为“图尔巴”（turba）的石头上，这块石头来自神圣的纳贾夫城。  
礼拜时，逊尼派会把双臂交叉放在胸前略低于肋骨的位置，而什叶派则将手臂自然垂放。  
此外，礼拜的时间上也存在差异：什叶派的礼拜时间往往比逊尼派晚几分钟，或许正是为了强调彼此之间的不同。  
这种差异也体现在斋月期间的开斋时间上：两派在开斋时间上有着细微的时差，并且庆祝斋月结束（“开斋节”？）的日期也会相隔一两天。

至于女性，无论是逊尼派还是什叶派，伊斯兰教都倾向于给予男性更多的特权；根据《古兰经》，女性与男性并不平等，因此她们通常在家中礼拜，而不是与男性一同在清真寺内。  
男女甚至在公共场所或学校中都不允许混合在一起。

逊尼派习惯于在带有圆顶和宣礼塔的清真寺内礼拜，而什叶派则多在称为“侯赛尼耶”（Husseiniya）的场所礼拜和集会，这种场所既类似清真寺又兼具社区中心功能，是他们在纪念侯赛因（阿里的儿子）逝世时共同表达哀悼的地方。

仪式：  
逊尼派和什叶派都庆祝先知的诞生和以斯拉之日，但只有什叶派设有阿舒拉节（Ashura Day），在这一天他们悲痛地纪念侯赛因（阿里的儿子）被逊尼派所杀，这也是这两个派别之间仇恨的原因之一。什叶派在侯赛尼耶内连续十天共同表达哀悼（可以看出“侯赛尼耶”一词源自“侯赛因”）。  
在这十天里，什叶派的男性通常穿黑衣，不剃胡须；而世俗女性则不化妆、不涂香水，若佩戴面纱，也必须是黑色。在第十天，他们会集体走上街头，以拍打胸膛的方式表达哀悼。有些人甚至用皮鞭抽打自己、用刀刻划并敲击头部以致流血，以此来表达对未能阻止悲剧发生的深切悔恨。  
在逊尼派眼中，这种行为被视为不雅且不文明。

我相信你还能发现这两个伊斯兰教派之间更多的区别。希望我从与他们生活相处以及拥有来自两个派别的朋友中获得的经验能在你需要辨别他们时帮到你。
