# Supplementary material for: Does LLM translation align with translation universals? A cross-genre simplification study on English-Chinese translation based on dependency grammar
Source: PLoS One. 2025 Jun 2;20(6):e0324830. doi: 10.1371/journal.pone.0324830 (PMC12129206; doi:10.1371/journal.pone.0324830)
Supplement: S1 File — (ZIP) [file pone.0324830.s001.zip › yiyan O3-mini 翻译中文语料库/D11B.O3.txt]

《经济学人》解释道：为何印度穆斯林如此温和

9月3日，基地组织头目艾曼·扎瓦希里发布了一段视频信息，承诺将在南亚“高举圣战旗帜”。  
然而，许多分析人士对此仅仅是不置可否地耸耸肩。  
这个极端主义组织看起来越来越不受控制。  
自从2011年奥萨马·本·拉登被击毙后，基地组织的影响力已大大受限。  
它的存在甚至被叙利亚和伊拉克那残暴的“伊斯兰国”所掩盖，该组织不仅吸引来自多个国家的志愿战士，还声称将把阿富汗和巴基斯坦也纳入其统治之下。  
不过，对基地组织威胁持怀疑态度的最大原因在于，无论是基地组织还是“伊斯兰国”，都不太可能获得印度超过极少数穆斯林的支持。

印度穆斯林数量众多，但总体温和。  
尽管他们仅占全国人口的15%左右，约1.8亿人，但这个数字几乎与巴基斯坦的总人口相当。  
其中许多人心存不满。  
在印度唯一一个穆斯林占多数的邦——克什米尔，居民因多年来遭受印度安全部队强硬统治而心生怨恨，抗议活动频频爆发。  
印度城市偶尔会发生恐怖袭击，这些袭击通常归咎于本土极端组织“印度圣战者”。  
2013年2月，海得拉巴发生的一起爆炸事件造成16人死亡。  
但此类袭击的频率和致命性正逐渐降低，这可能与来自巴基斯坦的支持减弱有关。  
另外，穆斯林与印度教徒之间偶尔也会爆发致命的宗教冲突，最引人注目的事件发生在去年北部一个城镇——穆扎法尔纳加尔附近，至少有40人丧生。

印度穆斯林普遍面临一些不利条件：他们的教育水平、收入、政治代表性以及政府就业机会均低于多数印度教徒。  
尽管如此，几乎所有印度穆斯林都保持着温和、宽容的态度，乐于谴责宗教暴力，也愿意与其他宗教的人交往。  
如此情形与邻国巴基斯坦那种宗派大屠杀、日益激进和愈加保守的局面形成了鲜明对比。

这种温和态度可以归因于多种因素。  
在南亚，伊斯兰教历史悠久，超过千年，但长期以来主要由与非穆斯林印度教徒紧密融合的苏菲派主导，他们共享许多文化习俗。  
而在巴基斯坦，由于几十年来大规模移民涌向海湾国家以及与沙特阿拉伯的密切政治联系，更为严厉的逊尼派伊斯兰形态得以流行，尤其是瓦哈比和迪奥班迪派清真寺、伊斯兰学校及其教义的传播。  
相比之下，许多印度穆斯林移民到海湾国家（例如来自喀拉拉邦）在大规模引入更为强硬的伊斯兰形式方面效果较差。  
此外，印度的伊斯兰学校似乎也受到国家更严格的监管。  
同样重要的是，印度——不同于巴基斯坦以及其他许多穆斯林人口众多的国家——长期以来一直保持着一个充满活力、坚韧的民主制度。  
世俗宪法和少数族群在选举中的显著票源为印度穆斯林在政治体系中赢得了一席之地。  
很多穆斯林为身为印度人感到骄傲，尽管也有少数人支持巴基斯坦的板球队。  
政府为帮助“落后”穆斯林群体而实行的目标性福利计划也起了一定作用。  
今年印度选举出印度教民族主义者纳伦德拉·莫迪出任总理，虽不足以令印度穆斯林振奋，但他承诺将世俗宪法视为“圣经”，这在一定程度上缓解了他们的焦虑。  
或许同样值得注意的是，由于印度穆斯林分布在全国各地，他们在几乎所有地方都构成了一个虽然不大但不可忽视的少数群体。这使得占多数的印度教徒与穆斯林之间大多能和睦相处，因为极端主义的出现将对几乎所有人都造成破坏。

这种温和态度无疑是一种福祉，有助于防止更多的宗派暴力。  
即便是历来问题重重的克什米尔，在过去三年内也保持了相对平静。  
虽然传出有少数印度青年加入了中东的“伊斯兰国”，但鉴于他们只来自1.8亿人口的群体，这显得微不足道（更令人担忧的是，有报道称在日益强硬的逊尼派马尔代夫中，已有几名年轻人加入“伊斯兰国”）。  
然而，今天的温和状态并不能保证明天印度就不会出现极端主义。  
有人认为，印度穆斯林长期温和的另一个原因是他们的识字率和收入较低，这使他们相对与那些全球性的力量（如圣战网站和有关中东穆斯林惨遭暴行的新闻）隔绝，从而难以激起愤怒。  
但随着识字率提高，人口城市化加剧，财富和信息不断增长，更极端的派别或许会由此崛起。  
大规模的移民流向海湾也可能再次引入更为保守的伊斯兰信仰及资助瓦哈比清真寺和伊斯兰学校。  
同样地，如果掌权的印度教民族主义者变得更加强硬，随之而来的反弹和极端主义的上升也不足为奇。

印度的稳定是一项了不起的成就。  
寄希望于此，像扎瓦希里这样的狂热分子和凶手将终将无法实现他们那绝望的野心。  
但维护这种稳定，将是每个人的共同责任。
