# Supplementary material for: Does LLM translation align with translation universals? A cross-genre simplification study on English-Chinese translation based on dependency grammar
Source: PLoS One. 2025 Jun 2;20(6):e0324830. doi: 10.1371/journal.pone.0324830 (PMC12129206; doi:10.1371/journal.pone.0324830)
Supplement: S1 File — (ZIP) [file pone.0324830.s001.zip › yiyan O3-mini 翻译中文语料库/D12.O3.txt]

穆斯林中的传福音 3

在他最近所著的《今日传福音》中，兹韦默博士曾明确指出：“信息比方法更为重要。”虽然我们完全认同这一点，但同时也必须谨慎地调整我们的方式，以充分利用每一个新机会。

传福音的信息始终不变。神不改变，耶稣基督昨日、今日、直到永远都是那位同一位救主。基督的十字架和祂的复活始终是我们传讲信息的核心，因为祂们就是那不变的重大事实，正是借此，创造者介入人类历史的长河，为罪付出代价，并拯救人归向自己。

传扬基督真理的方法不仅随着时间和情势而变化，我们还认为，在未来新的时代里，更应摒弃那种曾使基督徒与穆斯林关系被冠以“伟大的穆斯林争论”的态度。

最近，一个研究小组在对穆斯林与基督徒关系的历史回顾中提出了两点：第一，从一开始，基督徒与穆斯林之间的关系主要并不局限于宗教层面。他们曾在政治和军事冲突、商业和其他形式的竞争中相遇，但在宗教领域的大规模交往却寥寥无几；第二，从一开始，双方都有误解存在，各自的信仰也曾被对方的知识分子和教会领袖误传。

如果情况真是如此，那么我们基督徒必须寻求一种更深刻、更真实地理解伊斯兰教的方法，以便向其信徒传递其所缺乏的那一位——《圣经》中的基督，即那位钉十字架、复活并活跃于世的主。

在前一章中，我们已经提出，传福音者应努力成为回避争论的行家，坦率地拒绝参与论战，而是以积极的态度呈现基督为救主和主宰，进一步向那些愿意聆听道的人传授《圣经》。虽然这一观点在前一章已经阐明，但出于强调之目的，我们还是在此重申：当必须回答质疑时，我们应尽可能以《圣经》话语作答，而不是用我们自己的陈述。

我们记得，一位从事穆斯林传教多年的老传教士曾说：“我们的解释常常无法阐明那不可解释的事物，但神的话却绝不会徒然无功。”另外，我们可以再重复一遍：我们应努力效法基督的方法，祂不是陷入无谓的争辩，而是直击个体的心灵、良知与生活处境，例如对尼哥底母（约翰福音3章）和撒玛利亚妇人（约翰福音4章）的做法。

来自世界各地对这种方法的建议纷至沓来，爪哇甚至传来消息，他们正沿着这样的思路培训他们的传福音者，即：
1. 避免争论；
2. 尽可能总是引用《圣经》作答；
3. 研习并效法基督的方法。

在近来的欧洲大陆神学界，卡尔·巴特与埃米尔·布伦纳就传递基督真理的切入点问题出现了些许分歧。巴特认为，我们应从神的话开始，再将其真理应用到人的需要上；而布伦纳则认为，我们应以人的需要为出发点，从人的处境引出神在祂话语中的回应。看来，这两种观点各自都能为与穆斯林的工作提供有益的启示。

耶稣基督以及《圣经》中的先知确实是从人的处境出发，带来了神的光芒。随着过去那些传统宗教制裁的逐步消退，穆斯林世界正面临着极大的灵性真空，我们将不得不直面人们的现实状况，并借着神圣真理的光辉来驱散他们灵魂中的黑暗。

另一方面，《圣经》仍然是根本。正如我们所指出的，多数脱离伊斯兰教转而归信基督教的人见证，他们最初正是因听闻或阅读《圣经》而被吸引，在很多案例中，《圣经》直接促成了他们的转变。这应当进一步强化我们基本方法中的另一点：以各种可能的方式扩大《圣经》的流通。

在这方面，让我们决心充分利用无线电、留声机以及各种视觉辅助工具，来传播《圣经》的信息。即便是再细微的工具，只要受到圣灵的祝福，也能产生重大的效果。一位传教士建议，只要背诵一段用精美文笔叙述的简短基督故事，并在适当时机讲给人听，就能取得很大成效；还有一位建议，如果在晨祷中能将一节经文牢记于心，那么在一天中的很多时候，这段经文都能在传福音的接触中得到应用。

在我们塔布里兹的教会中，有几位盲童已经成为了基督徒。他们用波斯文盲文抄写了《圣经》的许多整本书。当他们阅读我们要学习的经文时，正是一堂生动的见证：随着他们的手指在字符上滑动，嘴唇念出经文的字句，在场的其他年轻穆斯林便知道，尽管他们双目失明，但基督已经点亮了他们的心灵和生命。

说到圣经协会的小册子派发员，伊朗的汤普森主教写道：“这些人，目前是伊朗乡村最为重要的传福音机构。当他们走遍全国派发《圣经》时，他们高尚的基督徒品格和与人交谈的方式，都促成了许多个人的归信，并引起了更多人的追问。”

我们不应理所当然地认为仅靠圣经协会的工作人员就能完成《圣经》的分发任务。在穆斯林国家，这项工作至关重要，所有传教士、本国的基督教工作者以及教会中的其他成员都应致力于这项伟大的传播事业。

正如我们在前一章中提到的，继《圣经》之后，其他基督教文献也在传福音中占有次要但重要的地位。当一位穆斯林朋友在某个议题上固执争辩时，递给他一本阐述这一问题的书籍，远比亲自参与争论要为宜。实际上，基督教文献在传福音功能上的重要性怎能过分强调呢？在穆斯林国家，多年来传教士们已经深刻体会到印刷品的巨大价值。由康斯坦斯·帕德威克女士领导的穆斯林基督教文献委员会长期以来把这一课题呈现在各国领导者面前。如今，在穆斯林世界的主要语种中，已经出版了真正卓越的基督教文献，从单页小册子到长达千页的圣经词典应有尽有。面对未来的新纪元，我们还需要在出版和分发这两方面激发新的热情。

战争机器翻耕穆斯林国家的土地，带来了许多令人震惊的观念变化，因此基督教文献在传福音及巩固教会中，理应比以往任何时候都扮演更加突出的角色。

另一个重要且密切相关的功能，是与扫盲计划结合的传福音。如今，我们有了弗兰克·劳巴赫博士在伊斯兰世界内利用当地语言绘制图表，并发起扫盲运动的经验，我们希望基督教力量能在这一重大工程中继续走在前列，事实上他们已经做到了。将基督呈现给刚刚学会阅读、从而进入全新心智世界的学生，没有比教师与学生之间的关系更好的机会了。理所当然，同一位教师也应为这些新识字的人开启一个全新的属灵世界。

传教航空正日益受到重视，许多在二战期间曾担任飞行员的年轻人，如今正忙于训练其他人为福音飞行。在世界上没有哪个地区比“经书之邦”更适合飞行了。伊斯兰国家中已有许多重要的航空中心，但福音不应只交给商业、政治和军事的代表来进行快速运输。由于人口中心之间往往夹杂着大片沙漠与荒地，空中交通正成为未来传教工作理想的交通方式。如果我们不留心时代的标志，几年后我们可能就会像还靠驼队从大马士革赶往巴格达那样过时。新型快捷的交通工具应当成为上帝赐予我们重新诠释传福音的一项恩赐。

传教的冒险

一位多年来与穆斯林同工的传福音者说，在这项工作中，总是需要以极大的策略行事，但有时也必须超越安全区。对一个穆斯林来说，接受基督无疑是一场信仰的伟大冒险，作为基督徒传福音者，我们也必须勇于冒险。

记得麦克伊·米勒博士在德黑兰首次举办一系列公开传福音集会时，大多数人都预料会发生麻烦。但他一句话也未提及或攻击伊斯兰教，而是传讲了一则积极的基督福音。集会出席者络绎不绝，并且未出现任何不良事件。此后，类似的集会在伊朗许多城市陆续举行。在某些场合，通过售票入场反而增强了集会的出席率和人们的兴趣。

然而，事实依然是，在穆斯林世界，用一钩一线的方式所捕捉的“鱼”远比撒下福音网捕捉大量鱼群更能获得成果。与其进行公开的讲道，不如进行个人传福音，这种方式更能取得效果。通过祷告、与人进行一对一地心灵对话，是赢得灵魂的最佳方法。个别会谈的目的在于创造一个圣礼时刻，让人类的灵魂在基督里遇见显明的神。这种经历可以在任何地方发生，但在公共传福音或阅读室旁设立一间私密办公室，却是最能点燃人与人之间基督爱火的有效方式。

虽然传福音是每一位传教士和全职基督教工作者的责任，但只有当平信徒也参与这项神圣任务时，才能形成巨大的进步。事实上，伊斯兰教在这一点上给了我们一个重要的启示——其传播在东印度和非洲中部等地区，很大程度上正是靠那些追随阿拉伯先知、从事商业活动的人所推动的。当生活在穆斯林国家的基督徒也以同样的热忱推广他们的信仰和宣告福音时，我们必将迎来一个新的时代，更多穆斯林归信基督。必须指出的是，现在已有不少人在这方面非常积极。一位在德黑兰建造新房的基督徒，特意为私人传福音设立了一个专门的房间。朋友们前来收听广播，留下来聆听基督的声音！这不仅是平信徒传福音的一个例证，更是通过基督徒家庭传播福音的范例，而这种做法如果广泛实施，将硕果累累。

在许多穆斯林国家，妇女社会地位的新变化使得家庭问题更加引人注目。在公开场合和媒体中提及的家庭，并非那种典型的穆斯林家庭，而是指那种拥有一位妻子，同时肩负母亲角色的基督徒家庭。
