# Supplementary material for: Does LLM translation align with translation universals? A cross-genre simplification study on English-Chinese translation based on dependency grammar
Source: PLoS One. 2025 Jun 2;20(6):e0324830. doi: 10.1371/journal.pone.0324830 (PMC12129206; doi:10.1371/journal.pone.0324830)
Supplement: S1 File — (ZIP) [file pone.0324830.s001.zip › yiyan O3-mini 翻译中文语料库/D13A.O3.txt]

关于斋月你需要知道的一切

斋月是什么？  
斋月是伊斯兰历的第九个月，也是穆斯林一年中最重要的时段之一。  
这是一个精神觉醒、自我反省以及纪念真主的时期，穆斯林通过禁食和祈祷来遵守这一传统。  
斋月教导穆斯林自律、谦逊和慷慨。  
慈善是斋月的重要组成部分，穆斯林被期望帮助有需要的人。  
对于全球超过十亿的穆斯林来说，这是一段献身于真主和自我克制的时光，期间不仅会举行集体晚祷，还会强调伊斯兰的基本教义，并进一步增强整个伊斯兰民族（Ummah）的凝聚力。

斋月何时来临？  
斋月在公历中每年比前一年提前11天，其禁食时长也会根据所处的季节而有所不同。  
正如所有伊斯兰月份一样，斋月的开始取决于新月（hilal）的出现，因此新月常被非正式地作为这一月的象征。  
由于观月结果存在差异，不同国家的斋月开始时间也不尽相同，不过许多国家会选择跟随沙特阿拉伯的观测结果，以便共同迎接斋月。  
作为伊斯兰五大支柱之一，斋月期间的禁食被认为是最高形式的崇拜，凡是达到青春期且身心健康、未在旅途中的穆斯林均有义务遵守，只要禁食不会对他们造成身体或心理上的伤害。  
因健康或其他原因无法禁食的人，可以选择在其他月份补斋，或以馈赠食物的方式帮助贫困者。

到底需要遵守哪些要求？  
在斋月禁食期间，穆斯林从黎明到黄昏不进食、不饮水，也不进行性行为。  
禁食不仅要求抱有真实且必须口头宣布的意愿，还包括在这一月中特别强调的一系列行为准则和禁忌。  
斋戒（阿拉伯语称sawm，意为“禁欲”）直到公元624年才成为一项义务。  
斋月是净化身体和心灵的机会，也是通过防止骄傲自大来弘扬真诚原则的一种方式。  
其中最大的益处之一是培养出的自我克制和纪律精神，这种精神可以延伸到生活的其他方面，如工作和学习。  
一个典型的禁食日通常以黎明前的苏胡尔餐开始，即在禁食日开始前进餐。  
傍晚时分，当麦格里布（日落）祷告的召唤响起时，穆斯林通常会以另一顿开斋饭（iftar）结束一天的禁食。  
每天像平时一样进行五次祈祷，而在晚礼（Isha）之后还会增加一组特殊的塔拉维祷告（Taraweeh）。  
在私营部门，穆斯林和非穆斯林的工作时间一般都会相应缩短两个小时。

斋月术语指南  
斋月：伊斯兰（农历）中的第九个月。  
Sawm：阿拉伯语中表示“禁食”的词汇。  
Iftar（开斋饭）：在日落后立即结束禁食的餐食。传统上，禁食会以食用椰枣和清水来结束，此时也是亲朋好友团聚的时刻。  
Suhoor（苏胡尔）：黎明前及晨礼（Fajr）前的预备餐，即禁食前的餐食。  
Taraweeh（塔拉维祷告）：晚礼（Isha）之后进行的特别集体祈祷。  
Qiyam-ul-Layl（夜祷）：在斋月最后十天进行的祷告。  
Eid Al Fitr（开斋节）：标志着斋月结束的为期三天的庆祝活动，通常在伊斯兰历第十个月绍瓦尔的第一天举行。  
Fidya：对因健康原因或其他原因无法正确斋戒者提供的补偿，通常以捐款、馈送食物或者宰杀牲畜的方式进行。  
Zakat Al Fitr（斋月捐）：穆斯林每年将其所有财产总价值中的一定比例捐献给慈善机构和贫困者，这项捐赠通常在斋月结束时进行。
