# Supplementary material for: Does LLM translation align with translation universals? A cross-genre simplification study on English-Chinese translation based on dependency grammar
Source: PLoS One. 2025 Jun 2;20(6):e0324830. doi: 10.1371/journal.pone.0324830 (PMC12129206; doi:10.1371/journal.pone.0324830)
Supplement: S1 File — (ZIP) [file pone.0324830.s001.zip › yiyan O3-mini 翻译中文语料库/D13B.O3.txt]

基督徒和穆斯林所崇拜的是同一位神吗？

穆斯林和基督徒对神的看法有一些相似之处。  
基督徒信仰一位永恒的神，他创造了宇宙；穆斯林也把这些属性归于安拉。  
两者都认为神是全能、全知、无处不在的。

伊斯兰教与基督教在关于神的观点上一个重要的区别在于圣经中的三位一体概念。  
在圣经中，神以三个位格向人启示了自己：父神、子神和圣灵。  
虽然三位在本质上都是完整的神，但神并非三个神，而是三位一体的唯一的神。

神之子以人的形态降临，这一事实被称为道成肉身（路加福音1:30-35；约翰福音1:14；歌罗西书2:9；约翰一书4:1-3）。  
主耶稣基督通过在十字架上的牺牲战胜了罪的刑罚和势力（罗马书6:23）。  
在复活之后，耶稣回到天上，与父同在，并将圣灵差遣给信徒（使徒行传1:8-11）。  
有一天，基督将再来，进行审判和统治（使徒行传10:42, 43）。  
那些信靠主耶稣的人将与他同住，但拒绝跟随他的人则必与圣洁的神永远在地狱中隔绝。

“父爱子，将万有都交在他手中。  
信子的人有永生；不信子的人，生命就在他身上定了忿怒” （约翰福音3:35-36）。  
要么是耶稣在十字架上为你的罪承担了神的愤怒，要么就是你在地狱中为你的罪承受神的愤怒（彼得前书2:24）。

三位一体对基督教信仰至关重要。  
如果没有三位一体，就不会有神之子以耶稣基督这个位格降临世界。没有耶稣基督，就没有从罪中得救。没有救恩，罪将使所有人都陷入永恒的地狱。

那么，基督徒和穆斯林是否崇拜同一位神呢？  
一个更好的问题是：“基督徒和穆斯林对神的本质是否都有正确的理解？”  
对此，答案肯定是否定的。  
由于基督教和伊斯兰教对神的概念存在根本差异，这两种信仰不可能都是真理。  
只有圣经中的神才能够解决罪的问题，因为祂赐下了自己的独生子。

“神爱世人，甚至将他的独生子赐给他们，叫一切信他的，不至灭亡，反得永生。  
神差他的儿子降世，不是要定世人的罪，而是要叫世人因他得救。  
信他的，已经不被定罪；不信的，罪已经定了，因为他不信神独生子的名” （约翰福音3:16-18）。
