# Supplementary material for: Does LLM translation align with translation universals? A cross-genre simplification study on English-Chinese translation based on dependency grammar
Source: PLoS One. 2025 Jun 2;20(6):e0324830. doi: 10.1371/journal.pone.0324830 (PMC12129206; doi:10.1371/journal.pone.0324830)
Supplement: S1 File — (ZIP) [file pone.0324830.s001.zip › yiyan O3-mini 翻译中文语料库/D13C.O3.txt]

静悄悄的革命：头巾从中东到美国的复兴

当我13岁时，有一天早晨，一位同学来到学校，头上系着一条米色的头巾。那是在20世纪80年代的摩洛哥。看到她的打扮，我感到很惊讶，便和一群女孩围到她身边，纷纷向她提出各种问题。我们的同学镇定地回答说，她决定佩戴头巾是因为这才是“真正”的穆斯林女孩该有的样子。

这让我们觉得很奇怪。毕竟，我们也是穆斯林女孩，无论我们虔诚程度如何，都不认为宗教要求我们遮盖身体。然而仅仅五年后，当我进入拉巴特的一所大学时，开始佩戴头巾的同学数量已经大幅增加。到我毕业时，人们不断地问我为什么不戴头巾。

这种现象——在经历了数十年几乎被淘汰的边缘状态之后，头巾在穆斯林世界中重新出现——正是女权学者、哈佛大学教授蕾拉·艾哈迈德在《静悄悄的革命：头巾从中东到美国的复兴》一书中探讨的话题。

艾哈迈德认为，头巾的复兴更加令人费解，因为它最初出现在受过高等教育的女性中（而早在几代人之前，这部分女性正是最早摒弃头巾的人群），而且这一变化似乎大多是自发的，发生在那些并没有法律强制女性遮盖的国家。艾哈迈德解释，这一看似矛盾的现象实际上是激进意识形态与巨额资金共同作用的结果。

这种意识形态主要来自穆斯林兄弟会。自埃及独立之后，在与埃及总统贾迈勒·阿卜杜勒·纳赛尔推行的社会主义理念日益不合的背景下，兄弟会逐渐形成了这种主张。艾哈迈德写道，兄弟会“肯定了头巾作为伊斯兰基本要求的地位”，并以此来表达“对主导阶级以及他们引领社会的方向的反对”。有趣的是，兄弟会的成员通常并未受过伊斯兰法的正规训练——他们大多是工程师、医生或各类专业人士——但他们坚持这种解读，而这种解读也与特定的政治目标相吻合。在这种情境下，头巾成了一种显著的信号，标志着对执政精英的不满。而这种推广不仅通过清真寺进行，还通过兄弟会开展的各种社会项目：托儿所、学校、诊所乃至公交服务。

至于那笔巨额资金，艾哈迈德写道，这钱来自沙特阿拉伯。沙特与纳赛尔领导下的埃及陷入了一场被称作“阿拉伯冷战”的激烈对抗。从20世纪60年代中期开始，沙特政府资助了各种被视为抵制社会主义和/或世俗主义的组织。这些资金大都附带有一个条件，即严格执行瓦哈比教义中关于性别分隔的规定，以及由此产生的性别等级制度。正因为沙特几乎无限的资金支持，瓦哈比伊斯兰教在整个穆斯林世界中得以蔓延，对整个地区的服饰风格产生了同质化的影响。

与此同时，穆斯林开始移民欧洲和美国。虽然欧洲国家通常接纳来自前殖民地的移民，但美国则成为了许多国家穆斯林的目的地，这使得美国呈现出一种或许只有在麦加朝觐期间才能见到的种族和文化多样性。这种多样性以及这批移民中较高的受教育水平促成了他们经济上的成功。

然而，艾哈迈德指出，这群体中也有一些坚定的伊斯兰主义者，他们试图用在本国曾经使用的方法来传播自己的理念。穆斯林学生协会在许多美国大学校园中涌现，并全身心投入到“宣传、教育和传播工作”中。值得注意的是，这些协会往往由工程或医科学生主导，而非法律或宗教学者，它们始终只属于少数但组织严密的伊斯兰主义者群体。因此，“在美国伊斯兰现象的叙述中，本土穆斯林多数群体基本上被排除在外。”

艾哈迈德因其奠基性著作《伊斯兰中的女性与性别》和精彩的回忆录《边境通道》而广为人知，这两本书都见证了她对女权主义和世俗理念的深切承诺。然而在这本新书中，她不得不修正自己之前对头巾的看法和立场。她认为，在像美国这样的社会中，由于女性可以自由选择穿着任何服饰，头巾应当与在伊朗或沙特等国家中女性被强制要求佩戴时所具有的意义有所区分。（而在法国这样的社会里，头巾又带有另一层意义——公共学校禁止佩戴头巾，面纱也被法律禁止。） 

在美国，那些曾由思乡的伊斯兰主义学生创办的组织如今由他们在美国出生的后代管理，而这些后代对于“成为一个穆斯林”的意义有着不同的理解。例如，北美伊斯兰协会选举了一位女性英格丽德·马特森担任会长；芝加哥作家兼学者拉莱·巴赫提亚新译的《古兰经》对传统的性别等级解读提出了挑战；在记者阿斯拉·诺马尼和学者阿米娜·瓦杜德的领导下，西弗吉尼亚甚至举办了男女混合祷告活动。
