# Supplementary material for: Does LLM translation align with translation universals? A cross-genre simplification study on English-Chinese translation based on dependency grammar
Source: PLoS One. 2025 Jun 2;20(6):e0324830. doi: 10.1371/journal.pone.0324830 (PMC12129206; doi:10.1371/journal.pone.0324830)
Supplement: S1 File — (ZIP) [file pone.0324830.s001.zip › yiyan O3-mini 翻译中文语料库/D14.O3.txt]

佛教基础：业力

今天我们将讨论佛教中两个常见且相互关联的概念——业力和轮回。虽然这两个概念密切相关，但由于内容较广，我们今天先讲业力，下讲再讲轮回。

我们知道，束缚我们于轮回中的正是烦恼——欲望、恶意和无明。当我们讨论第二圣谛——苦的根本原因时，就提到了这些烦恼。无论是人类、动物，还是那些我们平时无法察觉的其他界众生，每一个轮回中的生命都共同拥有这些烦恼。

在这一点上，所有众生本质上是一样的；但在我们通常能感知的众生中，又存在许多差异。例如，有的人富有，有的人较为贫穷；有的人健康强壮，有的人则体弱多病或残疾；等等。众生之间存在诸多差异，更何况人与动物之间的差异更为显著。这些差别正是由于业力的作用。我们大家虽然都共有欲望、恶意和无明，但各自所处的具体境遇却是因各自不同的业力所致，这决定了我们可能富有、强壮等。正因如此，业力解释了众生之间的差异，说明了为何有的众生幸运、快乐，而有的则相对不幸、不快乐。佛陀曾明确指出，业力正解释了这种差异。你也许还记得，佛陀在证悟当夜的体验中，就获得了关于业力如何影响众生在幸福或不幸境遇中诞生的认识——众生因业力作用，从幸福转为不幸，反之亦然。正是业力，决定了众生所处的种种环境。

说到这里，我们先对业力的功能有了大致了解，接下来就更详细地探讨业力究竟是什么。让我们先试着定义“业力”。或许我们可以从明确“业力不是……”入手。人们常常误解业力这个概念，特别是在日常随意使用时，我们经常听到有人说：“由于业力的原因，一个人无法改变自身处境。”从这种角度看，业力似乎变成了一种逃避责任的说辞，类似于宿命论或命定论。但这绝不是正确理解业力的方式。可能正因为大家普遍对运气和命运的观念影响，使得我们对业力的理解混上了宿命论的色彩。但业力既不是命运，也不是宿命。

既然业力不是命运或宿命，那么它究竟是什么呢？我们回到“业力”这一术语本身：业（karma）意指行动，即“去做”。这直接表明业力的真正含义与命运无关，因为业力本质上是行动，是动态的。然而，业力不仅仅指单纯的行动，因为它不是机械的、无意识或非自主的行为，而是指有意、清醒、刻意、意志驱动的行为。那么，正是这些有意识、刻意的行动如何去影响或决定我们的境遇呢？这是因为每一个行为必然会产生反作用或效果。这一真理在物理界由伟大的物理学家牛顿通过“每个作用都有同等大小的反作用”的定律得以体现。在有意识的道德行为领域，也存在一条与物理定律类似的法则，即任何有意、刻意的行为必然会产生相应的结果。这也是为什么我们有时会谈到业报（Karma-Vipaka），即有意之举与其结出的果报，或称业果（Karma-Phala），即有意之举及其结果。当我们谈及有意行动以及其结果或果实时，我们便是在讲业力法则。

举个例子，若种下一颗芒果种子，最终长出的将是一棵芒果树，并结出芒果；或者，若种下一颗冲冲种子，长出的一定是冲冲树，其果实也将是冲冲。正所谓“种瓜得瓜”，人种什么因，便收获什么果。同样，根据业力法则，如果我们行善，终将结出善果；如果作恶，迟早会招来恶果。也就是说，因产生的效果与因本身是相似的，这一点在后续我们以具体善恶行为的例子时会更为清楚。

通过以上基本介绍，我们可以理解业力大致可分为两类：善业（良善的业力）和不善业（恶劣的业力）。为了不使人误解，我们有必要考察原始术语。在这里，业力又称为“kushala”与“akushala”，即分别代表善业和不善业。为了准确理解这些术语，我们须知道：“kushala”意指“聪明”或“技能高超”，而“akushala”则意为“不聪明”、“不熟练”。这有助于我们用“技能高超”与“不熟练”而非单纯的善与恶来界定，实质上是以技巧与智慧的善用或滥用来分别善与不善。那究竟什么样的行为是善的、不善的呢？善的行为指那些对自己和他人有益的行为，那些不是由欲望、恶意与无明而起，而是源于放下、慈悲和智慧的行为。

有人会问，如何判断一个善行或不善行最终会带来幸福或不幸福的结果？答案是时间会给出答案。正如佛陀所回答的那样，他解释道：只要不善行还未结出痛苦的果报，愚昧的人仍会认为这种行为是好的；然而，一旦不善行结出痛苦的果报，该人便会明白这行为的不善。同理，只要善行未显现幸福果报，一个善良的人也许会觉得行为还不够完善；而当善行结出幸福果报时，他就会确认这种行为的良善。因此，我们需要从长远效果来评判善行与不善行。简单来说，善行最终会为自己和他人带来幸福，不善行则会招致苦难。

具体来说，应当避免的不善行为涉及三种主要途径：身、口、意。其中，需避免的身不善包括三种：杀生、偷盗和邪淫；口不善则包括四种：妄语、诽谤、粗暴言语和恶意闲话；意不善则有三种，应当避免。正如我们所见，其结果总与行为相似：杀生会缩短他人生命、使他人失去亲人等，因此，如果我们杀生，就必定会遭到类似的果报。同样，由于出于贪欲而产生的偷盗，可能导致来生投胎为饿鬼，使人完全无法获得所羡慕之物；如果不是投胎为饿鬼，也会招致贫穷、靠他人度日等苦果。邪淫则往往会导致婚姻失和或家庭不幸。

不善行为产生不善的结果——痛苦，而善行则产生善的结果——幸福。关于善行，我们可以从两个角度来理解：一是仅把善行视为避免不善行为，即避免杀生、盗窃、邪淫等；二是从积极方面描述善行，这包括施舍、正行、禅定、恭敬、服务、功德转移、赞叹他人功德、闻法、讲法以及正见修正等。这些正如不善行为招致痛苦，善行则会带来种种利益。例如，施舍往往会带来财富；闻法则会带来自智慧。无论是善业还是不善业，其效果会因行为时的具体条件而有所差别。换句话说，一项善行或不善行依据其施行条件的不同，其效力会有所不同。决定业力效力的条件可以分为两类：一是主体方面，即行为者自身；二是客体方面，即行为所针对的对象。因此，这些条件既适用于行为的主体，也适用于接受行为的对象。

拿“杀生”这一行为来说，为使杀生行为完全展现其效力，必须具备五个条件：有生命存在；意识到瞥见此生命的存在；存有杀生意图；付诸杀生行为；以及导致该生命死亡。这里同样体现了主观条件与客观条件：主观条件是对生命存在的认识、杀生的意图以及实际的杀生行为；客观条件则是生命本身的存在以及其随之而来的死亡。

类似地，还有五个条件可以修饰业力的重量：1）持续不断、反复进行的行动；2）行动具有强烈的意图和决心；3）行动毫无悔意；4）行动的对象具有非凡卓越的品质；以及5）行为针对那些曾经对自己有恩的人。如果一个人反复进行不善行为，并且意图强烈且毫无悔意，那么这一行为的业力就会不断增强；而客观条件则取决于行为对象的品质与双方关系的性质。换句话说，如果我们对那些具备卓越品质的众生——例如阿罗汉或佛陀——实施善或不善的行为，那么这种行为所结的果报将更为显著。最后，对那些曾经对我们有恩的人（如父母、老师或朋友）所做的行为，无论善恶，其业力效应也会更加重大。

主观条件与客观条件共同决定了业力的重量。这一点十分重要，因为它帮助我们理解业力并非仅是非黑即白、善与恶的简单问题。业力关乎道德行为与伦理责任，而业力法则的运作又极为精密平衡，既能使因果相匹配，又能充分考虑决定行为性质的主客观条件。
