# Supplementary material for: Does LLM translation align with translation universals? A cross-genre simplification study on English-Chinese translation based on dependency grammar
Source: PLoS One. 2025 Jun 2;20(6):e0324830. doi: 10.1371/journal.pone.0324830 (PMC12129206; doi:10.1371/journal.pone.0324830)
Supplement: S1 File — (ZIP) [file pone.0324830.s001.zip › yiyan O3-mini 翻译中文语料库/D15A.O3.txt]

佛教是宗教还是哲学？  
佛教是一种宗教。  
首先，我会向你说明我的理由；接着，我会呈现我为何认为自己错了。  
在美国大众眼中所说的佛教，根本不能代表全世界的佛教。  
大乘佛教中的很大一部分本身就是宗教性的。  
例如，净土宗——日本大乘佛教的一个分支——有许多与有神论宗教相似之处。  
净土宗的核心围绕阿弥陀佛展开，阿弥陀佛拥有超越人类的能力，居住在一个纯净的佛国之中，他的信徒死后便能前往那里，摆脱轮回之苦（虽然未必达到涅槃的境界）。  
一些净土宗信众认为，再生到净土，仅仅需要信仰阿弥陀佛就足够了。  
如果你正问“佛教究竟是否是一种宗教”，那很可能是因为你对大乘佛教——全世界最流行的佛教分支——并不十分了解。

自1898年起，至少已有佛教传入美国，当时两位净土真宗的日本僧侣抵达旧金山。  
尽管在第二次世界大战期间，由于反日偏见和日裔美国人逐步融入美国文化，该宗派的信徒数量一度减少，但它仍然是美国最受欢迎的佛教宗派。  
然而，二战后，尤其是到了1960年代，一种禅宗逐渐获得了信众，这些信众主要集中在非亚裔群体中。  
可以说，这种形式在某种意义上是非宗教化的，正如其主要普及者铃木大拙在《禅宗入门》中所阐述的那样：  
“禅没有崇拜的神，没有须遵守的仪式，没有为亡者预定的未来归宿，也没有需要他人照料其福祉或关切其不朽的灵魂。”  

许多美国佛教修行者信奉的，或许更恰当地称作“原始佛教”，是一种核心信仰体系，这套信仰尽可能仅限于佛陀据说所讲之道，以合理的方式构成一个连贯的体系。  
这些信仰是几乎所有佛教分支的共通之处，并在许多流行书籍中有所阐述（我最喜欢的是释一行禅师的《佛陀教义之心》）。  
而这套信仰究竟是哲学还是宗教，可能正是这个问题真正要问的内容。  

但请记住，这套最基本的佛教信仰与传统佛教宗教的关系，就如同耶稣的话语与基督教的关系一样：它们是神圣且被普遍信仰的，但在实践和信念上，却只占据了如天主教那般经过复杂阐发的宗教的一小部分。  
这种复杂阐发，当然是一种在宗教发展中几乎普遍存在的模式。  
许多向西方推广佛教的人，都是在教授他们认为新来者能够接受的内容，认为部分信仰的接受总比全部拒绝要好。  
这对于佛教这样一个需要历经许多个生命逐步学习、体会的宗教来说，尤为适用。

宗教与哲学关注的问题有许多重合之处。  
即使是“原始”佛教，也几乎囊括了宗教所有的关切，而仅有极少涉及哲学那种单独的关注点。  
佛教清楚地界定了末世论、救赎论和神话（注：这里的“神话”指的是“神圣叙事”，而非“虚构的故事”）。  
至于“原始”佛教是否包含灵学（pneumatology）则存在争议；大乘佛教无疑是包含的。（另外需要指出，我在这里使用“灵学”作为一个统称，涵盖了关于神灵以及人类与之互动的种种信仰，而不仅限于在基督教意义上的那种用法。也许有更合适的用词。）  

但归根到底，佛教最终把“它是哲学还是宗教”的问题抛回给你自己。  
先从“哲学的目标”这一概念开始。  
马克·西德里茨在《佛教作为哲学》一书中写道：  
“使哲学不同于其他学科的，不在于那些答案本身，而在于它对如何回答问题的关注。  
研究哲学就是学会以谨慎而批判的方式去思考复杂问题，而这并不必然要求你接受该学科所给出的‘答案’。”  

这使得“佛教是否为宗教”的问题显得更为复杂。  
佛教并不要求你凭信仰接受其核心原则，也不要求你仅仅相信别人所得的顿悟结果。  

著名的佛陀与伽蓝门众的故事便是证明：  
伽蓝门众中居住在洁萨普塔的人们对尊者说道：“有一些僧侣和婆罗门，尊贵的先生，会到洁萨普塔来。他们只宣讲和阐释自己的教义；对他人的教义，则嗤之以鼻、口诛笔伐，甚至拆解得体无完肤。  
还有另外一些僧侣与婆罗门也到洁萨普塔来了，尊贵的先生，对于他们我们心中生疑、存有不确定。  
那么，在这些受人尊敬的僧侣与婆罗门中，到底谁说的是真话，谁在说假话呢？”  

佛陀回答道：  
“伽蓝们，你们持疑并存不确定是恰当的；对于那些可疑之事，疑心本就应生于你们内。  
你们不要依据重复耳闻所得的；也不要依赖传统；亦不要依靠谣传；更不应仅仅依据经文；也不要依赖推测；也不当依赖格言；也别借助看似正确的推理；也不要依附于经过深思熟虑而形成的偏见；也切不可因某人似有能力而信任；也不应仅因“那僧侣是我们的师长”而信服。  
伽蓝们，当你们自行认知到‘这些事是不好的、应受谴责的，明智者也对此持异议；如果去行这些事，只会招致伤害与恶果’时，请将它们摒弃。”  

换句话说，佛陀并不要求你盲目相信，他希望你去追寻真理——这正是哲学探究的精髓。  
在千千万万次的生命轮回中，你将有无数机会去信仰各种事物，而你的亲身体验将成为判断其对错的指南。  
佛陀深信，在你的存在历程中，你会进行一种近似实验性的哲学思考，最终如他本人般发现真理。
