# Supplementary material for: Does LLM translation align with translation universals? A cross-genre simplification study on English-Chinese translation based on dependency grammar
Source: PLoS One. 2025 Jun 2;20(6):e0324830. doi: 10.1371/journal.pone.0324830 (PMC12129206; doi:10.1371/journal.pone.0324830)
Supplement: S1 File — (ZIP) [file pone.0324830.s001.zip › yiyan O3-mini 翻译中文语料库/D15B.O3.txt]

开悟疗法

Ⅱ. 佛陀与弗洛伊德的婚姻

禅宗与精神分析数十年来一直在相互试探，就像一对因差异冲突而头昏眼花的荒诞喜剧情侣。

这两门学科——一门是来自世纪末维也纳、经过多次修订的心灵理论与治疗神经症的方法；另一门则是源自五世纪中国、基本未变的实现开悟的灵修路径——总体目标都是为了解除心理痛苦。

然而，它们在形而上学的前提和实际方法上却大相径庭。

精神分析自然始于像手电筒探险般照亮人类心灵黑暗的探索。只要能将那被忽略的无意识稍加揭示，神经症患者便有望缓解症状，从而自由享受弗洛伊德那句著名的话——“人类共同的不幸”。

凭借无意识冲突、潜藏情感负荷、梦境神秘可解等基本理念，精神分析本质上是在探索意义如何在心灵中产生。

而对于精神分析来说是黑暗的所在，对于禅宗而言，则是光明。

禅宗追求神秘觉悟，“那浩瀚灿烂的光海”，却无心于构建和传播个人意义。

它倾向于贬低无意识的权威，也忽视梦境的意义。

禅宗修行者被劝诫不要探究情感的内涵。

当精神分析热衷于剖析患者的过去——尤其是那些扭曲了当下感知的历史因素时，禅宗则专注于觉察当下：

这一刻！这里！现在！

不乏传闻，禅师有时甚至会挥棍击打弟子。

因此，这样一对看似不搭界的组合起初不免磕磕绊绊，也就不足为奇了。

几十年来，禅宗珍视的“与宇宙合一”的体验被许多精神分析家贬为一种“儿童式的退行”。

同样，“认识你自己”这一西方智慧糖果盒中最珍贵的巧克力樱桃，也被禅宗信徒一笔带过，视为幻觉。他们认为，有什么必要去了解那种没有固定实质、反而常常妨碍体验佛性的自我呢？正如某位临济禅师直言：“自我就像一个恶性肿瘤，必须切除。”

然而到了上世纪中叶，禅宗与精神分析逐渐开始互相接纳。

1980年代兴起的关系精神分析学派，批判“孤立心灵的神话”，其观点与禅宗所倡导的“痛苦源自我们错误地认为自己与世界是分离的”理念不谋而合。

到1994年，约有500名佛教徒和精神分析学者聚集在纽约哈佛俱乐部参加会议，不少女士分析师已定期修习冥想，并在实践中融入佛教思想。其中就包括41岁的杰弗里·B·鲁宾。他在长岛长大，是家中两个男孩的长子；母亲是一位社会工作者，父亲则担任 Burlington Menswear 的高管。

鲁宾对佛教和精神分析的兴趣可以追溯到1971年2月长岛伍德米尔学院篮球赛中最后五秒的精彩时刻。作为身材矮小却投篮精准的控卫，他在中场得到了球。当时，他所在的“金刚狼队”落后一分。随着他沿着左侧运球，观众的喧哗声渐渐消散，一种难以言喻的清晰与宁静涌上心头，仿佛时间也为之放慢了脚步。就在他在罚球线附近起跳投篮后，球馆内的欢呼声突然重现，犹如电影中背景音乐的回归。他在队友们换好衣服后仍滞留在更衣室，丝毫不在乎金刚狼队是否能够获胜，也不在意自己是否成了英雄——仿佛一扇通向另一世界的大门在那一刻悄然开启。

普林斯顿大学文学专业毕业后，他依然对那短暂窥见的境界百思不得其解。于是，他参加了一次佛教静修，开始了冥想修习。夜晚，他沉浸在关于佛教、瑜伽、克里希那穆提与弗洛伊德的文献中；白天，他在一家收容精神分裂症患者的中途之家工作，逐渐对真实人物产生了浓厚兴趣，而非仅仅局限于书中人物。此后，他在哥伦比亚大学获得了社会工作硕士，又于联合学院与大学取得心理学博士学位。在莱诺克斯山医院，他参加了精神分析培训项目，并于1980年创办了自己的诊所。

到了1994年在哈佛俱乐部召开会议时，鲁宾已坚信“佛陀与弗洛伊德的结合”将会惠及两个领域。他曾在去年冬天某个日子对我说：“当你将佛教和精神分析中最优秀的元素结合时，你便获得了一种全方位的人性观，这一观念既关注健康与灵性的潜能，也着眼于我们所奋斗的心理力量以及那些不自觉中设置的障碍。”

不过，会议上的许多人依然死守各自的教条，使他时常在两个阵营之间摇摆不定。他原本负责总结一场佛教徒与精神分析师对话的内容，但突然发现认为开悟意味着完全摆脱自我欺骗的观点实则谬误。因此，他熬夜至凌晨五点草拟了一篇新的讲演稿，题为《开悟皇帝可能衣不蔽体》。两年后，他出版了第一本书《心理治疗与佛教》。再过十年——在这十年间，他不断完善自己在佛教与精神分析交汇处的开创性方法，出版了两本书，并开始了自己的禅修之路——那时，一位终极患者走进了他的诊所。
